# Supplementary material for: Operational Insights into Analysing Team and Player Performance in Elite Rugby League: A Narrative Review with Case Examples
Source: Sports Med Open. 2022 Dec 3;8:140. doi: 10.1186/s40798-022-00535-7 (PMC9719574; doi:10.1186/s40798-022-00535-7)
Supplement: Supplementary file 1 — Additional file 1. Appendix 1 (file name: SMOA_CS1). [file 40798_2022_535_MOESM1_ESM.xlsx]

## Sheet: Sheet
Round	Team	Opposition	Location	Outcome	Points For	Points Against	Point Differential	Tries	Try Assist	Runs	Run Metres	Linebreaks	Tackle Busts	Offloads	Tackled Opp 20	Kicks	Kick Metres	Kick Forced Dropout	Kick Returns	Kick Return Metres	DH Runs	Hitups	Passes	Errors	Run Metres Conceded	Linebreaks Conceded	Offloads Conceded	Tackles Made	Tackle Miss
1	Brisbane Broncos	Eels	Home	Loss	16	24	-8	3	3	186	1660	5	23	13	17	25	755	1	15	117	11	79	220	13	1901	5	15	347	38
2	Brisbane Broncos	Titans	Away	Loss	16	28	-12	3	2	201	1767	4	31	11	32	19	352	4	10	98	12	74	226	17	1494	5	6	299	31
3	Brisbane Broncos	Bulldogs	Home	Win	24	0	24	4	2	196	2066	6	39	12	15	24	745	1	14	117	9	73	252	10	1646	1	8	346	14
4	Brisbane Broncos	Storm	Away	Loss	6	40	-34	1	1	165	1362	1	16	7	5	21	866	0	12	56	12	51	196	8	2158	6	14	370	34
5	Brisbane Broncos	Rabbitohs	Away	Loss	6	35	-29	1	0	166	1386	2	23	11	16	20	697	1	15	83	11	65	181	11	2047	8	7	370	37
6	Brisbane Broncos	Panthers	Home	Loss	12	20	-8	2	3	192	1792	2	35	7	16	24	693	1	19	228	1	82	217	10	1824	6	12	371	41
7	Brisbane Broncos	Eels	Away	Loss	6	46	-40	1	1	149	1304	3	24	12	26	14	361	0	9	92	15	60	167	15	2028	11	12	344	49
8	Brisbane Broncos	Titans	Home	Win	36	28	8	6	5	162	1704	6	24	10	19	15	485	2	7	56	6	68	196	8	1643	4	11	303	29
9	Brisbane Broncos	Cowboys	Away	Loss	18	19	-1	3	3	173	1660	6	43	13	24	15	423	0	9	91	5	73	224	14	1696	3	5	350	24
10	Brisbane Broncos	Manly	Away	Loss	6	50	-44	1	0	125	1197	3	18	11	15	15	322	1	9	46	3	57	167	12	2135	8	11	347	42
1	Canberra Raiders	Tigers	Home	Win	30	12	18	5	5	167	1515	5	35	6	47	17	468	1	10	83	14	77	198	14	1447	3	8	322	29
2	Canberra Raiders	Sharks	Away	Win	12	10	2	2	2	171	1564	6	49	3	44	20	607	3	9	81	15	78	206	13	1743	1	6	331	20
3	Canberra Raiders	Warriors	Home	Loss	31	34	-3	5	3	179	1604	5	24	3	22	22	684	2	11	38	13	60	198	8	1885	8	18	344	32
4	Canberra Raiders	Titans	Away	Win	20	4	16	3	2	188	1671	3	26	5	16	22	554	0	14	108	13	77	219	12	1832	3	11	387	39
5	Canberra Raiders	Panthers	Away	Loss	10	30	-20	2	2	170	1392	3	28	10	23	21	568	1	12	99	7	68	213	13	1868	6	9	354	37
6	Canberra Raiders	Eels	Home	Loss	10	35	-25	2	2	165	1413	4	20	8	16	25	652	0	13	133	10	70	192	14	1762	7	3	381	30
7	Canberra Raiders	Cowboys	Away	Loss	24	26	-2	4	4	185	1646	4	34	7	28	17	429	1	16	157	8	66	223	13	1532	3	1	368	28
8	Canberra Raiders	Rabbitohs	Home	Loss	20	34	-14	4	3	164	1576	5	12	8	17	18	586	0	14	148	12	55	171	7	1722	5	7	387	20
9	Canberra Raiders	Knights	Home	Loss	16	24	-8	2	2	188	1693	5	36	13	25	22	490	4	12	55	11	66	211	11	1568	5	10	326	24
10	Canberra Raiders	Bulldogs	Away	Win	20	18	2	3	3	211	1805	4	35	9	21	17	528	2	12	90	16	73	219	11	1671	6	14	341	35
1	Canterbury-Bankstown Bulldogs	Knights	Away	Loss	16	32	-16	3	3	146	1359	4	19	2	20	20	691	2	12	112	8	59	189	13	1715	7	15	332	30
2	Canterbury-Bankstown Bulldogs	Panthers	Home	Loss	0	28	-28	0	0	147	1108	1	21	7	11	22	736	1	15	78	4	61	188	9	1900	5	3	445	42
3	Canterbury-Bankstown Bulldogs	Broncos	Away	Loss	0	24	-24	0	0	178	1646	1	14	8	27	21	554	0	16	186	14	69	242	9	2066	6	12	365	39
4	Canterbury-Bankstown Bulldogs	Rabbitohs	Home	Loss	0	38	-38	0	0	174	1443	1	17	3	35	22	581	4	10	50	11	90	231	11	1966	3	6	358	22
5	Canterbury-Bankstown Bulldogs	Storm	Home	Loss	18	52	-34	3	3	170	1359	4	28	13	24	19	665	1	9	34	8	74	245	6	1880	9	11	312	27
6	Canterbury-Bankstown Bulldogs	Cowboys	Away	Loss	18	30	-12	3	3	184	1663	2	24	12	30	24	677	0	8	80	17	83	228	8	1997	4	2	346	26
7	Canterbury-Bankstown Bulldogs	Sharks	Away	Win	18	12	6	3	2	159	1539	2	16	2	24	21	521	0	7	100	15	62	198	8	1989	3	8	349	40
8	Canterbury-Bankstown Bulldogs	Eels	Home	Loss	10	32	-22	2	1	164	1391	2	20	5	11	19	572	0	12	89	9	66	222	10	1980	7	9	382	38
9	Canterbury-Bankstown Bulldogs	Dragons	Away	Loss	12	32	-20	2	0	176	1497	0	24	6	32	25	604	0	11	85	7	62	218	11	1918	6	12	363	37
10	Canterbury-Bankstown Bulldogs	Raiders	Home	Loss	18	20	-2	3	2	181	1671	6	35	14	27	21	558	1	11	112	16	72	239	5	1805	4	9	365	35
1	Cronulla-Sutherland Sharks	Dragons	Away	Win	32	18	14	5	4	181	1549	2	42	4	30	28	835	3	11	95	10	72	240	5	1529	1	6	267	34
2	Cronulla-Sutherland Sharks	Raiders	Home	Loss	10	12	-2	2	1	191	1743	1	20	6	23	21	486	3	12	114	8	62	248	18	1564	6	3	330	49
3	Cronulla-Sutherland Sharks	Eels	Away	Loss	4	28	-24	1	1	155	1424	5	18	4	11	23	526	2	8	84	5	66	215	10	2398	7	10	374	32
4	Cronulla-Sutherland Sharks	Cowboys	Home	Win	48	10	38	8	7	201	1799	5	28	8	27	27	732	3	12	88	5	100	280	9	1564	2	7	273	21
5	Cronulla-Sutherland Sharks	Roosters	Away	Loss	18	26	-8	3	2	173	1513	3	26	10	18	21	694	1	13	96	5	79	241	8	1825	7	4	332	32
6	Cronulla-Sutherland Sharks	Knights	Away	Loss	22	26	-4	4	4	200	1832	5	31	7	28	25	639	2	16	136	5	69	282	6	1681	6	7	349	36
7	Cronulla-Sutherland Sharks	Bulldogs	Home	Loss	12	18	-6	2	1	198	1989	3	40	8	53	15	375	0	11	152	9	81	311	16	1539	2	2	328	16
8	Cronulla-Sutherland Sharks	Storm	Away	Loss	14	40	-26	2	2	172	1478	5	34	8	21	14	369	3	10	71	8	54	246	12	1853	10	8	299	38
9	Cronulla-Sutherland Sharks	Panthers	Away	Loss	0	48	-48	0	0	141	1129	0	16	4	11	17	551	2	10	101	7	58	174	11	2318	8	11	389	45
10	Cronulla-Sutherland Sharks	Rabbitohs	Home	Loss	22	32	-10	4	4	175	1562	6	36	9	22	18	451	3	8	56	10	62	231	10	1635	5	8	298	39
1	Gold Coast Titans	Warriors	Away	Loss	6	19	-13	1	1	214	1968	4	24	13	31	26	545	5	11	68	13	88	252	15	1790	3	11	367	25
2	Gold Coast Titans	Broncos	Home	Win	28	16	12	5	4	154	1494	5	31	6	18	19	465	2	7	59	10	72	210	15	1767	4	11	321	31
3	Gold Coast Titans	Cowboys	Away	Win	44	8	36	7	5	186	1817	11	42	12	19	17	473	1	7	58	13	80	214	13	1433	3	9	283	23
4	Gold Coast Titans	Raiders	Home	Loss	4	20	-16	1	1	210	1832	3	39	11	31	23	525	2	12	92	14	89	250	14	1671	3	5	350	26
5	Gold Coast Titans	Knights	Home	Win	42	16	26	8	6	196	1898	8	30	8	18	22	528	2	12	116	14	70	221	9	1391	6	7	289	24
6	Gold Coast Titans	Manly	Away	Loss	0	36	-36	0	0	164	1423	2	30	6	34	14	201	2	9	54	9	60	200	14	1578	7	4	293	23
7	Gold Coast Titans	Rabbitohs	Home	Loss	30	40	-10	5	2	170	1580	9	47	11	7	18	632	1	14	109	13	60	183	5	1779	7	7	354	30
8	Gold Coast Titans	Broncos	Away	Loss	28	36	-8	5	4	186	1643	4	29	11	24	25	480	2	11	104	13	76	227	5	1704	6	10	319	24
9	Gold Coast Titans	Tigers	Away	Win	36	28	8	6	7	163	1679	4	26	15	17	20	514	0	8	80	8	66	206	12	1672	7	12	313	32
10	Gold Coast Titans	Panthers	Home	Loss	12	48	-36	2	2	163	1270	3	17	6	27	16	434	0	8	50	13	58	203	12	1937	9	12	314	40
1	Manly-Warringah Sea Eagles	Roosters	Away	Loss	4	46	-42	1	1	160	1355	1	18	5	21	17	538	1	13	86	3	66	207	14	2078	7	6	326	39
2	Manly-Warringah Sea Eagles	Rabbitohs	Home	Loss	12	26	-14	2	1	175	1449	3	17	9	33	21	560	0	9	148	6	80	225	13	1532	5	6	341	35
3	Manly-Warringah Sea Eagles	Dragons	Away	Loss	12	38	-26	2	2	198	1690	4	34	12	34	21	481	3	17	187	6	72	277	13	1550	5	6	353	28
4	Manly-Warringah Sea Eagles	Panthers	Home	Loss	6	46	-40	1	0	161	1337	1	23	6	38	22	569	3	11	83	4	67	213	10	1914	9	14	325	38
5	Manly-Warringah Sea Eagles	Warriors	Away	Win	13	12	1	2	2	188	1597	3	27	9	17	28	873	2	10	108	4	80	225	16	1864	2	11	382	24
6	Manly-Warringah Sea Eagles	Titans	Home	Win	36	0	36	6	5	158	1578	7	23	4	22	19	511	0	4	18	9	79	206	8	1423	2	6	269	30
7	Manly-Warringah Sea Eagles	Tigers	Away	Win	40	6	34	7	7	173	1759	8	36	7	27	16	475	0	12	111	6	76	219	14	1318	1	9	318	16
8	Manly-Warringah Sea Eagles	Panthers	Away	Loss	16	28	-12	3	0	194	1724	2	28	10	22	23	670	3	9	92	5	74	264	12	1746	4	12	286	35
9	Manly-Warringah Sea Eagles	Warriors	Home	Win	38	32	6	7	6	165	1614	10	24	5	19	14	398	0	7	69	3	61	215	12	1389	4	5	275	19
10	Manly-Warringah Sea Eagles	Broncos	Home	Win	50	6	44	8	8	203	2135	8	42	11	37	20	455	4	5	63	5	85	274	9	1197	3	11	220	18
1	Melbourne Storm	Rabbitohs	Home	Win	26	18	8	4	3	169	1430	5	22	3	24	21	548	0	11	120	13	76	194	11	1323	3	8	305	34
2	Melbourne Storm	Eels	Home	Loss	26	18	-4	2	1	213	1826	4	31	8	26	27	642	2	18	182	21	82	254	9	1521	2	10	382	32
3	Melbourne Storm	Panthers	Away	Loss	10	12	-2	2	1	204	1705	4	25	8	19	25	708	3	16	151	15	70	239	11	1671	4	9	328	36
4	Melbourne Storm	Broncos	Home	Win	40	6	34	7	5	212	2158	6	34	14	22	26	757	2	18	201	19	75	255	9	1362	1	7	303	16
5	Melbourne Storm	Bulldogs	Away	Win	52	18	34	9	8	189	1880	9	27	11	22	18	459	0	12	144	18	61	225	9	1359	4	13	334	28
6	Melbourne Storm	Rabbitohs	Home	Win	20	4	16	3	2	207	1747	7	51	15	27	23	475	2	12	114	27	81	232	12	1272	3	9	340	28
7	Melbourne Storm	Eels	Away	Win	42	20	22	8	7	161	1511	10	30	14	14	14	439	1	10	85	13	68	212	13	1316	3	8	303	22
8	Melbourne Storm	Panthers	Away	Win	40	14	26	8	6	179	1853	10	38	8	25	19	512	2	7	48	16	76	227	9	1478	5	8	269	34
9	Melbourne Storm	Broncos	Home	Win	50	0	50	10	8	189	1833	9	29	13	33	25	692	1	8	26	11	69	264	5	1077	0	3	268	12
10	Melbourne Storm	Bulldogs	Home	Win	50	0	50	9	7	167	1837	10	35	11	10	17	365	1	10	105	4	70	241	7	1420	3	12	288	25
1	New Zealand Warriors	Titans	Home	Win	19	6	13	3	1	198	1790	3	25	11	27	23	562	2	7	68	13	85	222	6	1968	4	13	351	24
2	New Zealand Warriors	Knights	Home	Loss	16	20	-4	3	3	192	1620	3	16	6	37	28	830	3	10	76	8	73	244	8	1549	3	6	340	22
3	New Zealand Warriors	Raiders	Away	Win	34	31	3	6	4	188	1885	8	32	18	21	16	382	1	13	142	9	59	217	10	1604	5	3	334	24
4	New Zealand Warriors	Roosters	Away	Loss	12	32	-20	2	2	159	1386	2	29	1	27	18	561	2	7	37	1	63	224	13	1978	6	8	352	33
5	New Zealand Warriors	Manly	Home	Loss	12	13	-1	2	1	212	1864	2	24	11	31	21	612	3	16	166	10	72	264	12	1597	3	9	373	27
6	New Zealand Warriors	Dragons	Away	Win	20	14	6	3	2	206	1803	4	41	5	18	29	713	2	14	98	7	71	263	4	1648	3	8	372	26
7	New Zealand Warriors	Storm	Away	Loss	20	42	-22	4	4	162	1316	3	22	8	23	18	434	0	5	28	7	64	201	9	1511	10	14	270	30
8	New Zealand Warriors	Cowboys	Home	Win	24	20	4	4	3	181	1622	7	30	15	13	15	496	0	12	94	8	64	220	12	1750	3	6	380	13
9	New Zealand Warriors	Manly	Away	Loss	32	38	-6	5	5	175	1389	4	19	5	17	19	425	1	6	27	4	57	209	9	1614	10	5	317	24
10	New Zealand Warriors	Eels	Home	Loss	18	34	-16	3	3	193	1711	7	40	13	14	16	259	3	13	167	14	57	236	15	1779	5	7	407	33
1	Newcastle Knights	Bulldogs	Home	Win	32	16	16	5	5	188	1715	7	30	15	25	19	594	1	11	71	8	98	213	7	1359	4	2	306	19
2	Newcastle Knights	Warriors	Away	Win	20	16	4	3	2	183	1549	3	22	6	21	25	668	0	19	118	8	75	213	4	1620	3	6	457	16
3	Newcastle Knights	Tigers	Home	Loss	20	24	-4	4	3	201	1728	4	27	11	26	18	422	1	13	85	3	90	242	18	1552	4	3	351	30
4	Newcastle Knights	Dragons	Home	Loss	13	22	-9	2	0	188	1619	3	28	6	20	25	726	2	10	122	11	91	220	7	1609	2	7	346	14
5	Newcastle Knights	Titans	Away	Loss	16	42	-26	3	3	143	1391	6	24	7	21	14	402	1	9	136	8	67	179	10	1898	8	8	333	30
6	Newcastle Knights	Sharks	Home	Win	26	22	4	5	5	186	1681	6	36	7	13	24	691	1	13	78	6	81	219	10	1832	5	7	418	31
7	Newcastle Knights	Panthers	Away	Loss	6	24	-18	1	0	199	1651	2	20	6	9	27	895	1	16	102	9	73	226	9	2288	4	8	432	27
8	Newcastle Knights	Roosters	Home	Loss	4	38	-34	1	1	189	1566	3	21	9	32	24	567	2	15	99	8	79	252	8	1902	6	14	374	30
9	Newcastle Knights	Raiders	Away	Win	24	16	8	4	2	167	1568	5	24	10	20	17	500	2	5	30	5	79	217	13	1693	5	13	357	36
10	Newcastle Knights	Tigers	Away	Loss	18	36	-18	4	3	159	1508	6	27	7	30	14	419	3	10	100	5	75	192	13	1491	5	8	344	15
1	North Queensland Cowboys	Panthers	Away	Loss	0	24	-24	0	0	143	1299	1	16	5	22	14	366	3	5	52	15	52	161	18	1956	7	6	383	42
2	North Queensland Cowboys	Dragons	Home	Loss	18	25	-7	3	1	196	1620	1	27	9	28	24	503	3	15	151	21	75	197	13	1424	6	13	347	32
3	North Queensland Cowboys	Titans	Home	Loss	8	44	-36	2	2	170	1433	3	23	9	28	16	359	0	10	105	11	67	183	12	1817	11	12	310	42
4	North Queensland Cowboys	Sharks	Away	Loss	10	48	-38	2	0	163	1564	2	21	7	11	17	497	0	18	166	8	64	170	13	1799	5	8	379	28
5	North Queensland Cowboys	Tigers	Away	Win	34	30	4	6	4	151	1413	5	14	5	23	26	684	1	8	46	10	75	160	14	1626	6	14	385	31
6	North Queensland Cowboys	Bulldogs	Home	Win	30	18	12	5	3	179	1997	4	26	2	23	20	434	2	13	150	13	70	206	15	1663	2	12	366	24
7	North Queensland Cowboys	Raiders	Home	Win	26	24	2	4	3	167	1532	3	28	1	30	27	798	2	10	91	15	70	178	8	1646	4	7	359	34
8	North Queensland Cowboys	Warriors	Away	Loss	20	24	-4	4	3	183	1750	3	13	6	23	23	560	1	8	94	8	84	208	6	1622	7	15	352	30
9	North Queensland Cowboys	Broncos	Home	Win	19	18	1	3	1	175	1696	3	24	5	25	20	603	1	7	62	11	75	213	11	1660	6	13	351	43
10	North Queensland Cowboys	Roosters	Away	Loss	16	30	-14	3	3	177	1690	5	28	6	33	20	481	4	9	96	13	72	230	6	1537	10	8	296	35
1	Parramatta Eels	Broncos	Away	Win	24	16	8	4	3	189	1901	5	38	15	25	20	527	1	14	139	8	79	231	15	1660	5	13	364	23
2	Parramatta Eels	Storm	Home	Win	16	12	4	3	3	194	1521	2	32	10	14	26	903	1	12	101	13	72	227	10	1826	4	8	450	31
3	Parramatta Eels	Sharks	Home	Win	28	4	24	5	3	237	2398	7	32	10	55	22	451	4	14	195	13	85	287	14	1424	5	4	298	18
4	Parramatta Eels	Tigers	Away	Win	36	22	14	7	6	167	1617	5	31	8	26	24	606	0	12	148	6	68	203	11	1622	3	19	350	25
5	Parramatta Eels	Dragons	Home	Loss	12	26	-14	2	1	180	1725	5	35	9	30	16	389	0	13	167	7	73	247	14	1646	4	5	385	21
6	Parramatta Eels	Raiders	Away	Win	35	10	25	6	6	186	1762	7	30	3	21	25	695	1	11	103	6	80	238	10	1413	4	8	333	20
7	Parramatta Eels	Broncos	Home	Win	46	6	40	8	9	196	2028	11	49	12	35	19	532	4	4	67	8	80	267	11	1304	3	12	286	24
8	Parramatta Eels	Bulldogs	Away	Win	32	10	22	6	5	199	1980	7	38	9	21	20	604	1	12	123	5	77	240	14	1391	2	5	345	20
9	Parramatta Eels	Roosters	Home	Win	31	18	13	5	5	215	1694	3	35	14	61	22	659	4	8	47	9	111	290	8	1165	3	3	271	28
10	Parramatta Eels	Warriors	Away	Win	34	18	16	6	5	205	1779	5	33	7	47	27	648	3	7	56	10	99	257	8	1711	7	13	287	40
1	Penrith Panthers	Cowboys	Home	Win	24	0	24	4	5	218	1956	7	42	6	53	21	503	4	9	95	5	89	320	17	1299	1	5	302	16
2	Penrith Panthers	Bulldogs	Away	Win	28	0	28	5	4	205	1900	5	42	3	33	27	674	5	18	265	5	93	287	8	1108	1	7	320	21
3	Penrith Panthers	Storm	Home	Win	12	10	2	2	1	200	1671	4	36	9	18	26	800	3	16	118	5	61	257	11	1705	4	8	380	25
4	Penrith Panthers	Manly	Away	Win	46	6	40	8	7	187	1914	9	38	14	21	23	605	0	11	157	3	71	244	8	1337	1	6	307	23
5	Penrith Panthers	Raiders	Home	Win	30	10	20	5	3	185	1868	6	37	9	32	22	704	3	12	127	3	63	250	17	1392	3	10	329	28
6	Penrith Panthers	Broncos	Away	Win	20	12	8	3	3	195	1824	6	41	12	20	25	872	1	14	163	3	65	259	9	1792	2	7	387	35
7	Penrith Panthers	Knights	Home	Win	24	6	18	4	4	214	2288	4	27	8	15	28	618	0	24	261	5	74	294	11	1651	2	6	396	20
8	Penrith Panthers	Manly	Home	Win	28	16	12	5	6	180	1746	4	35	12	27	20	577	1	9	97	10	69	243	11	1724	2	10	321	28
9	Penrith Panthers	Sharks	Home	Win	48	0	48	8	7	222	2318	8	45	11	36	27	706	7	13	160	3	82	292	7	1129	0	4	284	16
10	Penrith Panthers	Titans	Away	Win	48	12	36	8	5	189	1937	9	40	12	48	17	341	2	8	153	8	76	253	9	1270	3	6	296	17
1	South Sydney Rabbitohs	Storm	Away	Loss	18	26	-8	3	3	173	1323	3	34	8	26	15	492	0	12	74	11	66	235	16	1430	5	3	338	22
2	South Sydney Rabbitohs	Manly	Away	Win	26	12	14	5	2	175	1532	5	35	6	22	26	694	2	10	100	10	89	217	13	1449	3	9	364	17
3	South Sydney Rabbitohs	Roosters	Home	Win	26	16	10	4	4	184	1591	4	27	6	31	18	473	3	9	98	8	94	224	11	1250	2	11	324	20
4	South Sydney Rabbitohs	Bulldogs	Away	Win	38	0	38	6	5	200	1966	3	22	6	28	19	411	1	13	114	12	78	243	13	1443	1	3	364	17
5	South Sydney Rabbitohs	Broncos	Home	Win	35	6	29	6	5	195	2047	8	37	7	24	22	533	0	11	150	13	83	238	8	1386	2	11	323	23
6	South Sydney Rabbitohs	Tigers	Away	Win	18	14	4	3	1	185	1774	5	40	6	17	16	502	0	16	166	12	78	222	10	1457	3	6	368	26
7	South Sydney Rabbitohs	Titans	Away	Win	40	30	10	6	5	193	1779	7	30	7	7	22	642	0	11	86	14	79	228	5	1580	9	11	299	47
8	South Sydney Rabbitohs	Raiders	Home	Win	34	20	14	5	5	198	1722	5	20	7	17	21	575	0	13	97	6	84	246	9	1576	5	8	343	12
9	South Sydney Rabbitohs	Storm	Away	Loss	0	50	-50	0	0	150	1077	0	12	3	21	14	370	2	13	71	11	53	170	11	1833	9	13	326	29
10	South Sydney Rabbitohs	Sharks	Home	Win	32	22	10	5	4	185	1635	5	39	8	22	14	283	2	10	88	19	75	191	10	1562	6	9	313	36
1	St. George Illawarra Dragons	Sharks	Home	Loss	18	32	-14	3	2	159	1529	1	34	6	15	18	427	1	16	165	12	54	185	15	1549	2	4	398	42
2	St. George Illawarra Dragons	Cowboys	Away	Win	25	18	7	4	2	183	1424	6	32	13	23	18	630	0	16	90	26	73	187	12	1620	1	9	348	27
3	St. George Illawarra Dragons	Manly	Home	Win	38	12	26	6	6	172	1550	5	28	6	18	26	811	0	11	97	22	80	187	8	1690	4	12	330	34
4	St. George Illawarra Dragons	Knights	Away	Win	22	13	9	4	2	181	1609	2	14	7	24	21	657	0	13	132	10	72	209	16	1619	3	6	408	28
5	St. George Illawarra Dragons	Eels	Away	Win	26	12	14	4	3	198	1646	4	21	5	23	23	775	1	12	79	20	79	221	8	1725	5	9	359	35
6	St. George Illawarra Dragons	Warriors	Home	Loss	14	20	-6	3	3	199	1648	3	26	8	23	23	697	1	21	137	16	72	228	10	1803	4	5	393	41
7	St. George Illawarra Dragons	Roosters	Away	Loss	10	34	-24	2	1	170	1463	3	19	11	25	23	565	5	9	80	8	83	219	7	1834	9	14	342	33
8	St. George Illawarra Dragons	Tigers	Home	Loss	8	16	-8	1	1	156	1288	1	16	3	7	16	539	1	10	85	8	64	199	12	1682	7	16	392	45
9	St. George Illawarra Dragons	Bulldogs	Home	Win	32	12	20	6	6	212	1918	6	37	12	16	19	471	0	13	119	16	67	250	16	1497	0	6	345	24
10	St. George Illawarra Dragons	Storm	Away	Loss	18	44	-26	4	4	163	1420	3	25	12	21	16	368	1	8	39	6	64	266	8	1837	10	11	272	35
1	Sydney Roosters	Manly	Home	Win	46	4	42	9	6	204	2078	7	39	6	23	22	589	1	10	96	11	81	258	13	1355	1	5	324	18
2	Sydney Roosters	Tigers	Away	Win	40	6	34	7	7	211	1848	7	34	12	31	25	611	2	8	80	7	89	276	8	1303	2	7	325	31
3	Sydney Roosters	Rabbitohs	Away	Loss	16	26	-10	3	2	150	1250	2	20	11	23	21	499	2	9	98	4	63	219	12	1591	4	6	403	27
4	Sydney Roosters	Warriors	Home	Win	32	12	20	6	3	197	1978	6	33	8	33	15	339	1	11	119	11	75	262	12	1386	2	1	338	29
5	Sydney Roosters	Sharks	Home	Win	26	18	8	5	4	194	1825	7	32	4	25	21	590	1	14	193	5	80	259	7	1513	3	10	363	26
6	Sydney Roosters	Storm	Away	Loss	4	20	-16	1	1	161	1272	3	28	9	18	20	525	0	8	41	5	69	207	15	1747	7	15	362	51
7	Sydney Roosters	Dragons	Home	Win	34	10	24	6	4	194	1834	9	33	14	32	21	543	4	11	104	13	70	242	12	1463	3	11	326	19
8	Sydney Roosters	Knights	Away	Win	38	4	34	7	7	204	1902	6	30	14	13	24	633	0	14	93	5	80	241	9	1566	3	9	340	21
9	Sydney Roosters	Eels	Away	Loss	18	31	-13	3	3	139	1165	3	28	3	8	14	406	0	12	114	4	58	163	16	1694	3	14	425	35
10	Sydney Roosters	Cowboys	Home	Win	30	16	14	6	5	155	1537	10	35	8	23	14	326	2	11	118	6	57	223	12	1690	5	6	327	28
1	Wests Tigers	Raiders	Away	Loss	12	30	-18	2	2	186	1447	3	29	8	41	16	394	4	10	85	11	72	217	13	1515	5	6	367	35
2	Wests Tigers	Roosters	Home	Loss	6	40	-34	1	0	154	1303	2	31	7	19	17	440	0	12	90	13	52	179	11	1848	7	12	379	34
3	Wests Tigers	Knights	Away	Win	24	20	4	4	3	175	1552	4	30	3	35	25	657	1	10	60	10	67	229	8	1728	4	11	361	27
4	Wests Tigers	Eels	Home	Loss	22	36	-14	4	4	202	1622	3	25	19	20	24	661	1	10	67	14	75	231	8	1617	5	8	332	31
5	Wests Tigers	Cowboys	Home	Loss	30	34	-4	6	6	195	1626	6	31	14	32	21	397	1	10	67	10	87	235	11	1413	5	5	327	14
6	Wests Tigers	Rabbitohs	Away	Loss	14	18	-4	2	2	171	1457	3	26	6	22	26	704	3	11	96	12	81	223	8	1774	5	6	361	40
7	Wests Tigers	Manly	Home	Loss	6	40	-34	1	1	177	1318	1	16	9	35	18	493	1	6	55	12	69	241	9	1759	8	7	348	36
8	Wests Tigers	Dragons	Away	Win	16	8	8	3	4	204	1682	7	45	16	46	22	509	3	11	77	18	73	242	11	1288	1	3	328	16
9	Wests Tigers	Titans	Home	Loss	28	36	-8	5	2	184	1672	7	32	12	32	18	475	1	5	44	10	72	216	13	1679	4	15	311	26
10	Wests Tigers	Knights	Home	Win	36	18	18	6	6	168	1491	5	15	8	29	18	475	0	9	38	9	72	225	8	1508	6	7	295	27
