# Supplementary material for: Operational Insights into Analysing Team and Player Performance in Elite Rugby League: A Narrative Review with Case Examples
Source: Sports Med Open. 2022 Dec 3;8:140. doi: 10.1186/s40798-022-00535-7 (PMC9719574; doi:10.1186/s40798-022-00535-7)
Supplement: Supplementary file 2 — Additional file 2. Appendix 2 (file name: SMOA_CS2). [file 40798_2022_535_MOESM2_ESM.xlsx]

## Sheet: RELATIVE
Team	Opposition	Round	Position	Location	Result	Points For	Points Against	Abs Points Diff	Minutes Played	Tries	Try Assist	Runs	Run Metres	Linebreaks	Tackle Busts	Offloads	Tackled Opp 20	Kicks	Kick Metres	Kick Forced Dropout	Kick Returns	Kick Return Metres	DH Runs	Hitups	Passes	Errors	MAC Conceded	Offloads Conceded	Tackles Made	Tackle Miss
Brisbane Broncos	Titans	Round 08	Back	Home	Win	36	28	8	79.95	1.00063	0	11.0069	114.071	2.00125	1.00063	1.00063	1.00063	0	0	0	0	0	1.00063	0	5.00313	3.00188	26.0163	4.0025	12.0075	2.00125
Brisbane Broncos	Cowboys	Round 09	Back	Away	Loss	18	19	1	79.95	1.00063	0	11.0069	102.064	0	3.00188	0	0	0	0	0	0	0	0	0	8.005	2.00125	14.0088	1.00063	12.0075	0
Brisbane Broncos	Manly	Round 10	Back	Away	Loss	6	50	44	79.9667	0	0	9.00375	110.046	0	3.00125	1.00042	2.00083	0	0	0	0	0	0	0	4.00167	0	14.0058	0	12.005	2.00083
Brisbane Broncos	Eels	Round 01	Interchange	Home	Loss	16	24	8	39.1833	0	0	10.2084	95.9592	0	0	0	0	0	0	0	0	0	0	10.2084	14.2918	0	67.3756	0	61.2505	2.04168
Brisbane Broncos	Titans	Round 02	Interchange	Away	Loss	16	28	12	22.4	0	0	21.4286	178.571	0	0	0	3.57143	0	0	0	0	0	0	17.8571	3.57143	0	57.1429	0	53.5714	3.57143
Brisbane Broncos	Rabbitohs	Round 05	Interchange	Away	Loss	6	35	29	28.2667	0	0	14.1509	118.868	0	2.83019	0	2.83019	0	0	0	0	0	0	8.49057	14.1509	0	67.9245	2.83019	62.2642	0
Brisbane Broncos	Panthers	Round 06	Interchange	Home	Loss	12	20	8	25.9833	0	0	21.5523	172.418	0	0	3.0789	0	0	0	0	0	0	0	12.3156	9.23669	0	76.9724	0	64.6568	6.15779
Brisbane Broncos	Manly	Round 10	Interchange	Away	Loss	6	50	44	25.55	0	0	6.26223	46.9667	0	0	0	0	0	0	0	0	0	0	6.26223	6.26223	0	50.0978	0	43.8356	6.26223
Brisbane Broncos	Eels	Round 01	Interchange	Home	Loss	16	24	8	14.95	0	0	26.7559	246.154	0	10.7023	0	0	0	0	0	0	0	0	21.4047	0	0	48.1605	0	48.1605	0
Brisbane Broncos	Titans	Round 02	Interchange	Away	Loss	16	28	12	28.1833	0	0	25.547	229.923	0	2.83856	0	11.3542	0	0	0	0	0	0	19.8699	2.83856	0	22.7085	0	19.8699	2.83856
Brisbane Broncos	Bulldogs	Round 03	Interchange	Home	Win	24	0	24	29.6667	0	0	18.8764	183.371	0	0	0	0	0	0	0	0	0	0	10.7865	0	5.39326	56.6292	5.39326	45.8427	0
Brisbane Broncos	Panthers	Round 06	Interchange	Home	Loss	12	20	8	33.5833	2.38213	0	23.8213	226.303	2.38213	7.1464	0	4.76427	0	0	0	0	0	0	19.0571	2.38213	0	57.1712	0	50.0248	7.1464
Brisbane Broncos	Eels	Round 07	Interchange	Away	Loss	6	46	40	23.15	0	0	6.91145	69.1145	0	0	0	0	0	0	0	0	0	0	6.91145	0	0	79.4816	6.91145	51.8359	3.45572
Brisbane Broncos	Titans	Round 08	Interchange	Home	Win	36	28	8	17.9167	0	0	22.3256	227.721	0	0	0	4.46512	0	0	0	0	0	0	8.93023	4.46512	4.46512	35.7209	0	35.7209	0
Brisbane Broncos	Cowboys	Round 09	Interchange	Away	Loss	18	19	1	24.6	0	0	19.5122	273.171	3.25203	9.7561	0	0	0	0	0	0	0	0	9.7561	0	0	52.0325	0	42.2764	6.50407
Brisbane Broncos	Manly	Round 10	Interchange	Away	Loss	6	50	44	24.6167	0	0	12.9993	97.4949	0	0	0	0	0	0	0	0	0	0	12.9993	0	0	64.9966	0	58.497	3.24983
Brisbane Broncos	Eels	Round 01	Forward	Home	Loss	16	24	8	79.9667	0	0	19.0079	172.072	0	2.00083	0	2.00083	0	0	0	0	0	0	17.0071	1.00042	1.00042	58.0242	4.00167	47.0196	2.00083
Brisbane Broncos	Titans	Round 02	Forward	Away	Loss	16	28	12	59.0167	0	0	17.6221	165.377	0	0	1.35555	1.35555	0	0	0	0	0	0	13.5555	4.06665	2.7111	52.8664	0	44.7331	2.7111
Brisbane Broncos	Bulldogs	Round 03	Forward	Home	Win	24	0	24	62.3833	0	0	19.2359	210.313	0	5.12958	1.28239	1.28239	0	0	0	0	0	0	16.6711	6.41197	1.28239	55.1429	0	47.4486	1.28239
Brisbane Broncos	Storm	Round 04	Forward	Away	Loss	6	40	34	44.6167	0	0	16.1375	103.997	0	0	0	0	0	0	0	0	0	1.79305	14.3444	3.5861	0	53.7916	3.5861	44.8263	1.79305
Brisbane Broncos	Panthers	Round 06	Forward	Home	Loss	12	20	8	51.9667	0	0	23.0917	217.062	0	0	0	1.53945	0	0	0	0	0	0	21.5523	1.53945	0	60.0385	1.53945	46.1835	7.69724
Brisbane Broncos	Eels	Round 07	Forward	Away	Loss	6	46	40	58.0667	0	0	12.3995	117.107	0	0	0	2.75545	0	0	0	0	0	0	11.0218	5.51091	0	67.5086	5.51091	53.7313	1.37773
Brisbane Broncos	Titans	Round 08	Forward	Home	Win	36	28	8	55.6667	0	0	20.1198	205.509	0	0	1.43713	5.7485	0	0	0	0	0	0	18.6826	1.43713	0	54.6108	1.43713	44.5509	1.43713
Brisbane Broncos	Cowboys	Round 09	Forward	Away	Loss	18	19	1	31	0	0	15.4839	144.516	0	0	2.58065	2.58065	0	0	0	0	0	0	15.4839	2.58065	0	54.1935	0	54.1935	0
Brisbane Broncos	Eels	Round 01	Back	Home	Loss	16	24	8	32.7833	4.88053	0	12.2013	141.535	2.44026	0	0	0	0	0	0	4.88053	63.4469	0	0	4.88053	7.32079	2.44026	0	4.88053	0
Brisbane Broncos	Titans	Round 02	Back	Away	Loss	16	28	12	79.9667	1.00042	1.00042	12.005	97.0404	0	2.00083	1.00042	0	1.00042	14.0058	0	1.00042	11.0046	0	0	11.0046	3.00125	4.00167	0	3.00125	0
Brisbane Broncos	Bulldogs	Round 03	Back	Home	Win	24	0	24	80	2	0	16	229	1	3	0	0	1	21	0	1	15	0	0	2	1	13	2	9	0
Brisbane Broncos	Storm	Round 04	Back	Away	Loss	6	40	34	80	1	0	15	161	0	0	0	0	0	0	0	2	6	1	0	2	1	6	0	5	1
Brisbane Broncos	Rabbitohs	Round 05	Back	Away	Loss	6	35	29	79.9833	0	0	12.0025	69.0144	0	1.00021	1.00021	0	0	0	0	0	0	1.00021	0	2.00042	2.00042	3.00063	1.00021	1.00021	0
Brisbane Broncos	Panthers	Round 06	Back	Home	Loss	12	20	8	79.9333	0	0	13.0108	152.127	1.00083	7.00584	0	0	0	0	0	4.00334	74.0617	0	0	7.00584	2.00167	9.00751	0	8.00667	2.00167
Brisbane Broncos	Eels	Round 07	Back	Away	Loss	6	46	40	79.9833	0	0	10.0021	89.0185	0	1.00021	0	0	0	0	0	1.00021	12.0025	0	0	4.00083	2.00042	12.0025	2.00042	6.00125	1.00021
Brisbane Broncos	Titans	Round 08	Back	Home	Win	36	28	8	79.95	1.00063	0	11.0069	172.108	1.00063	2.00125	0	1.00063	1.00063	8.005	0	0	0	0	0	3.00188	0	9.00563	2.00125	6.00375	0
Brisbane Broncos	Cowboys	Round 09	Back	Away	Loss	18	19	1	79.95	1.00063	1.00063	14.0088	134.084	2.00125	2.00125	2.00125	0	1.00063	17.0106	0	5.00313	32.02	0	0	2.00125	0	5.00313	0	3.00188	2.00125
Brisbane Broncos	Manly	Round 10	Back	Away	Loss	6	50	44	79.9667	0	0	11.0046	151.063	1.00042	1.00042	1.00042	1.00042	1.00042	5.00208	0	3.00125	30.0125	0	0	1.00042	6.0025	5.00208	1.00042	6.0025	1.00042
Brisbane Broncos	Eels	Round 01	Spine	Home	Loss	16	24	8	79.9667	0	0	9.00375	104.043	1.00042	1.00042	0	1.00042	5.00208	96.04	0	0	0	0	0	19.0079	0	33.0138	3.00125	26.0108	2.00083
Brisbane Broncos	Titans	Round 02	Spine	Away	Loss	16	28	12	79.9667	0	1.00042	17.0071	118.049	1.00042	1.00042	0	2.00083	5.00208	89.0371	0	0	0	0	0	31.0129	1.00042	22.0092	2.00083	21.0088	1.00042
Brisbane Broncos	Bulldogs	Round 03	Spine	Home	Win	24	0	24	73.4667	0	0	4.35572	50.0907	0	3.26679	1.08893	2.17786	8.71143	274.41	0	0	0	0	0	35.9347	0	42.4682	4.35572	31.5789	2.17786
Brisbane Broncos	Storm	Round 04	Spine	Away	Loss	6	40	34	25.2833	0	0	6.32828	72.7752	3.16414	3.16414	0	0	0	0	0	0	0	0	0	22.149	0	82.2676	6.32828	50.6262	3.16414
Brisbane Broncos	Rabbitohs	Round 05	Interchange	Away	Loss	6	35	29	9.86667	0	0	8.10811	32.4324	0	0	0	0	16.2162	364.865	0	0	0	0	0	56.7568	8.10811	0	0	0	8.10811
Brisbane Broncos	Panthers	Round 06	Spine	Home	Loss	12	20	8	79.9333	0	2.00167	10.0083	67.0559	0	1.00083	0	0	18.015	563.47	0	0	0	0	0	31.0259	1.00083	34.0284	2.00167	23.0192	3.0025
Brisbane Broncos	Eels	Round 07	Spine	Away	Loss	6	46	40	79.9833	0	0	8.00167	56.0117	0	1.00021	0	0	9.00188	205.043	0	1.00021	19.004	1.00021	0	17.0035	1.00021	31.0065	3.00063	20.0042	3.00063
Brisbane Broncos	Bulldogs	Round 03	Interchange	Home	Win	24	0	24	6.55	12.2137	0	12.2137	146.565	0	0	0	0	0	0	0	0	0	0	0	61.0687	0	48.855	0	48.855	0
Brisbane Broncos	Storm	Round 04	Interchange	Away	Loss	6	40	34	65.4833	0	1.22168	10.9952	79.4095	0	0	0	0	4.88674	219.903	0	0	0	0	0	46.424	1.22168	34.2072	1.22168	28.0988	4.88674
Brisbane Broncos	Rabbitohs	Round 05	Spine	Away	Loss	6	35	29	70.1167	0	0	10.2686	100.404	1.14096	4.56382	0	0	3.42287	146.042	0	0	0	1.14096	0	30.8058	3.42287	26.242	0	22.8191	3.42287
Brisbane Broncos	Panthers	Round 06	Spine	Home	Loss	12	20	8	79.9333	0	0	6.005	47.0392	0	1.00083	0	1.00083	4.00334	72.0601	1.00083	0	0	0	0	22.0183	0	34.0284	1.00083	24.02	5.00417
Brisbane Broncos	Eels	Round 07	Spine	Away	Loss	6	46	40	79.9833	0	0	6.00125	34.0071	0	0	0	1.00021	4.00083	134.028	0	0	0	1.00021	0	28.0058	1.00021	21.0044	0	19.004	2.00042
Brisbane Broncos	Eels	Round 01	Back	Home	Loss	16	24	8	79.9667	0	1.00042	17.0071	141.059	0	2.00083	0	1.00042	0	0	0	0	0	0	0	5.00208	2.00083	10.0042	0	10.0042	0
Brisbane Broncos	Titans	Round 02	Back	Away	Loss	16	28	12	79.9667	0	0	14.0058	119.05	0	2.00083	0	3.00125	0	0	0	0	0	1.00042	0	5.00208	3.00125	11.0046	1.00042	9.00375	0
Brisbane Broncos	Bulldogs	Round 03	Back	Home	Win	24	0	24	80	0	1	18	270	3	5	0	1	2	40	0	0	0	0	0	6	0	20	0	17	2
Brisbane Broncos	Storm	Round 04	Back	Away	Loss	6	40	34	80	0	0	13	101	0	2	0	0	0	0	0	0	0	0	0	2	0	28	2	21	2
Brisbane Broncos	Eels	Round 07	Back	Away	Loss	6	46	40	79.9833	0	0	13.0027	112.023	0	1.00021	1.00021	3.00063	0	0	0	0	0	0	0	4.00083	0	25.0052	2.00042	12.0025	4.00083
Brisbane Broncos	Titans	Round 08	Back	Home	Win	36	28	8	79.95	1.00063	0	13.0081	118.074	1.00063	1.00063	0	0	0	0	0	0	0	0	0	3.00188	1.00063	26.0163	1.00063	19.0119	3.00188
Brisbane Broncos	Cowboys	Round 09	Back	Away	Loss	18	19	1	79.95	0	0	21.0131	230.144	1.00063	6.00375	0	3.00188	0	0	0	1.00063	17.0106	0	1.00063	2.00125	1.00063	15.0094	0	14.0088	1.00063
Brisbane Broncos	Manly	Round 10	Back	Away	Loss	6	50	44	79.9667	0	0	11.0046	140.058	1.00042	5.00208	1.00042	1.00042	2.00083	31.0129	1.00042	0	0	0	0	4.00167	1.00042	35.0146	1.00042	24.01	4.00167
Brisbane Broncos	Eels	Round 01	Interchange	Home	Loss	16	24	8	49.0167	0	0	22.8494	236.654	0	1.6321	0	3.2642	0	0	0	0	0	0	19.5852	0	0	63.6518	1.6321	48.9629	4.89629
Brisbane Broncos	Titans	Round 02	Forward	Away	Loss	16	28	12	33.6333	0	0	19.0287	187.909	0	2.37859	0	0	0	0	0	0	0	0	14.2716	2.37859	0	61.8434	2.37859	47.5719	2.37859
Brisbane Broncos	Bulldogs	Round 03	Forward	Home	Win	24	0	24	48.7333	0	0	16.4159	160.876	0	1.64159	0	1.64159	0	0	0	0	0	0	11.4911	3.28317	1.64159	49.2476	3.28317	37.7565	3.28317
Brisbane Broncos	Storm	Round 04	Interchange	Away	Loss	6	40	34	22.2833	0	0	7.18025	64.6223	0	0	0	0	0	0	0	0	0	0	7.18025	0	0	75.3927	0	64.6223	3.59013
Brisbane Broncos	Rabbitohs	Round 05	Interchange	Away	Loss	6	35	29	34.9	0	0	22.9226	194.842	0	0	0	4.58453	0	0	0	0	0	0	22.9226	2.29226	2.29226	57.3066	0	52.7221	0
Brisbane Broncos	Panthers	Round 06	Interchange	Home	Loss	12	20	8	27.35	0	0	23.4004	225.229	0	0	0	2.92505	0	0	0	0	0	0	20.4753	2.92505	0	40.9506	0	40.9506	0
Brisbane Broncos	Eels	Round 07	Interchange	Away	Loss	6	46	40	33.0833	0	0	9.67254	58.0353	0	0	4.83627	0	0	0	0	0	0	0	9.67254	7.25441	0	70.1259	7.25441	50.7809	4.83627
Brisbane Broncos	Titans	Round 08	Interchange	Home	Win	36	28	8	29.1167	0	0	16.4854	162.106	0	5.49513	5.49513	2.74757	0	0	0	0	0	0	13.7378	5.49513	0	49.4562	2.74757	32.9708	8.2427
Brisbane Broncos	Cowboys	Round 09	Interchange	Away	Loss	18	19	1	44.4333	0	0	19.805	181.845	0	10.8027	5.40135	1.80045	0	0	0	0	0	0	18.0045	5.40135	0	50.4126	0	46.8117	3.6009
Brisbane Broncos	Manly	Round 10	Forward	Away	Loss	6	50	44	50.0333	0	0	14.3904	99.1339	0	0	3.19787	3.19787	0	0	0	0	0	0	14.3904	1.59893	0	51.1659	1.59893	43.1712	1.59893
Brisbane Broncos	Titans	Round 08	Spine	Home	Win	36	28	8	79.95	0	1.00063	11.0069	82.0513	0	0	1.00063	1.00063	6.00375	186.116	1.00063	0	0	2.00125	0	32.02	0	34.0213	0	25.0156	5.00313
Brisbane Broncos	Cowboys	Round 09	Spine	Away	Loss	18	19	1	79.95	0	1.00063	4.0025	26.0163	0	0	0	2.00125	5.00313	150.094	0	0	0	0	0	30.0188	1.00063	41.0256	2.00125	32.02	3.00188
Brisbane Broncos	Manly	Round 10	Spine	Away	Loss	6	50	44	69.95	0	0	2.28735	24.0172	0	0	0	0	3.43102	50.3217	0	0	0	0	0	35.4539	0	34.3102	1.14367	22.8735	8.00572
Brisbane Broncos	Eels	Round 01	Forward	Home	Loss	16	24	8	79.9667	0	0	14.0058	119.05	0	0	0	3.00125	0	0	0	1.00042	2.00083	1.00042	10.0042	0	1.00042	51.0213	2.00083	42.0175	3.00125
Brisbane Broncos	Titans	Round 02	Forward	Away	Loss	16	28	12	79.9667	0	0	8.00333	56.0233	0	1.00042	0	4.00167	0	0	0	0	0	0	8.00333	1.00042	0	35.0146	2.00083	30.0125	1.00042
Brisbane Broncos	Bulldogs	Round 03	Forward	Home	Win	24	0	24	80	0	0	15	148	0	3	0	2	0	0	0	0	0	0	15	8	0	32	0	30	1
Brisbane Broncos	Storm	Round 04	Forward	Away	Loss	6	40	34	80	0	0	6	51	0	0	0	1	0	0	0	0	0	0	5	6	0	53	6	34	7
Brisbane Broncos	Rabbitohs	Round 05	Forward	Away	Loss	6	35	29	79.9833	0	0	7.00146	63.0131	0	1.00021	0	1.00021	0	0	0	0	0	0	6.00125	5.00104	0	45.0094	0	42.0088	3.00063
Brisbane Broncos	Panthers	Round 06	Forward	Home	Loss	12	20	8	59.75	0	0	8.03347	72.3013	0	0	0	0	0	0	0	0	0	0	5.35565	5.35565	1.33891	56.2343	1.33891	49.5397	4.01674
Brisbane Broncos	Storm	Round 04	Forward	Away	Loss	6	40	34	69.35	0	0	16.15	174.189	0	3.46071	0	1.15357	0	0	0	0	0	0	13.8428	3.46071	0	47.2963	3.46071	38.0678	2.30714
Brisbane Broncos	Rabbitohs	Round 05	Forward	Away	Loss	6	35	29	66.15	0	0	19.35	205.593	0	6.04686	1.20937	2.41875	0	0	0	1.20937	1.20937	0	16.9312	2.41875	1.20937	49.5843	0	47.1655	0
Brisbane Broncos	Panthers	Round 06	Forward	Home	Loss	12	20	8	62.7833	0	0	25.4845	268.861	0	1.27422	0	2.54845	0	0	0	0	0	0	22.936	0	0	54.7916	2.54845	43.3236	1.27422
Brisbane Broncos	Eels	Round 07	Forward	Away	Loss	6	46	40	56.95	0	0	21.0711	261.282	1.40474	11.2379	0	4.21422	0	0	0	0	0	0	21.0711	1.40474	1.40474	54.7849	1.40474	47.7612	2.80948
Brisbane Broncos	Titans	Round 08	Forward	Home	Win	36	28	8	62.0333	0	0	20.6341	223.106	0	3.86889	0	3.86889	0	0	0	0	0	0	19.3444	1.28963	0	54.1644	1.28963	46.4267	0
Brisbane Broncos	Cowboys	Round 09	Forward	Away	Loss	18	19	1	62	0	0	19.3548	211.613	0	7.74194	0	5.16129	0	0	0	0	0	0	19.3548	0	1.29032	59.3548	1.29032	56.7742	0
Brisbane Broncos	Manly	Round 10	Forward	Away	Loss	6	50	44	59.7667	0	0	14.7239	159.286	0	0	0	2.67708	0	0	0	0	0	0	14.7239	0	0	54.8801	2.67708	42.8332	1.33854
Brisbane Broncos	Eels	Round 01	Spine	Home	Loss	16	24	8	79.9667	0	0	15.0063	97.0404	0	5.00208	1.00042	0	1.00042	13.0054	1.00042	8.00333	45.0188	1.00042	0	27.0113	0	4.00167	0	3.00125	2.00083
Brisbane Broncos	Titans	Round 02	Spine	Away	Loss	16	28	12	79.9667	0	0	20.0083	182.076	1.00042	8.00333	2.00083	1.00042	1.00042	21.0088	1.00042	7.00292	83.0346	3.00125	0	23.0096	3.00125	3.00125	0	1.00042	4.00167
Brisbane Broncos	Bulldogs	Round 03	Back	Home	Win	24	0	24	80	1	1	18	202	2	4	0	1	0	0	0	10	60	0	0	11	0	4	0	2	0
Brisbane Broncos	Storm	Round 04	Spine	Away	Loss	6	40	34	80	0	0	17	111	0	2	0	0	1	34	0	9	46	1	0	12	2	6	0	4	1
Brisbane Broncos	Rabbitohs	Round 05	Spine	Away	Loss	6	35	29	79.9833	1.00021	0	20.0042	130.027	1.00021	3.00063	1.00021	0	2.00042	20.0042	0	12.0025	73.0152	0	0	6.00125	0	3.00063	0	2.00042	2.00042
Brisbane Broncos	Panthers	Round 06	Spine	Home	Loss	12	20	8	79.9333	0	0	22.0183	225.188	0	4.00334	0	2.00167	1.00083	20.0167	0	11.0092	120.1	0	0	11.0092	1.00083	8.00667	0	7.00584	1.00083
Brisbane Broncos	Eels	Round 07	Spine	Away	Loss	6	46	40	79.9833	0	0	14.0029	156.033	0	2.00042	1.00021	3.00063	0	0	0	3.00063	29.006	2.00042	0	13.0027	2.00042	9.00188	1.00021	2.00042	5.00104
Brisbane Broncos	Titans	Round 08	Spine	Home	Win	36	28	8	79.95	2.00125	2.00125	12.0075	138.086	2.00125	9.00563	0	0	0	0	0	5.00313	44.0275	0	0	13.0081	0	6.00375	0	1.00063	3.00188
Brisbane Broncos	Cowboys	Round 09	Spine	Away	Loss	18	19	1	79.95	0	1.00063	13.0081	111.069	0	1.00063	0	0	0	0	0	3.00188	43.0269	2.00125	0	15.0094	3.00188	5.00313	1.00063	3.00188	2.00125
Brisbane Broncos	Manly	Round 10	Spine	Away	Loss	6	50	44	79.9667	1.00042	0	14.0058	107.045	1.00042	3.00125	1.00042	0	0	0	0	5.00208	24.01	1.00042	0	16.0067	0	11.0046	0	6.0025	3.00125
Brisbane Broncos	Eels	Round 01	Forward	Home	Loss	16	24	8	38.7667	0	0	33.0181	251.763	0	2.06363	14.4454	0	0	0	0	0	0	2.06363	28.8908	6.19089	2.06363	63.9725	2.06363	51.5907	0
Brisbane Broncos	Titans	Round 02	Forward	Away	Loss	16	28	12	50.9333	1.57068	0	32.9843	295.288	1.57068	9.42408	4.71204	6.28272	0	0	0	0	0	1.57068	21.9895	9.42408	1.57068	58.1152	1.57068	43.9791	3.14136
Brisbane Broncos	Bulldogs	Round 03	Forward	Home	Win	24	0	24	56.8167	0	0	22.5286	211.206	0	4.22411	4.22411	1.40804	0	0	0	0	0	0	16.8965	14.0804	0	47.8733	0	43.6492	0
Brisbane Broncos	Storm	Round 04	Interchange	Away	Loss	6	40	34	31.7333	0	0	22.6891	178.992	0	5.04202	2.52101	0	0	0	0	0	0	5.04202	15.1261	7.56303	2.52101	50.4202	0	42.8571	5.04202
Brisbane Broncos	Rabbitohs	Round 05	Forward	Away	Loss	6	35	29	41.4833	0	0	19.2849	219.847	0	1.92849	5.78546	1.92849	0	0	0	0	0	0	17.3564	0	0	55.9261	1.92849	42.4267	3.85697
Brisbane Broncos	Panthers	Round 06	Forward	Home	Loss	12	20	8	79.9333	1.00083	0	13.0108	80.0667	0	3.0025	0	4.00334	0	0	0	0	0	1.00083	11.0092	5.00417	2.00167	40.0334	0	35.0292	4.00334
Brisbane Broncos	Eels	Round 07	Forward	Away	Loss	6	46	40	79.9833	1.00021	0	12.0025	67.014	1.00021	5.00104	4.00083	4.00083	0	0	0	0	0	3.00063	9.00188	2.00042	0	42.0088	0	34.0071	2.00042
Brisbane Broncos	Titans	Round 08	Forward	Home	Win	36	28	8	79.95	0	1.00063	19.0119	167.104	0	4.0025	2.00125	3.00188	0	0	0	0	0	1.00063	13.0081	7.00438	1.00063	31.0194	1.00063	25.0156	5.00313
Brisbane Broncos	Cowboys	Round 09	Forward	Away	Loss	18	19	1	79.95	0	0	11.0069	86.0538	0	3.00188	2.00125	2.00125	0	0	0	0	0	0	6.00375	7.00438	1.00063	50.0313	2.00125	36.0225	3.00188
Brisbane Broncos	Manly	Round 10	Forward	Away	Loss	6	50	44	79.9667	0	0	12.005	113.047	0	0	1.00042	2.00083	1.00042	10.0042	0	0	0	0	10.0042	6.0025	2.00083	51.0213	2.00083	36.015	6.0025
Brisbane Broncos	Rabbitohs	Round 05	Back	Away	Loss	6	35	29	79.9833	0	0	8.00167	60.0125	0	0	0	0	0	0	0	0	0	0	0	4.00083	0	32.0067	2.00042	22.0046	5.00104
Brisbane Broncos	Panthers	Round 06	Back	Home	Loss	12	20	8	79.9333	0	1.00083	9.00751	82.0684	0	2.00167	2.00167	1.00083	0	0	0	0	0	0	0	3.0025	0	26.0217	1.00083	18.015	5.00417
Brisbane Broncos	Titans	Round 02	Interchange	Away	Loss	16	28	12	15.4167	0	0	31.1351	368.432	0	5.18919	0	10.3784	0	0	0	0	0	0	20.7568	0	0	20.7568	0	20.7568	0
Brisbane Broncos	Bulldogs	Round 03	Interchange	Home	Win	24	0	24	18.6667	0	0	21.4286	295.714	0	4.28571	0	0	0	0	0	0	0	0	12.8571	0	0	55.7143	0	51.4286	0
Brisbane Broncos	Eels	Round 07	Interchange	Away	Loss	6	46	40	22.05	0	0	14.5125	116.1	0	0	3.62812	0	0	0	0	0	0	0	14.5125	3.62812	3.62812	58.0499	0	39.9093	14.5125
Brisbane Broncos	Titans	Round 08	Interchange	Home	Win	36	28	8	28.2667	0	0	22.6415	243.396	0	0	5.66038	0	0	0	0	0	0	0	14.1509	0	0	73.5849	0	59.434	2.83019
Brisbane Broncos	Cowboys	Round 09	Interchange	Away	Loss	18	19	1	30.3333	2.63736	0	15.8242	147.692	2.63736	5.27473	5.27473	0	0	0	0	0	0	0	13.1868	0	0	71.2088	0	52.7473	5.27473
Brisbane Broncos	Manly	Round 10	Interchange	Away	Loss	6	50	44	30.5833	0	0	13.079	88.9373	0	0	0	0	0	0	0	0	0	0	13.079	2.6158	0	75.8583	0	65.3951	2.6158
Brisbane Broncos	Eels	Round 07	Interchange	Away	Loss	6	46	40	39.8	0	0	10.0503	98.4925	2.01005	0	0	2.01005	0	0	0	0	0	10.0503	0	52.2613	6.03015	70.3518	4.0201	54.2714	8.0402
Brisbane Broncos	Titans	Round 08	Interchange	Home	Win	36	28	8	22.8833	0	0	3.49599	31.4639	0	0	0	0	0	0	0	0	0	0	3.49599	97.8878	3.49599	55.9359	0	45.4479	6.99199
Brisbane Broncos	Cowboys	Round 09	Interchange	Away	Loss	18	19	1	1.68333	0	0	0	0	0	0	0	0	0	0	0	0	0	0	0	0	0	95.0495	0	95.0495	0
Brisbane Broncos	Manly	Round 10	Interchange	Away	Loss	6	50	44	47.2167	0	0	5.08295	37.275	0	1.69432	0	0	0	0	0	0	0	3.38863	1.69432	69.467	0	50.8295	0	40.6636	8.47158
Brisbane Broncos	Eels	Round 01	Forward	Home	Loss	16	24	8	18.0167	0	0	26.642	270.86	0	0	0	0	0	0	0	0	0	0	17.7613	0	0	57.7243	4.44033	48.8437	4.44033
Brisbane Broncos	Storm	Round 04	Forward	Away	Loss	6	40	34	49.25	0	0	12.9949	116.954	0	1.62437	0	1.62437	0	0	0	0	0	0	11.3706	6.49746	0	63.3503	3.24873	43.8579	6.49746
Brisbane Broncos	Rabbitohs	Round 05	Forward	Away	Loss	6	35	29	45.0833	0	0	28.3919	275.046	0	3.54898	3.54898	1.77449	0	0	0	0	0	0	12.4214	7.09797	0	58.5582	1.77449	47.9113	3.54898
Brisbane Broncos	Panthers	Round 06	Forward	Home	Loss	12	20	8	38.2333	0	0	31.3862	301.308	0	14.6469	6.27724	2.09241	0	0	0	0	0	0	23.0166	0	2.09241	46.0331	2.09241	35.5711	4.18483
Brisbane Broncos	Eels	Round 07	Forward	Away	Loss	6	46	40	47.0167	0	0	23.8213	180.362	0	3.40305	3.40305	5.10457	0	0	0	0	0	0	20.4183	6.8061	1.70152	66.3594	1.70152	51.0457	10.2091
Brisbane Broncos	Titans	Round 08	Forward	Home	Win	36	28	8	46.85	0	0	20.4909	206.617	0	0	0	1.70758	0	0	0	0	0	0	15.3682	1.70758	0	40.9819	0	39.2743	1.70758
Brisbane Broncos	Cowboys	Round 09	Forward	Away	Loss	18	19	1	45.8167	0	0	31.4296	275.882	0	10.4765	3.49218	10.4765	0	0	0	0	0	0	26.1913	3.49218	1.74609	43.6522	0	40.1601	5.23827
Brisbane Broncos	Manly	Round 10	Forward	Away	Loss	6	50	44	49.3833	0	0	14.5798	127.978	0	3.23996	4.85994	1.61998	0	0	0	1.61998	-12.9598	0	11.3399	4.85994	0	66.4192	6.47992	43.7395	3.23996
Brisbane Broncos	Eels	Round 01	Back	Home	Loss	16	24	8	79.9667	1.00042	0	16.0067	192.08	2.00083	3.00125	1.00042	0	0	0	0	4.00167	43.0179	2.00083	0	4.00167	2.00083	12.005	0	7.00292	4.00167
Brisbane Broncos	Titans	Round 02	Back	Away	Loss	16	28	12	79.9667	0	0	12.005	100.042	0	0	1.00042	1.00042	0	0	0	0	0	1.00042	0	5.00208	1.00042	6.0025	1.00042	4.00167	2.00083
Brisbane Broncos	Bulldogs	Round 03	Back	Home	Win	24	0	24	80	0	0	20	209	0	4	2	0	0	0	0	3	42	1	0	12	1	8	0	7	0
Brisbane Broncos	Storm	Round 04	Back	Away	Loss	6	40	34	80	0	0	15	148	0	1	1	0	1	40	0	1	4	0	0	1	1	12	0	10	2
Brisbane Broncos	Rabbitohs	Round 05	Back	Away	Loss	6	35	29	79.9833	0	0	9.00188	72.015	0	0	0	1.00021	0	0	0	0	0	0	0	1.00021	0	22.0046	1.00021	10.0021	5.00104
Brisbane Broncos	Panthers	Round 06	Back	Home	Loss	12	20	8	79.9333	0	0	15.0125	149.124	0	0	1.00083	0	0	0	0	0	0	0	0	4.00334	0	14.0117	0	10.0083	3.0025
Brisbane Broncos	Eels	Round 07	Back	Away	Loss	6	46	40	79.9833	0	0	10.0021	90.0188	0	0	1.00021	1.00021	1.00021	22.0046	0	0	0	1.00021	0	3.00063	1.00021	17.0035	1.00021	9.00188	8.00167
Brisbane Broncos	Eels	Round 01	Spine	Home	Loss	16	24	8	79.9667	0	2.00083	9.00375	108.045	1.00042	1.00042	2.00083	2.00083	15.0063	495.206	0	0	0	1.00042	0	38.0158	0	27.0113	5.00208	9.00375	7.00292
Brisbane Broncos	Titans	Round 02	Spine	Away	Loss	16	28	12	79.9667	0	0	12.005	73.0304	0	0	0	0	10.0042	227.095	2.00083	0	0	0	0	29.0121	2.00083	23.0096	2.00083	15.0063	5.00208
Brisbane Broncos	Bulldogs	Round 03	Spine	Home	Win	24	0	24	80	0	0	13	101	0	5	2	0	10	335	1	0	0	1	0	42	2	23	0	19	2
Brisbane Broncos	Storm	Round 04	Spine	Away	Loss	6	40	34	80	0	0	14	113	0	2	2	0	13	546	0	0	0	0	0	35	2	19	3	13	1
Brisbane Broncos	Rabbitohs	Round 05	Spine	Away	Loss	6	35	29	79.9833	0	0	6.00125	46.0096	0	4.00083	2.00042	0	11.0023	418.087	1.00021	0	0	0	0	20.0042	0	26.0054	1.00021	19.004	5.00104
Brisbane Broncos	Titans	Round 08	Spine	Home	Win	36	28	8	79.95	0	1.00063	4.0025	23.0144	0	1.00063	0	1.00063	8.005	291.182	1.00063	0	0	0	0	30.0188	0	25.0156	3.00188	13.0081	2.00125
Brisbane Broncos	Cowboys	Round 09	Spine	Away	Loss	18	19	1	79.95	0	0	6.00375	62.0388	1.00063	3.00188	1.00063	0	8.005	214.134	0	0	0	2.00125	0	45.0281	0	15.0094	0	12.0075	2.00125
Brisbane Broncos	Manly	Round 10	Spine	Away	Loss	6	50	44	79.9667	0	0	4.00167	32.0133	0	1.00042	1.00042	0	8.00333	232.097	0	0	0	0	0	21.0088	1.00042	37.0154	2.00083	20.0083	5.00208
Brisbane Broncos	Eels	Round 01	Back	Home	Loss	16	24	8	79.9667	0	0	17.0071	111.046	0	2.00083	1.00042	2.00083	0	0	0	0	0	0	0	4.00167	2.00083	17.0071	1.00042	15.0063	1.00042
Brisbane Broncos	Titans	Round 02	Back	Away	Loss	16	28	12	79.9667	1.00042	0	14.0058	135.056	0	3.00125	3.00125	0	1.00042	15.0063	1.00042	1.00042	5.00208	1.00042	0	3.00125	0	22.0092	2.00083	15.0063	5.00208
Brisbane Broncos	Bulldogs	Round 03	Back	Home	Win	24	0	24	80	0	0	15	117	0	0	2	1	1	4	0	0	0	3	0	9	1	22	1	18	2
Brisbane Broncos	Storm	Round 04	Back	Away	Loss	6	40	34	80	0	0	15	72	0	1	2	0	1	20	0	0	0	3	0	10	0	19	1	15	2
Brisbane Broncos	Rabbitohs	Round 05	Back	Away	Loss	6	35	29	79.9833	0	0	15.0031	136.028	0	1.00021	0	3.00063	0	0	0	1.00021	4.00083	5.00104	0	5.00104	0	19.004	1.00021	15.0031	2.00042
Brisbane Broncos	Panthers	Round 06	Interchange	Home	Loss	12	20	8	79.9333	0	0	17.0142	164.137	0	4.00334	0	0	0	0	0	4.00334	34.0284	0	0	1.00083	1.00083	8.00667	1.00083	4.00334	1.00083
Brisbane Broncos	Eels	Round 07	Back	Away	Loss	6	46	40	79.9833	0	0	15.0031	138.029	0	2.00042	0	3.00063	0	0	0	4.00083	32.0067	0	0	1.00021	2.00042	5.00104	1.00021	3.00063	1.00021
Brisbane Broncos	Titans	Round 08	Back	Home	Win	36	28	8	79.95	1.00063	0	12.0075	200.125	0	1.00063	0	0	0	0	0	2.00125	12.0075	0	0	0	0	8.005	0	7.00438	0
Brisbane Broncos	Cowboys	Round 09	Back	Away	Loss	18	19	1	79.95	0	0	18.0113	189.118	0	1.00063	0	2.00125	0	0	0	0	0	0	0	2.00125	2.00125	0	0	1.00063	0
Brisbane Broncos	Manly	Round 10	Back	Away	Loss	6	50	44	79.9667	0	0	10.0042	92.0383	0	2.00083	0	0	0	0	0	0	0	0	0	1.00042	1.00042	9.00375	0	7.00292	0
Brisbane Broncos	Eels	Round 01	Forward	Home	Loss	16	24	8	79.9667	0	0	8.00333	61.0254	0	2.00083	1.00042	2.00083	0	0	0	0	0	0	8.00333	1.00042	0	51.0213	4.00167	31.0129	10.0042
Brisbane Broncos	Titans	Round 02	Forward	Away	Loss	16	28	12	79.9667	0	0	16.0067	194.081	1.00042	5.00208	0	5.00208	0	0	0	0	0	1.00042	15.0063	1.00042	1.00042	40.0167	1.00042	38.0158	2.00083
Brisbane Broncos	Bulldogs	Round 03	Forward	Home	Win	24	0	24	80	0	0	12	82	0	0	1	2	0	0	0	0	0	0	12	2	1	44	3	35	1
Brisbane Broncos	Storm	Round 04	Forward	Away	Loss	6	40	34	80	0	0	11	87	0	1	1	1	0	0	0	0	0	0	10	0	0	48	2	41	3
Brisbane Broncos	Rabbitohs	Round 05	Forward	Away	Loss	6	35	29	65.5667	0	0	12.2013	63.4469	0	0	1.22013	1.22013	0	0	0	1.22013	6.10066	0	10.9812	3.6604	1.22013	45.1449	0	41.4845	3.6604
Brisbane Broncos	Panthers	Round 06	Interchange	Home	Loss	12	20	8	20.1833	0	0	15.8547	142.692	0	7.92733	0	3.96367	0	0	0	0	0	0	11.891	0	0	71.346	3.96367	59.455	0
Brisbane Broncos	Eels	Round 07	Interchange	Away	Loss	6	46	40	79.9833	0	0	6.00125	36.0075	0	1.00021	0	2.00042	0	0	0	0	0	0	6.00125	3.00063	0	40.0083	2.00042	35.0073	1.00021
Brisbane Broncos	Titans	Round 08	Forward	Home	Win	36	28	8	79.95	0	0	5.00313	34.0213	0	0	1.00063	1.00063	0	0	0	0	0	0	5.00313	0	1.00063	33.0206	2.00125	27.0169	1.00063
Brisbane Broncos	Cowboys	Round 09	Forward	Away	Loss	18	19	1	79.95	0	0	12.0075	91.0569	0	1.00063	0	3.00188	0	0	0	0	0	0	12.0075	2.00125	2.00125	37.0231	0	36.0225	1.00063
Brisbane Broncos	Manly	Round 10	Forward	Away	Loss	6	50	44	69.9667	0	0	8.00381	60.6003	0	0	0	3.4302	0	0	0	0	0	0	6.86041	2.2868	0	36.5889	2.2868	27.4416	1.1434
Brisbane Broncos	Eels	Round 01	Interchange	Home	Loss	16	24	8	47.2	0	0	8.47458	62.7119	0	1.69492	0	0	0	0	0	0	0	0	6.77966	5.08475	0	16.9492	0	13.5593	1.69492
Brisbane Broncos	Titans	Round 02	Interchange	Away	Loss	16	28	12	30.35	0	0	21.0873	202.965	0	0	0	10.5437	0	0	0	0	0	0	13.1796	5.27183	0	65.8979	2.63591	55.3542	2.63591
Brisbane Broncos	Bulldogs	Round 03	Interchange	Home	Win	24	0	24	23.95	0	0	23.382	243.841	0	6.68058	0	6.68058	0	0	0	0	0	0	23.382	16.7015	0	40.0835	6.68058	23.382	3.34029
Brisbane Broncos	Storm	Round 04	Interchange	Away	Loss	6	40	34	14.0833	0	0	11.3609	85.2071	0	0	0	0	0	0	0	0	0	0	5.68047	5.68047	0	96.568	11.3609	68.1657	0
Brisbane Broncos	Rabbitohs	Round 05	Interchange	Away	Loss	6	35	29	38.5167	0	0	16.6162	149.546	0	0	0	6.23107	0	0	0	0	0	0	14.5392	0	0	45.6945	2.07702	33.2324	6.23107
Brisbane Broncos	Eels	Round 01	Spine	Home	Loss	16	24	8	79.9667	0	0	6.0025	40.0167	0	0	0	2.00083	4.00167	150.063	0	0	0	5.00208	1.00042	106.044	1.00042	54.0225	2.00083	42.0175	1.00042
Brisbane Broncos	Titans	Round 02	Spine	Away	Loss	16	28	12	79.9667	0	0	5.00208	26.0108	0	0	0	0	1.00042	-14.0058	0	1.00042	0	4.00167	0	103.043	0	45.0188	2.00083	35.0146	3.00125
Brisbane Broncos	Bulldogs	Round 03	Spine	Home	Win	24	0	24	80	0	0	4	30	0	1	0	1	2	92	0	0	0	4	0	100	0	56	2	49	0
Brisbane Broncos	Storm	Round 04	Spine	Away	Loss	6	40	34	80	0	0	4	44	0	0	0	1	1	46	0	0	0	4	0	70	0	65	3	56	0
Brisbane Broncos	Rabbitohs	Round 05	Spine	Away	Loss	6	35	29	79.9833	0	0	4.00083	30.0063	0	0	0	0	2.00042	84.0175	0	0	0	4.00083	0	89.0185	2.00042	64.0133	2.00042	56.0117	1.00021
Brisbane Broncos	Panthers	Round 06	Spine	Home	Loss	12	20	8	79.9333	0	0	2.00167	13.0108	0	0	0	0	1.00083	38.0317	0	0	0	0	2.00167	123.103	1.00083	69.0575	4.00334	53.0442	1.00083
Brisbane Broncos	Eels	Round 07	Spine	Away	Loss	6	46	40	40.3	0	1.98511	3.97022	45.6576	0	1.98511	0	0	0	0	0	0	0	3.97022	0	105.211	0	59.5533	1.98511	53.598	3.97022
Brisbane Broncos	Titans	Round 08	Spine	Home	Win	36	28	8	57.0667	0	0	2.80374	21.028	0	0	0	1.40187	0	0	0	0	0	2.80374	0	96.729	0	35.0467	0	33.6449	0
Brisbane Broncos	Cowboys	Round 09	Spine	Away	Loss	18	19	1	79.95	0	0	1.00063	10.0063	0	0	0	0	1.00063	42.0263	0	0	0	1.00063	0	105.066	0	56.035	1.00063	52.0325	1.00063
Brisbane Broncos	Manly	Round 10	Spine	Away	Loss	6	50	44	32.75	0	0	4.8855	39.084	0	0	0	2.44275	0	0	0	0	0	0	4.8855	80.6107	2.44275	83.0534	7.32824	61.0687	0
Canberra Raiders	Eels	Round 06	Spine	Home	Loss	10	35	25	80	0	0	20	195	0	3	0	3	0	0	0	9	95	2	0	8	0	4	0	2	1
Canberra Raiders	Cowboys	Round 07	Spine	Away	Loss	24	26	2	79.95	0	0	25.0156	215.134	0	4.0025	1.00063	0	0	0	0	9.00563	95.0594	0	0	13.0081	0	3.00188	0	3.00188	0
Canberra Raiders	Rabbitohs	Round 08	Spine	Home	Loss	20	34	14	80	0	1	16	193	1	3	0	1	1	38	0	8	76	1	0	7	1	1	1	0	1
Canberra Raiders	Knights	Round 09	Spine	Home	Loss	16	24	8	79.9833	0	0	16.0033	123.026	1.00021	6.00125	0	1.00021	1.00021	0	0	6.00125	39.0081	2.00042	0	11.0023	1.00021	5.00104	0	4.00083	2.00042
Canberra Raiders	Bulldogs	Round 10	Spine	Away	Win	20	18	2	79.9667	0	3.00125	18.0075	165.069	0	3.00125	1.00042	2.00083	0	0	0	3.00125	42.0175	1.00042	0	12.005	0	7.00292	0	6.0025	1.00042
Canberra Raiders	Warriors	Round 03	Back	Home	Loss	31	34	3	79.85	0	0	10.0188	76.1428	0	0	1.00188	1.00188	0	0	0	1.00188	0	0	0	3.00564	1.00188	11.0207	1.00188	6.01127	3.00564
Canberra Raiders	Titans	Round 04	Back	Away	Win	20	4	16	80	0	1	3	30	0	0	0	0	0	0	0	0	0	0	0	5	1	24	2	12	6
Canberra Raiders	Panthers	Round 05	Back	Away	Loss	10	30	20	79.95	1.00063	0	12.0075	87.0544	1.00063	1.00063	0	1.00063	1.00063	1.00063	0	4.0025	22.0138	0	0	2.00125	2.00125	13.0081	1.00063	8.005	1.00063
Canberra Raiders	Eels	Round 06	Back	Home	Loss	10	35	25	80	0	0	8	69	1	1	0	0	0	0	0	0	0	0	0	3	0	12	0	9	3
Canberra Raiders	Cowboys	Round 07	Back	Away	Loss	24	26	2	79.95	0	0	12.0075	82.0513	0	0	0	2.00125	2.00125	36.0225	0	0	0	0	2.00125	5.00313	3.00188	9.00563	0	7.00438	2.00125
Canberra Raiders	Eels	Round 06	Interchange	Home	Loss	10	35	25	45.6167	0	0	22.7987	203.434	0	1.75374	1.75374	1.75374	0	0	0	0	0	0	19.2912	0	0	68.3961	1.75374	54.3661	5.26123
Canberra Raiders	Cowboys	Round 07	Forward	Away	Loss	24	26	2	57.2667	1.39697	0	22.3516	176.019	1.39697	1.39697	0	5.58789	0	0	0	0	0	0	20.9546	1.39697	2.79395	60.0698	0	53.085	4.19092
Canberra Raiders	Rabbitohs	Round 08	Forward	Home	Loss	20	34	14	54.4333	0	0	20.5756	177.832	0	0	1.46969	2.93938	0	0	0	0	0	0	13.2272	0	0	49.9694	0	42.6209	1.46969
Canberra Raiders	Knights	Round 09	Forward	Home	Loss	16	24	8	38.45	0	0	18.7256	201.821	0	0	0	0	0	0	0	0	0	0	14.5644	2.08062	2.08062	74.9025	2.08062	62.4187	2.08062
Canberra Raiders	Bulldogs	Round 10	Forward	Away	Win	20	18	2	31.4	0	0	30.5732	270.064	0	0	0	2.54777	0	0	0	0	0	0	22.9299	5.09554	0	53.5032	5.09554	35.6688	5.09554
Canberra Raiders	Cowboys	Round 07	Interchange	Away	Loss	24	26	2	79.95	0	0	8.005	61.0381	0	5.00313	1.00063	2.00125	0	0	0	0	0	0	7.00438	2.00125	1.00063	38.0238	0	34.0213	4.0025
Canberra Raiders	Rabbitohs	Round 08	Forward	Home	Loss	20	34	14	80	0	0	6	38	0	1	2	0	0	0	0	0	0	1	3	2	0	45	1	34	6
Canberra Raiders	Knights	Round 09	Forward	Home	Loss	16	24	8	79.9833	0	0	6.00125	48.01	0	2.00042	1.00021	2.00042	1.00021	27.0056	0	0	0	0	5.00104	1.00021	0	54.0113	5.00104	37.0077	3.00063
Canberra Raiders	Bulldogs	Round 10	Forward	Away	Win	20	18	2	79.9667	1.00042	0	14.0058	119.05	0	3.00125	0	4.00167	1.00042	29.0121	0	1.00042	-2.00083	0	13.0054	2.00083	0	47.0196	0	36.015	6.0025
Canberra Raiders	Tigers	Round 01	Interchange	Home	Win	30	12	18	23.4333	0	0	10.2418	109.246	0	0	0	3.41394	0	0	0	0	0	0	10.2418	0	0	75.1067	3.41394	61.4509	0
Canberra Raiders	Sharks	Round 02	Interchange	Away	Win	12	10	2	19.1667	0	0	12.5217	79.3043	0	0	0	0	0	0	0	0	0	0	8.34783	4.17391	4.17391	45.913	4.17391	37.5652	0
Canberra Raiders	Warriors	Round 03	Interchange	Home	Loss	31	34	3	67.2833	0	0	7.13401	97.4981	0	2.378	0	2.378	0	0	0	0	0	0	7.13401	1.189	0	47.5601	3.56701	36.8591	0
Canberra Raiders	Titans	Round 04	Interchange	Away	Win	20	4	16	34.05	0	0	21.1454	249.046	0	0	2.34949	4.69897	0	0	0	0	0	0	18.7959	0	0	56.3877	2.34949	49.3392	0
Canberra Raiders	Panthers	Round 05	Interchange	Away	Loss	10	30	20	56.5833	0	0	5.65538	43.8292	0	1.41384	0	1.41384	0	0	0	0	0	0	4.24153	0	0	48.0707	0	39.5876	7.06922
Canberra Raiders	Eels	Round 06	Interchange	Home	Loss	10	35	25	29.8333	0	0	8.04469	85.8101	0	0	0	2.68156	0	0	0	0	0	0	8.04469	0	0	42.905	0	40.2235	5.36313
Canberra Raiders	Cowboys	Round 07	Interchange	Away	Loss	24	26	2	7.98333	0	0	10.0209	70.1461	0	0	0	0	0	0	0	0	0	10.0209	0	140.292	0	80.167	0	80.167	0
Canberra Raiders	Rabbitohs	Round 08	Interchange	Home	Loss	20	34	14	27.4333	0	0	17.497	177.886	0	2.91616	2.91616	0	0	0	0	0	0	0	14.5808	8.74848	0	87.4848	0	78.7363	2.91616
Canberra Raiders	Knights	Round 09	Interchange	Home	Loss	16	24	8	15.9167	0	0	20.1047	170.89	0	0	5.02618	5.02618	0	0	0	0	0	0	15.0785	10.0524	0	60.3141	5.02618	50.2618	0
Canberra Raiders	Tigers	Round 01	Spine	Home	Win	30	12	18	79.9667	0	0	7.00292	36.015	0	1.00042	0	3.00125	0	0	0	0	0	7.00292	0	115.048	1.00042	49.0204	1.00042	41.0171	5.00208
Canberra Raiders	Sharks	Round 02	Spine	Away	Win	12	10	2	79.9667	0	1.00042	4.00167	25.0104	0	1.00042	0	1.00042	1.00042	43.0179	0	0	0	4.00167	0	122.051	1.00042	45.0188	0	41.0171	4.00167
Canberra Raiders	Warriors	Round 03	Spine	Home	Loss	31	34	3	79.85	0	2.00376	4.00751	40.0751	0	0	0	0	2.00376	62.1165	1.00188	0	0	1.00188	0	84.1578	0	65.1221	4.00751	42.0789	6.01127
Canberra Raiders	Titans	Round 04	Spine	Away	Win	20	4	16	80	0	1	5	40	0	1	0	1	1	60	0	0	0	3	2	126	1	55	1	46	3
Canberra Raiders	Panthers	Round 05	Spine	Away	Loss	10	30	20	64.5	0	0	3.72093	32.2481	0	2.48062	1.24031	0	2.48062	80.6202	0	0	0	2.48062	0	110.388	1.24031	55.814	3.72093	43.4109	4.96124
Canberra Raiders	Eels	Round 06	Spine	Home	Loss	10	35	25	62.75	0	1.2749	3.8247	15.2988	1.2749	1.2749	0	1.2749	6.3745	160.637	0	0	0	3.8247	0	107.092	0	73.9442	1.2749	67.5697	3.8247
Canberra Raiders	Bulldogs	Round 10	Interchange	Away	Win	20	18	2	34.85	0	0	16.0689	158.393	2.29555	2.29555	0	0	0	0	0	0	0	0	9.18221	32.1377	2.29555	43.6155	0	36.7288	4.5911
Canberra Raiders	Cowboys	Round 07	Interchange	Away	Loss	24	26	2	31.1833	0	0	15.3928	151.363	0	2.56547	5.13095	5.13095	0	0	0	0	0	0	12.8274	7.69642	0	74.3987	2.56547	64.1368	5.13095
Canberra Raiders	Rabbitohs	Round 08	Interchange	Home	Loss	20	34	14	42.6167	0	0	18.772	165.194	0	0	0	1.8772	0	0	0	0	0	0	15.0176	1.8772	1.8772	84.474	1.8772	75.088	1.8772
Canberra Raiders	Knights	Round 09	Interchange	Home	Loss	16	24	8	48.3667	0	0	24.8105	223.294	0	1.65403	3.30806	4.9621	0	0	0	0	0	0	9.92419	1.65403	0	57.8911	0	47.9669	3.30806
Canberra Raiders	Bulldogs	Round 10	Interchange	Away	Win	20	18	2	31.5667	0	0	30.4118	324.393	0	2.53432	2.53432	2.53432	0	0	0	0	0	0	12.6716	7.60296	2.53432	93.7698	7.60296	58.2893	5.06864
Canberra Raiders	Tigers	Round 01	Interchange	Home	Win	30	12	18	40.7667	1.96239	0	21.5863	182.502	1.96239	5.88716	0	9.81194	0	0	0	0	0	0	21.5863	0	0	43.1725	0	41.2101	3.92478
Canberra Raiders	Sharks	Round 02	Interchange	Away	Win	12	10	2	39.55	0	0	26.2958	291.277	2.02276	8.09102	0	12.1365	0	0	0	0	0	0	24.2731	0	0	56.6372	0	50.5689	2.02276
Canberra Raiders	Warriors	Round 03	Interchange	Home	Loss	31	34	3	2.58333	0	0	61.9355	588.387	0	0	0	30.9677	0	0	0	0	0	0	61.9355	0	0	154.839	0	92.9032	30.9677
Canberra Raiders	Titans	Round 04	Interchange	Away	Win	20	4	16	42.2333	0	0	20.8366	200.789	0	5.68272	0	5.68272	0	0	0	0	0	0	18.9424	7.57695	0	71.9811	0	60.6156	1.89424
Canberra Raiders	Panthers	Round 05	Interchange	Away	Loss	10	30	20	47.1	0	0	16.9851	139.278	0	1.69851	0	5.09554	0	0	0	0	0	0	15.2866	1.69851	0	71.3376	5.09554	50.9554	5.09554
Canberra Raiders	Cowboys	Round 07	Forward	Away	Loss	24	26	2	33.5833	0	0	14.2928	135.782	0	0	0	2.38213	0	0	0	0	0	0	11.9107	0	0	73.8462	0	71.464	2.38213
Canberra Raiders	Rabbitohs	Round 08	Forward	Home	Loss	20	34	14	22.5167	0	0	10.6588	135.011	0	0	0	0	0	0	0	0	0	0	3.55292	0	0	56.8468	0	49.7409	3.55292
Canberra Raiders	Bulldogs	Round 10	Interchange	Away	Win	20	18	2	30.65	0	0	20.8809	164.437	0	0	0	7.83034	0	0	0	0	0	0	15.6607	5.22023	0	86.1338	2.61011	62.6427	0
Canberra Raiders	Tigers	Round 01	Back	Home	Win	30	12	18	79.9667	0	0	6.0025	88.0367	1.00042	2.00083	0	2.00083	0	0	0	0	0	1.00042	0	1.00042	1.00042	11.0046	1.00042	8.00333	2.00083
Canberra Raiders	Sharks	Round 02	Back	Away	Win	12	10	2	79.9667	1.00042	0	11.0046	115.048	1.00042	5.00208	0	3.00125	1.00042	38.0158	1.00042	0	0	0	1.00042	4.00167	0	19.0079	2.00083	14.0058	1.00042
Canberra Raiders	Warriors	Round 03	Interchange	Home	Loss	31	34	3	12.55	0	0	6.3745	44.6215	0	0	0	0	0	0	0	0	0	0	6.3745	0	0	82.8685	6.3745	57.3705	12.749
Canberra Raiders	Titans	Round 04	Back	Away	Win	20	4	16	80	0	0	10	96	0	0	0	2	0	0	0	0	0	1	0	0	0	23	1	16	5
Canberra Raiders	Panthers	Round 05	Back	Away	Loss	10	30	20	79.95	0	0	12.0075	122.076	0	4.0025	0	1.00063	0	0	0	0	0	3.00188	0	4.0025	0	27.0169	2.00125	17.0106	2.00125
Canberra Raiders	Cowboys	Round 07	Back	Away	Loss	24	26	2	79.95	0	0	13.0081	102.064	0	0	0	1.00063	0	0	0	1.00063	-2.00125	2.00125	0	4.0025	1.00063	4.0025	0	3.00188	1.00063
Canberra Raiders	Rabbitohs	Round 08	Back	Home	Loss	20	34	14	80	1	0	11	103	1	0	0	1	0	0	0	1	7	2	0	0	2	18	1	15	0
Canberra Raiders	Knights	Round 09	Back	Home	Loss	16	24	8	79.9833	0	0	12.0025	108.023	0	2.00042	0	3.00063	0	0	0	0	0	1.00021	0	4.00083	1.00021	9.00188	0	8.00167	1.00021
Canberra Raiders	Bulldogs	Round 10	Back	Away	Win	20	18	2	79.9667	1.00042	0	8.00333	93.0388	1.00042	6.0025	0	2.00083	0	0	0	0	0	2.00083	0	4.00167	1.00042	18.0075	1.00042	12.005	6.0025
Canberra Raiders	Tigers	Round 01	Forward	Home	Win	30	12	18	17.15	0	0	23.3236	214.577	0	0	0	4.66472	0	0	0	0	0	0	18.6589	13.9942	4.66472	79.3003	0	74.6356	4.66472
Canberra Raiders	Sharks	Round 02	Forward	Away	Win	12	10	2	21.3	0	0	22.5352	191.549	0	3.75587	0	11.2676	0	0	0	0	0	0	18.7793	3.75587	0	60.0939	3.75587	52.5822	0
Canberra Raiders	Titans	Round 04	Forward	Away	Win	20	4	16	17.1333	0	0	23.3463	205.447	0	0	0	0	0	0	0	0	0	0	18.677	0	4.66926	93.3852	0	79.3774	4.66926
Canberra Raiders	Bulldogs	Round 10	Interchange	Away	Win	20	18	2	25.85	0	0	24.7582	207.35	0	3.09478	0	3.09478	0	0	0	0	0	0	15.4739	3.09478	0	71.1799	3.09478	52.6112	0
Canberra Raiders	Tigers	Round 01	Spine	Home	Win	30	12	18	79.9667	1.00042	0	19.0079	210.088	0	2.00083	0	3.00125	0	0	0	4.00167	48.02	1.00042	0	4.00167	1.00042	7.00292	0	6.0025	1.00042
Canberra Raiders	Sharks	Round 02	Spine	Away	Win	12	10	2	79.9667	0	0	17.0071	140.058	1.00042	5.00208	0	1.00042	0	0	0	7.00292	50.0208	2.00083	0	13.0054	1.00042	4.00167	0	4.00167	0
Canberra Raiders	Warriors	Round 03	Spine	Home	Loss	31	34	3	79.85	0	0	24.0451	190.357	0	1.00188	0	2.00376	0	0	0	5.00939	18.0338	3.00564	0	3.00564	0	5.00939	0	2.00376	1.00188
Canberra Raiders	Titans	Round 04	Spine	Away	Win	20	4	16	80	0	0	27	271	0	6	2	1	0	0	0	9	89	2	0	3	1	7	0	6	2
Canberra Raiders	Panthers	Round 05	Spine	Away	Loss	10	30	20	23.3667	0	0	17.1184	136.947	0	0	0	0	0	0	0	3.42368	20.5421	0	0	20.5421	0	3.42368	0	3.42368	0
Canberra Raiders	Tigers	Round 01	Forward	Home	Win	30	12	18	49.2333	0	0	16.2492	146.242	0	3.24983	1.62492	1.62492	0	0	0	0	0	0	14.6242	1.62492	1.62492	58.497	1.62492	45.4976	4.87475
Canberra Raiders	Sharks	Round 02	Forward	Away	Win	12	10	2	49.95	0	0	19.2192	208.208	0	6.40641	1.6016	4.8048	0	0	0	0	0	0	16.016	3.2032	0	57.6577	3.2032	49.6496	1.6016
Canberra Raiders	Warriors	Round 03	Forward	Home	Loss	31	34	3	68.95	0	0	23.2052	243.655	0	1.16026	1.16026	3.48078	0	0	0	0	0	0	16.2437	1.16026	0	47.5707	1.16026	35.9681	2.32052
Canberra Raiders	Titans	Round 04	Forward	Away	Win	20	4	16	50.45	1.58573	0	33.3003	307.631	1.58573	4.75719	0	0	0	0	0	0	0	0	25.3717	4.75719	1.58573	49.1576	0	45.9861	1.58573
Canberra Raiders	Panthers	Round 05	Forward	Away	Loss	10	30	20	55.1	0	0	21.7786	175.681	0	2.90381	4.35572	1.45191	0	0	0	0	0	0	17.4229	1.45191	0	43.5572	0	40.6534	0
Canberra Raiders	Eels	Round 06	Forward	Home	Loss	10	35	25	55.8833	0	0	18.6102	186.102	0	2.86311	2.86311	1.43155	0	0	0	0	0	0	14.3155	1.43155	0	55.8306	1.43155	51.5359	1.43155
Canberra Raiders	Cowboys	Round 07	Interchange	Away	Loss	24	26	2	40.7333	0	0	21.6039	216.039	0	1.96399	3.92799	1.96399	0	0	0	0	0	0	17.6759	0	0	54.9918	0	54.9918	0
Canberra Raiders	Knights	Round 09	Forward	Home	Loss	16	24	8	42.55	0	0	22.5617	246.298	1.88014	11.2808	5.64042	3.76028	1.88014	26.322	1.88014	0	0	0	18.8014	1.88014	0	52.6439	1.88014	45.1234	3.76028
Canberra Raiders	Bulldogs	Round 10	Forward	Away	Win	20	18	2	30.3	0	0	29.0429	266.667	0	10.5611	5.28053	2.64026	0	0	0	0	0	0	21.1221	2.64026	0	55.4455	0	47.5248	0
Canberra Raiders	Tigers	Round 01	Back	Home	Win	30	12	18	79.9667	2.00083	0	10.0042	82.0342	2.00083	4.00167	0	0	1.00042	20.0083	0	4.00167	26.0108	2.00083	0	6.0025	0	4.00167	0	3.00125	0
Canberra Raiders	Sharks	Round 02	Back	Away	Win	12	10	2	79.9667	0	0	16.0067	163.068	0	6.0025	0	2.00083	0	0	0	2.00083	31.0129	1.00042	0	7.00292	2.00083	6.0025	0	6.0025	0
Canberra Raiders	Warriors	Round 03	Back	Home	Loss	31	34	3	79.85	0	1.00188	20.0376	221.415	1.00188	8.01503	1.00188	0	3.00564	64.1202	1.00188	1.00188	5.00939	3.00564	0	4.00751	2.00376	7.01315	1.00188	5.00939	0
Canberra Raiders	Titans	Round 04	Back	Away	Win	20	4	16	80	1	0	19	142	0	7	1	0	1	11	0	2	0	2	0	4	2	10	3	5	1
Canberra Raiders	Panthers	Round 05	Back	Away	Loss	10	30	20	79.95	0	0	20.0125	146.091	0	2.00125	2.00125	1.00063	3.00188	66.0413	0	6.00375	56.035	0	0	5.00313	4.0025	9.00563	0	4.0025	1.00063
Canberra Raiders	Eels	Round 06	Back	Home	Loss	10	35	25	80	1	0	18	162	1	4	0	0	0	0	0	2	30	1	1	9	2	1	0	1	0
Canberra Raiders	Cowboys	Round 07	Back	Away	Loss	24	26	2	79.95	2.00125	0	21.0131	207.129	2.00125	8.005	0	2.00125	0	0	0	6.00375	64.04	2.00125	0	10.0063	0	4.0025	0	3.00188	2.00125
Canberra Raiders	Rabbitohs	Round 08	Back	Home	Loss	20	34	14	80	2	0	12	118	1	0	0	0	0	0	0	2	26	1	0	6	0	12	0	6	0
Canberra Raiders	Knights	Round 09	Back	Home	Loss	16	24	8	79.9833	0	1.00021	17.0035	140.029	1.00021	5.00104	1.00021	0	1.00021	11.0023	0	4.00083	9.00188	3.00063	0	4.00083	1.00021	10.0021	1.00021	7.00146	0
Canberra Raiders	Tigers	Round 01	Back	Home	Win	30	12	18	79.9667	0	1.00042	11.0046	117.049	0	0	0	2.00083	1.00042	21.0088	0	0	0	0	0	5.00208	1.00042	17.0071	2.00083	8.00333	2.00083
Canberra Raiders	Sharks	Round 02	Back	Away	Win	12	10	2	79.9667	0	0	11.0046	112.047	1.00042	3.00125	0	2.00083	1.00042	29.0121	0	0	0	2.00083	0	1.00042	0	13.0054	1.00042	10.0042	1.00042
Canberra Raiders	Warriors	Round 03	Back	Home	Loss	31	34	3	79.85	0	0	3.00564	21.0394	0	1.00188	0	1.00188	0	0	0	0	0	0	0	5.00939	0	17.0319	2.00376	12.0225	2.00376
Canberra Raiders	Eels	Round 06	Back	Home	Loss	10	35	25	80	0	0	12	88	0	1	1	0	0	0	0	0	0	2	0	2	1	11	1	9	1
Canberra Raiders	Cowboys	Round 07	Back	Away	Loss	24	26	2	79.95	0	0	12.0075	131.082	0	3.00188	0	2.00125	0	0	0	0	0	0	1.00063	2.00125	1.00063	11.0069	0	11.0069	0
Canberra Raiders	Rabbitohs	Round 08	Back	Home	Loss	20	34	14	80	0	1	12	136	1	2	0	0	1	0	0	0	0	1	0	2	0	13	1	8	1
Canberra Raiders	Knights	Round 09	Back	Home	Loss	16	24	8	79.9833	0	0	11.0023	91.019	0	0	0	1.00021	0	0	0	1.00021	0	0	0	1.00021	0	18.0038	1.00021	13.0027	3.00063
Canberra Raiders	Bulldogs	Round 10	Back	Away	Win	20	18	2	79.9667	1.00042	0	18.0075	174.073	1.00042	5.00208	0	0	1.00042	12.005	1.00042	0	0	2.00083	0	8.00333	2.00083	21.0088	0	17.0071	1.00042
Canberra Raiders	Tigers	Round 01	Back	Home	Win	30	12	18	77.9667	0	1.02608	10.2608	58.4865	0	4.10432	0	1.02608	0	0	0	2.05216	10.2608	1.02608	0	1.02608	2.05216	20.5216	3.07824	6.15648	3.07824
Canberra Raiders	Sharks	Round 02	Back	Away	Win	12	10	2	79.9667	0	0	10.0042	81.0338	0	3.00125	0	0	0	0	0	0	0	4.00167	0	4.00167	3.00125	6.0025	0	4.00167	0
Canberra Raiders	Warriors	Round 03	Back	Home	Loss	31	34	3	79.85	0	0	14.0263	105.197	0	3.00564	0	0	0	0	0	3.00564	11.0207	1.00188	0	0	0	12.0225	0	7.01315	3.00564
Canberra Raiders	Titans	Round 04	Back	Away	Win	20	4	16	80	0	0	17	150	0	0	0	0	0	0	0	1	10	0	0	1	1	11	0	9	2
Canberra Raiders	Panthers	Round 05	Back	Away	Loss	10	30	20	79.95	0	0	16.01	143.089	0	2.00125	0	1.00063	0	0	0	1.00063	14.0088	1.00063	0	2.00125	0	8.005	1.00063	5.00313	0
Canberra Raiders	Eels	Round 06	Back	Home	Loss	10	35	25	50.2333	0	0	11.148	98.7392	0	1.59257	0	0	1.59257	71.6656	0	1.59257	6.37027	0	0	0	1.59257	3.18514	0	3.18514	1.59257
Canberra Raiders	Rabbitohs	Round 08	Back	Home	Loss	20	34	14	80	0	0	14	145	0	1	0	1	0	0	0	3	39	0	0	2	0	5	0	4	0
Canberra Raiders	Knights	Round 09	Back	Home	Loss	16	24	8	79.9833	1.00021	0	16.0033	162.034	1.00021	4.00083	1.00021	2.00042	0	0	0	1.00021	7.00146	0	0	0	1.00021	3.00063	0	4.00083	0
Canberra Raiders	Bulldogs	Round 10	Back	Away	Win	20	18	2	79.9667	0	0	14.0058	124.052	0	1.00042	0	0	0	0	0	2.00083	1.00042	0	0	0	4.00167	5.00208	0	4.00167	2.00083
Canberra Raiders	Tigers	Round 01	Interchange	Home	Win	30	12	18	29.3833	0	0	32.6716	321.271	0	0	0	13.6132	0	0	0	0	0	0	24.5037	2.72263	0	43.5621	2.72263	29.949	0
Canberra Raiders	Sharks	Round 02	Interchange	Away	Win	12	10	2	30.0667	0	0	26.6075	210.2	0	5.32151	0	13.3038	0	0	0	0	0	0	23.9468	2.66075	0	45.2328	2.66075	39.9113	0
Canberra Raiders	Warriors	Round 03	Interchange	Home	Loss	31	34	3	52.1833	1.53306	0	22.9958	210.029	1.53306	3.06611	0	6.13223	0	0	0	0	0	0	13.7975	1.53306	1.53306	61.3223	4.59917	41.3925	3.06611
Canberra Raiders	Titans	Round 04	Interchange	Away	Win	20	4	16	26.6333	0	0	21.0263	186.233	0	0	0	3.00375	0	0	0	0	0	0	21.0263	6.00751	0	78.0976	9.01126	60.0751	0
Canberra Raiders	Panthers	Round 05	Interchange	Away	Loss	10	30	20	37.05	0	0	25.9109	192.173	0	0	0	4.31849	0	0	0	0	0	0	17.274	0	0	58.2996	2.15924	49.6626	0
Canberra Raiders	Eels	Round 06	Forward	Home	Loss	10	35	25	24.35	0	0	22.9979	141.273	0	0	3.28542	3.28542	0	0	0	0	0	0	19.7125	0	3.28542	75.5647	3.28542	62.423	3.28542
Canberra Raiders	Rabbitohs	Round 08	Interchange	Home	Loss	20	34	14	9.33333	0	0	34.2857	300	0	0	0	17.1429	0	0	0	0	0	0	25.7143	8.57143	0	25.7143	0	25.7143	0
Canberra Raiders	Warriors	Round 03	Interchange	Home	Loss	31	34	3	33.1	0	0	12.0846	96.6767	0	0	0	0	0	0	0	0	0	9.66767	2.41692	77.3414	0	96.6767	7.25076	62.8399	4.83384
Canberra Raiders	Titans	Round 04	Interchange	Away	Win	20	4	16	5.46667	0	0	29.2683	204.878	0	0	0	0	0	0	0	0	0	29.2683	0	131.707	0	43.9024	0	43.9024	0
Canberra Raiders	Panthers	Round 05	Interchange	Away	Loss	10	30	20	28.6833	0	0	5.57815	66.9378	0	5.57815	0	2.78908	0	0	0	0	0	0	5.57815	100.407	0	64.1488	2.78908	41.8361	8.36723
Canberra Raiders	Eels	Round 06	Interchange	Home	Loss	10	35	25	17.3167	0	0	13.8595	106.256	0	0	0	4.61983	0	0	0	0	0	9.23965	4.61983	73.9172	4.61983	73.9172	0	64.6776	9.23965
Canberra Raiders	Cowboys	Round 07	Spine	Away	Loss	24	26	2	71.9833	0	2.22274	5.55684	73.3503	1.11137	2.22274	0	1.11137	0	0	0	0	0	3.33411	2.22274	94.4663	2.22274	56.6798	0	52.2343	4.44547
Canberra Raiders	Rabbitohs	Round 08	Spine	Home	Loss	20	34	14	80	0	0	8	88	0	0	1	2	0	0	0	0	0	6	1	101	0	56	1	49	1
Canberra Raiders	Knights	Round 09	Spine	Home	Loss	16	24	8	79.9833	0	0	7.00146	70.0146	0	2.00042	2.00042	1.00021	0	0	0	0	0	5.00104	2.00042	112.023	1.00021	57.0119	1.00021	52.0108	4.00083
Canberra Raiders	Bulldogs	Round 10	Spine	Away	Win	20	18	2	77.6167	0	0	11.3378	91.7329	0	0	1.03071	1.03071	1.03071	46.3818	0	0	0	9.27636	2.06141	110.286	0	57.7196	2.06141	49.4739	3.09212
Canberra Raiders	Tigers	Round 01	Interchange	Home	Win	30	12	18	37.8667	0	0	29.5775	264.085	0	0	0	12.6761	0	0	0	0	0	0	23.2394	2.11268	0	50.7042	2.11268	38.0282	2.11268
Canberra Raiders	Sharks	Round 02	Interchange	Away	Win	12	10	2	39.2	0	0	20.4082	185.714	0	0	0	8.16327	0	0	0	0	0	0	16.3265	4.08163	0	59.1837	0	51.0204	4.08163
Canberra Raiders	Warriors	Round 03	Interchange	Home	Loss	31	34	3	72.7667	1.0994	0	25.2863	220.98	1.0994	2.19881	0	5.49702	0	0	0	0	0	0	21.9881	3.29821	0	60.4672	0	56.0696	3.29821
Canberra Raiders	Titans	Round 04	Forward	Away	Win	20	4	16	64.3167	1.24385	0	26.1208	231.355	1.24385	3.73154	0	2.48769	0	0	0	0	0	0	21.1454	3.73154	0	62.1923	2.48769	49.7538	6.21923
Canberra Raiders	Panthers	Round 05	Forward	Away	Loss	10	30	20	46.9667	0	0	22.1434	163.52	0	1.70334	0	6.81334	0	0	0	0	0	0	18.7367	5.11001	0	54.5067	0	49.3967	1.70334
Canberra Raiders	Eels	Round 06	Interchange	Home	Loss	10	35	25	73.65	0	0	19.5519	166.191	0	0	0	4.34487	0	0	0	0	0	0	15.2071	5.43109	0	55.3971	0	48.8798	3.25866
Canberra Raiders	Cowboys	Round 07	Forward	Away	Loss	24	26	2	57.85	0	0	17.9775	149.352	0	1.38289	1.38289	2.76577	0	0	0	0	0	0	13.8289	5.53155	0	58.0812	0	56.6984	2.76577
Canberra Raiders	Rabbitohs	Round 08	Forward	Home	Loss	20	34	14	52.0667	0	0	21.5109	167.478	0	0	1.53649	1.53649	0	0	0	0	0	0	16.9014	3.07298	1.53649	62.9962	0	56.8502	1.53649
Canberra Raiders	Knights	Round 09	Forward	Home	Loss	16	24	8	21.4833	0	0	29.7905	275.562	0	0	0	3.72382	0	0	0	0	0	0	18.6191	11.1715	0	74.4763	3.72382	55.8573	3.72382
Canberra Raiders	Tigers	Round 01	Forward	Home	Win	30	12	18	42.15	0	1.89798	26.5718	248.636	0	13.2859	5.69395	7.59193	0	0	0	0	0	0	26.5718	1.89798	0	58.8375	0	55.0415	1.89798
Canberra Raiders	Sharks	Round 02	Forward	Away	Win	12	10	2	40.8333	0	0	29.3878	286.041	0	5.87755	0	7.83673	0	0	0	0	0	0	29.3878	0	1.95918	60.7347	1.95918	52.898	3.91837
Canberra Raiders	Warriors	Round 03	Forward	Home	Loss	31	34	3	9.98333	0	0	8.01336	120.2	0	0	0	0	0	0	0	0	0	0	0	0	0	80.1336	0	72.1202	0
Canberra Raiders	Panthers	Round 05	Forward	Away	Loss	10	30	20	40.3667	0	0	13.8728	126.837	0	0	1.98183	1.98183	0	0	0	0	0	0	13.8728	1.98183	0	61.4368	0	53.5095	7.92733
Canberra Raiders	Eels	Round 06	Forward	Home	Loss	10	35	25	41.05	0	0	21.4373	222.168	0	0	1.94884	0	0	0	0	0	0	0	19.4884	1.94884	1.94884	56.5164	0	52.6188	3.89769
Canberra Raiders	Rabbitohs	Round 08	Interchange	Home	Loss	20	34	14	31.7333	0	0	22.6891	226.891	0	5.04202	2.52101	5.04202	0	0	0	0	0	0	17.6471	0	0	73.1092	2.52101	68.0672	0
Canberra Raiders	Knights	Round 09	Interchange	Home	Loss	16	24	8	27.6333	2.89505	0	26.0555	260.555	2.89505	2.89505	0	0	0	0	0	0	0	0	17.3703	0	0	52.111	2.89505	43.4258	2.89505
Canberra Raiders	Bulldogs	Round 10	Back	Away	Win	20	18	2	79.9667	0	0	14.0058	117.049	0	6.0025	1.00042	0	0	0	0	6.0025	49.0204	2.00083	0	1.00042	0	6.0025	0	4.00167	2.00083
Canberra Raiders	Tigers	Round 01	Forward	Home	Win	30	12	18	79.9667	0	0	10.0042	74.0308	0	3.00125	1.00042	2.00083	0	0	0	0	0	1.00042	9.00375	1.00042	3.00125	45.0188	2.00083	37.0154	3.00125
Canberra Raiders	Sharks	Round 02	Forward	Away	Win	12	10	2	79.9667	0	0	6.0025	70.0292	1.00042	3.00125	2.00083	1.00042	0	0	0	0	0	0	6.0025	3.00125	1.00042	36.015	1.00042	30.0125	2.00083
Canberra Raiders	Warriors	Round 03	Forward	Home	Loss	31	34	3	79.85	1.00188	0	9.01691	68.1277	0	0	0	2.00376	0	0	0	0	0	0	7.01315	4.00751	1.00188	47.0883	2.00376	36.0676	3.00564
Canberra Raiders	Titans	Round 04	Forward	Away	Win	20	4	16	80	0	0	7	69	1	1	1	0	0	0	0	0	0	0	6	5	0	48	3	37	6
Canberra Raiders	Panthers	Round 05	Forward	Away	Loss	10	30	20	79.95	0	1.00063	5.00313	39.0244	0	0	1.00063	2.00125	0	0	0	0	0	0	3.00188	3.00188	2.00125	29.0181	2.00125	22.0138	3.00188
Canberra Raiders	Eels	Round 06	Forward	Home	Loss	10	35	25	80	0	0	7	42	0	1	1	1	0	0	0	0	0	0	6	5	0	27	0	26	2
Canberra Raiders	Cowboys	Round 07	Forward	Away	Loss	24	26	2	79.9167	0	1.00104	11.0115	92.0959	0	0	0	1.00104	0	0	0	0	0	0	7.0073	8.00834	1.00104	40.0417	0	34.0355	6.00626
Canberra Raiders	Rabbitohs	Round 08	Forward	Home	Loss	20	34	14	80	1	0	8	83	1	2	0	2	0	0	0	0	0	0	6	10	1	27	1	25	0
Canberra Raiders	Knights	Round 09	Forward	Home	Loss	16	24	8	79.9833	0	0	13.0027	113.024	0	0	2.00042	0	0	0	0	0	0	0	11.0023	7.00146	2.00042	35.0073	3.00063	25.0052	2.00042
Canberra Raiders	Bulldogs	Round 10	Forward	Away	Win	20	18	2	79.9667	0	0	10.0042	90.0375	0	0	1.00042	1.00042	1.00042	18.0075	1.00042	0	0	0	9.00375	1.00042	1.00042	54.0225	3.00125	37.0154	5.00208
Canberra Raiders	Tigers	Round 01	Spine	Home	Win	30	12	18	79.9667	0	0	8.00333	68.0283	0	1.00042	0	4.00167	6.0025	180.075	1.00042	0	0	0	0	22.0092	2.00083	29.0121	1.00042	20.0083	3.00125
Canberra Raiders	Sharks	Round 02	Spine	Away	Win	12	10	2	79.9667	0	0	9.00375	76.0317	0	1.00042	0	0	6.0025	210.088	0	0	0	2.00083	0	20.0083	2.00083	23.0096	1.00042	20.0083	1.00042
Canberra Raiders	Warriors	Round 03	Spine	Home	Loss	31	34	3	79.85	1.00188	0	12.0225	114.214	1.00188	2.00376	0	0	10.0188	354.665	0	1.00188	4.00751	1.00188	0	21.0394	2.00376	26.0488	2.00376	20.0376	1.00188
Canberra Raiders	Titans	Round 04	Spine	Away	Win	20	4	16	80	0	0	7	56	0	1	0	2	9	242	0	1	1	1	0	13	3	33	3	25	1
Canberra Raiders	Panthers	Round 05	Spine	Away	Loss	10	30	20	79.95	1.00063	0	10.0063	88.055	1.00063	4.0025	0	0	6.00375	230.144	0	0	0	0	0	24.015	0	32.02	1.00063	28.0175	4.0025
Canberra Raiders	Eels	Round 06	Spine	Home	Loss	10	35	25	80	0	1	6	57	0	1	0	1	10	339	0	0	0	0	0	31	3	21	1	19	0
Canberra Raiders	Cowboys	Round 07	Spine	Away	Loss	24	26	2	79.95	0	1.00063	12.0075	95.0594	0	2.00125	0	4.0025	10.0063	289.181	0	0	0	0	0	45.0281	1.00063	24.015	0	23.0144	0
Canberra Raiders	Rabbitohs	Round 08	Spine	Home	Loss	20	34	14	80	0	1	10	78	0	0	0	2	16	548	0	0	0	0	0	34	0	30	2	24	2
Canberra Raiders	Knights	Round 09	Spine	Home	Loss	16	24	8	79.9833	0	0	11.0023	102.021	0	2.00042	0	3.00063	6.00125	199.041	1.00021	0	0	0	0	33.0069	1.00021	13.0027	1.00021	10.0021	1.00021
Canberra Raiders	Bulldogs	Round 10	Spine	Away	Win	20	18	2	69.95	0	0	20.5861	110.936	0	1.14367	0	1.14367	4.5747	207.005	0	0	0	0	0	32.0229	0	32.0229	3.43102	17.1551	2.28735
Canberra Raiders	Tigers	Round 01	Spine	Home	Win	30	12	18	79.9667	0	2.00083	5.00208	30.0125	0	1.00042	1.00042	3.00125	9.00375	247.103	0	0	0	0	0	32.0133	0	28.0117	3.00125	17.0071	1.00042
Canberra Raiders	Sharks	Round 02	Spine	Away	Win	12	10	2	79.9667	0	1.00042	7.00292	29.0121	0	2.00083	0	3.00125	11.0046	287.12	2.00083	0	0	0	0	23.0096	0	30.0125	0	22.0092	3.00125
Canberra Raiders	Warriors	Round 03	Spine	Home	Loss	31	34	3	79.85	1.00188	0	10.0188	59.1108	1.00188	2.00376	0	1.00188	7.01315	204.383	0	0	0	0	0	36.0676	1.00188	42.0789	6.01127	27.0507	1.00188
Canberra Raiders	Titans	Round 04	Spine	Away	Win	20	4	16	80	0	0	6	38	0	0	0	1	11	241	0	1	8	0	0	39	1	36	1	30	4
Canberra Raiders	Panthers	Round 05	Spine	Away	Loss	10	30	20	79.95	0	1.00063	8.005	47.0294	0	2.00125	1.00063	1.00063	9.00563	206.129	1.00063	0	0	0	0	36.0225	2.00125	23.0144	2.00125	18.0113	1.00063
Canberra Raiders	Eels	Round 06	Spine	Home	Loss	10	35	25	80	1	0	7	56	0	1	0	0	9	143	0	1	5	0	0	26	1	29	2	23	0
Canberra Raiders	Cowboys	Round 07	Spine	Away	Loss	24	26	2	79.95	1.00063	0	8.005	92.0575	0	3.00188	0	3.00188	5.00313	103.064	1.00063	0	0	0	0	27.0169	1.00063	18.0113	0	17.0106	1.00063
Canberra Raiders	Knights	Round 09	Spine	Home	Loss	16	24	8	79.9833	0	1.00021	6.00125	36.0075	0	2.00042	0	1.00021	11.0023	211.044	2.00042	0	0	0	0	29.006	1.00021	22.0046	2.00042	17.0035	1.00021
Canberra Raiders	Bulldogs	Round 10	Spine	Away	Win	20	18	2	79.9667	0	0	14.0058	90.0375	1.00042	1.00042	0	1.00042	9.00375	243.101	0	0	0	0	0	32.0133	0	30.0125	3.00125	20.0083	0
Canberra Raiders	Tigers	Round 01	Forward	Home	Win	30	12	18	79.9667	1.00042	0	12.005	118.049	1.00042	5.00208	0	4.00167	0	0	0	0	0	1.00042	7.00292	4.00167	1.00042	46.0192	2.00083	35.0146	1.00042
Canberra Raiders	Sharks	Round 02	Forward	Away	Win	12	10	2	79.9667	1.00042	0	11.0046	92.0383	1.00042	6.0025	0	6.0025	0	0	0	0	0	0	10.0042	2.00083	1.00042	44.0183	2.00083	34.0142	2.00083
Canberra Raiders	Titans	Round 04	Forward	Away	Win	20	4	16	80	0	0	11	68	0	1	0	1	0	0	0	0	0	2	7	2	0	45	2	39	1
Canberra Raiders	Panthers	Round 05	Forward	Away	Loss	10	30	20	79.95	0	0	16.01	148.093	1.00063	4.0025	1.00063	3.00188	0	0	0	0	0	1.00063	13.0081	0	2.00125	49.0306	1.00063	36.0225	5.00313
Canberra Raiders	Eels	Round 06	Forward	Home	Loss	10	35	25	80	0	0	9	61	1	3	1	1	0	0	0	0	0	0	8	1	3	53	0	50	5
Canberra Raiders	Cowboys	Round 07	Forward	Away	Loss	24	26	2	19.2667	0	0	20.7612	153.633	0	12.4567	0	0	0	0	0	0	0	0	12.4567	0	0	66.436	0	66.436	0
Canberra Raiders	Rabbitohs	Round 08	Interchange	Home	Loss	20	34	14	80	0	0	7	52	0	0	1	0	0	0	0	0	0	0	1	0	1	52	2	45	4
Canberra Raiders	Knights	Round 09	Interchange	Home	Loss	16	24	8	45.55	0	0	28.101	244.127	0	5.26894	0	7.02525	1.75631	47.4204	0	0	0	0	19.3194	1.75631	1.75631	59.7146	5.26894	45.6641	0
Canberra Raiders	Bulldogs	Round 10	Forward	Away	Win	20	18	2	38.95	0	0	28.7548	232.092	0	4.10783	4.10783	4.10783	0	0	0	0	0	0	24.647	2.05392	2.05392	69.8331	4.10783	61.6175	2.05392
Canterbury Bulldogs	Knights	Round 01	Spine	Away	Loss	16	32	16	79.95	0	0	14.0088	108.068	0	0	0	2.00125	0	0	0	6.00375	52.0325	0	0	24.015	2.00125	1.00063	0	0	1.00063
Canterbury Bulldogs	Panthers	Round 02	Spine	Home	Loss	0	28	28	80	0	0	18	85	0	2	0	1	0	0	0	10	46	0	0	13	1	7	1	5	2
Canterbury Bulldogs	Broncos	Round 03	Spine	Away	Loss	0	24	24	80	0	0	17	174	0	0	0	0	1	31	0	8	96	1	0	11	0	6	1	2	0
Canterbury Bulldogs	Rabbitohs	Round 04	Back	Home	Loss	0	38	38	79.9667	0	0	12.005	119.05	0	2.00083	0	0	1.00042	15.0063	1.00042	0	0	2.00083	0	8.00333	2.00083	19.0079	1.00042	13.0054	5.00208
Canterbury Bulldogs	Storm	Round 05	Back	Home	Loss	18	52	34	79.9333	0	0	14.0117	96.0801	0	1.00083	1.00083	1.00083	0	0	0	1.00083	2.00167	0	0	6.005	0	21.0175	2.00167	11.0092	4.00334
Canterbury Bulldogs	Cowboys	Round 06	Back	Away	Loss	18	30	12	79.9833	0	1.00021	11.0023	114.024	0	0	0	0	0	0	0	0	0	1.00021	0	9.00188	0	16.0033	0	17.0035	3.00063
Canterbury Bulldogs	Sharks	Round 07	Back	Away	Win	18	12	6	79.9667	0	0	14.0058	120.05	0	1.00042	0	1.00042	2.00083	21.0088	0	0	0	1.00042	0	5.00208	0	43.0179	2.00083	28.0117	8.00333
Canterbury Bulldogs	Eels	Round 08	Back	Home	Loss	10	32	22	79.9667	0	1.00042	15.0063	112.047	0	3.00125	0	0	0	0	0	0	0	0	0	4.00167	1.00042	17.0071	2.00083	10.0042	1.00042
Canterbury Bulldogs	Dragons	Round 09	Back	Away	Loss	12	32	20	59.7167	0	0	12.0569	88.4175	0	1.33966	0	4.01898	1.33966	17.4156	0	0	0	0	0	6.6983	1.33966	21.4346	1.33966	17.4156	1.33966
Canterbury Bulldogs	Knights	Round 01	Interchange	Away	Loss	16	32	16	26.7667	0	0	11.9552	143.462	0	0	0	0	0	0	0	0	0	0	8.96638	0	0	86.675	2.98879	65.7534	2.98879
Canterbury Bulldogs	Panthers	Round 02	Interchange	Home	Loss	0	28	28	35.0333	0	0	13.7012	127.878	0	2.28354	0	4.56708	0	0	0	0	0	0	11.4177	0	0	77.6403	2.28354	70.7897	0
Canterbury Bulldogs	Broncos	Round 03	Interchange	Away	Loss	0	24	24	46.0167	0	0	15.6465	146.034	0	0	1.7385	3.477	0	0	0	0	0	0	15.6465	0	1.7385	67.8015	1.7385	46.9395	8.6925
Canterbury Bulldogs	Rabbitohs	Round 04	Forward	Home	Loss	0	38	38	44.9833	0	0	24.8981	229.418	0	1.77844	1.77844	10.6706	0	0	0	0	0	0	23.1197	3.55687	0	67.5806	3.55687	56.91	1.77844
Canterbury Bulldogs	Storm	Round 05	Interchange	Home	Loss	18	52	34	23.7833	0	0	20.1822	191.731	0	3.3637	3.3637	3.3637	0	0	0	0	0	0	16.8185	6.7274	0	37.0007	10.0911	16.8185	0
Canterbury Bulldogs	Cowboys	Round 06	Interchange	Away	Loss	18	30	12	46.1	1.73536	0	17.3536	211.714	1.73536	6.94143	3.47072	1.73536	0	0	0	0	0	0	13.8829	15.6182	1.73536	62.4729	0	59.0022	5.20607
Canterbury Bulldogs	Sharks	Round 07	Interchange	Away	Win	18	12	6	47.75	0	0	15.0785	155.812	0	1.67539	0	6.70157	0	0	0	0	0	0	13.4031	0	0	56.9634	3.35079	50.2618	0
Canterbury Bulldogs	Eels	Round 08	Interchange	Home	Loss	10	32	22	43.75	0	0	27.4286	234.057	0	5.48571	0	3.65714	0	0	0	0	0	0	20.1143	3.65714	0	54.8571	0	53.0286	1.82857
Canterbury Bulldogs	Dragons	Round 09	Interchange	Away	Loss	12	32	20	59.3833	1.34718	0	20.2077	220.937	0	4.04154	0	9.43026	0	0	0	0	0	0	20.2077	0	1.34718	59.2759	2.69436	47.1513	4.04154
Canterbury Bulldogs	Raiders	Round 10	Forward	Home	Loss	18	20	2	30.3833	0	0	28.9632	313.33	2.63302	0	5.26604	15.7981	0	0	0	0	0	0	23.6972	10.5321	0	55.2935	2.63302	42.1284	2.63302
Canterbury Bulldogs	Knights	Round 01	Spine	Away	Loss	16	32	16	79.95	0	0	1.00063	4.0025	0	0	0	0	4.0025	121.076	2.00125	0	0	0	0	19.0119	2.00125	35.0219	2.00125	20.0125	2.00125
Canterbury Bulldogs	Panthers	Round 02	Spine	Home	Loss	0	28	28	80	0	0	3	15	0	1	0	1	5	174	0	0	0	0	0	18	1	23	0	19	6
Canterbury Bulldogs	Broncos	Round 03	Spine	Away	Loss	0	24	24	80	0	0	11	102	0	0	1	2	4	109	0	0	0	0	1	35	0	19	1	14	2
Canterbury Bulldogs	Storm	Round 05	Spine	Home	Loss	18	52	34	79.9333	1.00083	1.00083	7.00584	89.0742	2.00167	2.00167	1.00083	1.00083	5.00417	166.138	0	0	0	1.00083	0	26.0217	1.00083	22.0183	3.0025	16.0133	0
Canterbury Bulldogs	Cowboys	Round 06	Spine	Away	Loss	18	30	12	79.9833	0	0	8.00167	56.0117	0	1.00021	0	3.00063	10.0021	335.07	0	1.00021	-2.00042	0	0	15.0031	0	14.0029	0	15.0031	2.00042
Canterbury Bulldogs	Sharks	Round 07	Spine	Away	Win	18	12	6	79.9667	0	1.00042	5.00208	57.0238	0	2.00083	0	3.00125	8.00333	240.1	0	0	0	0	0	11.0046	0	33.0138	4.00167	21.0088	2.00083
Canterbury Bulldogs	Eels	Round 08	Spine	Home	Loss	10	32	22	79.9667	1.00042	0	3.00125	49.0204	1.00042	2.00083	0	0	6.0025	261.109	0	0	0	0	0	25.0104	0	21.0088	1.00042	17.0071	2.00083
Canterbury Bulldogs	Dragons	Round 09	Spine	Away	Loss	12	32	20	79.9667	0	0	6.0025	42.0175	0	1.00042	0	1.00042	9.00375	240.1	0	0	0	0	0	24.01	0	26.0108	3.00125	17.0071	2.00083
Canterbury Bulldogs	Raiders	Round 10	Spine	Home	Loss	18	20	2	79.9667	0	0	7.00292	41.0171	0	1.00042	1.00042	1.00042	12.005	342.143	1.00042	0	0	0	0	41.0171	0	22.0092	1.00042	16.0067	2.00083
Canterbury Bulldogs	Rabbitohs	Round 04	Interchange	Home	Loss	0	38	38	34.65	0	0	18.4704	166.234	0	0	0	6.92641	0	0	0	0	0	0	18.4704	4.6176	0	85.4257	2.3088	71.5729	6.92641
Canterbury Bulldogs	Knights	Round 01	Back	Away	Loss	16	32	16	79.95	0	0	12.0075	158.099	1.00063	7.00438	1.00063	0	0	0	0	2.00125	24.015	2.00125	0	1.00063	3.00188	13.0081	1.00063	9.00563	0
Canterbury Bulldogs	Panthers	Round 02	Back	Home	Loss	0	28	28	80	0	0	12	84	1	10	1	0	0	0	0	4	30	1	0	0	2	5	0	5	0
Canterbury Bulldogs	Broncos	Round 03	Back	Away	Loss	0	24	24	80	0	0	16	183	0	3	1	3	1	16	0	0	0	2	0	3	1	13	1	7	3
Canterbury Bulldogs	Rabbitohs	Round 04	Back	Home	Loss	0	38	38	79.9667	0	0	16.0067	129.054	1.00042	3.00125	0	2.00083	4.00167	44.0183	0	0	0	0	0	5.00208	4.00167	15.0063	2.00083	7.00292	5.00208
Canterbury Bulldogs	Storm	Round 05	Back	Home	Loss	18	52	34	79.9333	0	0	9.00751	64.0534	0	4.00334	1.00083	0	0	0	0	0	0	1.00083	0	5.00417	0	5.00417	0	3.0025	2.00167
Canterbury Bulldogs	Cowboys	Round 06	Back	Away	Loss	18	30	12	79.9833	0	0	10.0021	120.025	0	4.00083	0	0	0	0	0	1.00021	13.0027	2.00042	0	4.00083	1.00021	4.00083	0	3.00063	1.00021
Canterbury Bulldogs	Sharks	Round 07	Back	Away	Win	18	12	6	79.9667	1.00042	0	13.0054	137.057	0	1.00042	0	1.00042	0	0	0	3.00125	39.0163	0	0	2.00083	2.00083	11.0046	0	6.0025	1.00042
Canterbury Bulldogs	Eels	Round 08	Back	Home	Loss	10	32	22	79.9667	0	0	17.0071	164.068	0	1.00042	2.00083	0	2.00083	34.0142	0	1.00042	11.0046	0	0	0	1.00042	8.00333	1.00042	7.00292	0
Canterbury Bulldogs	Dragons	Round 09	Back	Away	Loss	12	32	20	79.9667	0	0	17.0071	147.061	0	4.00167	1.00042	1.00042	0	0	0	0	0	0	0	1.00042	2.00083	9.00375	0	4.00167	2.00083
Canterbury Bulldogs	Raiders	Round 10	Back	Home	Loss	18	20	2	79.9667	1.00042	0	15.0063	150.063	2.00083	6.0025	0	1.00042	0	0	0	2.00083	14.0058	2.00083	0	3.00125	0	2.00083	0	1.00042	2.00083
Canterbury Bulldogs	Knights	Round 01	Interchange	Away	Loss	16	32	16	26.8667	0	0	5.95533	71.464	0	2.97767	0	0	0	0	0	0	0	5.95533	0	56.5757	0	83.3747	8.933	53.598	5.95533
Canterbury Bulldogs	Sharks	Round 07	Interchange	Away	Win	18	12	6	45.4833	0	0	5.27666	80.9088	0	0	0	1.75889	0	0	0	0	0	5.27666	0	82.6676	0	51.0077	0	38.6955	5.27666
Canterbury Bulldogs	Eels	Round 08	Interchange	Home	Loss	10	32	22	34.0333	0	0	7.05191	70.5191	0	2.35064	0	4.70127	2.35064	145.739	0	0	0	7.05191	0	119.882	0	54.0646	0	44.6621	7.05191
Canterbury Bulldogs	Dragons	Round 09	Interchange	Away	Loss	12	32	20	30.6	0	0	7.84314	65.3595	0	0	0	2.61438	0	0	0	0	0	5.22876	0	57.5163	0	49.6732	2.61438	41.8301	0
Canterbury Bulldogs	Raiders	Round 10	Interchange	Home	Loss	18	20	2	45.95	0	0	5.22307	59.1948	0	0	0	1.74102	0	0	0	0	0	5.22307	0	87.0511	0	69.6409	1.74102	57.4538	3.48205
Canterbury Bulldogs	Sharks	Round 07	Interchange	Away	Win	18	12	6	10.4	0	0	15.3846	123.077	0	0	0	0	0	0	0	0	0	0	15.3846	0	0	30.7692	0	23.0769	7.69231
Canterbury Bulldogs	Eels	Round 08	Interchange	Home	Loss	10	32	22	26.7167	0	0	11.9775	74.8596	0	0	0	2.99439	0	0	0	0	0	0	11.9775	0	2.99439	35.9326	2.99439	26.9495	2.99439
Canterbury Bulldogs	Raiders	Round 10	Interchange	Home	Loss	18	20	2	31.4	0	0	0	0	0	0	0	0	0	0	0	0	0	0	0	5.09554	0	28.0255	0	28.0255	0
Canterbury Bulldogs	Knights	Round 01	Forward	Away	Loss	16	32	16	79.95	1.00063	0	13.0081	124.078	1.00063	3.00188	0	3.00188	0	0	0	0	0	0	11.0069	3.00188	1.00063	42.0263	4.0025	30.0188	3.00188
Canterbury Bulldogs	Panthers	Round 02	Forward	Home	Loss	0	28	28	80	0	0	9	64	0	0	3	3	0	0	0	0	0	0	9	0	0	54	0	50	5
Canterbury Bulldogs	Broncos	Round 03	Forward	Away	Loss	0	24	24	80	0	0	15	128	1	2	3	3	0	0	0	0	0	1	14	7	2	45	1	38	1
Canterbury Bulldogs	Rabbitohs	Round 04	Forward	Home	Loss	0	38	38	79.9667	0	0	13.0054	88.0367	0	2.00083	1.00042	1.00042	0	0	0	0	0	0	12.005	7.00292	2.00083	37.0154	2.00083	29.0121	2.00083
Canterbury Bulldogs	Storm	Round 05	Forward	Home	Loss	18	52	34	79.9333	0	1.00083	10.0083	85.0709	0	1.00083	3.0025	2.00167	1.00083	9.00751	0	0	0	0	8.00667	6.005	0	33.0275	0	29.0242	3.0025
Canterbury Bulldogs	Cowboys	Round 06	Forward	Away	Loss	18	30	12	79.9833	0	0	17.0035	135.028	0	0	3.00063	2.00042	0	0	0	0	0	0	17.0035	2.00042	1.00021	38.0079	1.00021	34.0071	3.00063
Canterbury Bulldogs	Sharks	Round 07	Forward	Away	Win	18	12	6	79.9667	0	0	6.0025	37.0154	0	0	0	0	1.00042	10.0042	0	0	0	0	6.0025	3.00125	1.00042	55.0229	3.00125	34.0142	9.00375
Canterbury Bulldogs	Eels	Round 08	Forward	Home	Loss	10	32	22	69.0333	0	0	11.5886	91.55	0	1.15886	0	1.15886	0	0	0	0	0	0	9.27088	2.31772	2.31772	46.3544	1.15886	40.5601	3.47658
Canterbury Bulldogs	Dragons	Round 09	Forward	Away	Loss	12	32	20	79.9667	0	0	10.0042	87.0363	0	2.00083	1.00042	3.00125	0	0	0	0	0	0	9.00375	4.00167	0	49.0204	4.00167	36.015	7.00292
Canterbury Bulldogs	Raiders	Round 10	Forward	Home	Loss	18	20	2	73.1	0	0	14.2271	129.138	0	1.09439	0	1.09439	0	0	0	0	0	0	12.0383	6.56635	1.09439	43.7756	1.09439	39.3981	1.09439
Canterbury Bulldogs	Knights	Round 01	Interchange	Away	Loss	16	32	16	35.2833	0	0	9.06944	97.4965	0	0	0	0	0	0	0	0	0	0	9.06944	0	2.26736	56.684	2.26736	45.3472	2.26736
Canterbury Bulldogs	Panthers	Round 02	Forward	Home	Loss	0	28	28	40.05	0	0	19.975	135.83	0	0	1.9975	1.9975	0	0	0	0	0	0	19.975	0	0	59.9251	0	57.9276	1.9975
Canterbury Bulldogs	Knights	Round 01	Spine	Away	Loss	16	32	16	79.95	0	3.00188	6.00375	24.015	0	0	0	1.00063	14.0088	500.313	0	1.00063	4.0025	0	0	40.025	0	36.0225	1.00063	26.0163	4.0025
Canterbury Bulldogs	Panthers	Round 02	Spine	Home	Loss	0	28	28	80	0	0	1	8	0	0	0	0	16	538	1	0	0	0	0	40	1	35	1	29	2
Canterbury Bulldogs	Broncos	Round 03	Spine	Away	Loss	0	24	24	80	0	0	8	57	0	0	0	2	15	398	0	1	5	0	0	48	2	34	3	25	3
Canterbury Bulldogs	Rabbitohs	Round 04	Spine	Home	Loss	0	38	38	79.9667	0	0	5.00208	31.0129	0	0	0	2.00083	12.005	404.168	2.00083	0	0	0	0	52.0217	0	26.0108	1.00042	22.0092	1.00042
Canterbury Bulldogs	Storm	Round 05	Spine	Home	Loss	18	52	34	79.9333	0	1.00083	2.00167	0	0	0	0	0	12.01	432.36	1.00083	0	0	0	0	58.0484	0	36.03	0	30.025	2.00167
Canterbury Bulldogs	Cowboys	Round 06	Spine	Away	Loss	18	30	12	79.9833	1.00021	0	4.00083	24.005	0	0	1.00021	0	12.0025	290.06	0	0	0	1.00021	0	49.0102	0	20.0042	0	18.0038	0
Canterbury Bulldogs	Sharks	Round 07	Spine	Away	Win	18	12	6	79.9667	0	0	4.00167	31.0129	0	0	0	1.00042	8.00333	252.105	0	0	0	0	0	30.0125	1.00042	40.0167	1.00042	31.0129	1.00042
Canterbury Bulldogs	Eels	Round 08	Spine	Home	Loss	10	32	22	79.9667	0	0	2.00083	20.0083	0	0	0	0	9.00375	206.086	0	0	0	0	0	41.0171	1.00042	31.0129	4.00167	17.0071	3.00125
Canterbury Bulldogs	Dragons	Round 09	Spine	Away	Loss	12	32	20	60.2667	0	0	13.2743	75.6637	0	2.65487	0	2.65487	9.29204	196.46	0	0	0	0	0	38.4956	1.32743	38.4956	1.32743	29.2035	1.32743
Canterbury Bulldogs	Knights	Round 01	Forward	Away	Loss	16	32	16	57.25	0	0	9.78166	86.6376	0	0	0	2.79476	0	0	0	0	0	0	8.38428	4.19214	0	53.1004	4.19214	34.9345	4.19214
Canterbury Bulldogs	Panthers	Round 02	Forward	Home	Loss	0	28	28	53.6333	0	0	10.4413	96.9546	0	0	0	1.49161	0	0	0	0	0	0	10.4413	0	0	61.156	0	49.2231	10.4413
Canterbury Bulldogs	Broncos	Round 03	Forward	Away	Loss	0	24	24	45.5833	0	0	15.7952	163.218	0	1.75503	1.75503	1.75503	0	0	0	0	0	0	15.7952	1.75503	1.75503	61.426	0	50.8958	8.77514
Canterbury Bulldogs	Rabbitohs	Round 04	Forward	Home	Loss	0	38	38	56.8833	0	0	22.5022	239.086	0	2.81277	1.40639	8.43832	0	0	0	0	0	0	22.5022	1.40639	1.40639	42.1916	1.40639	37.9725	0
Canterbury Bulldogs	Storm	Round 05	Forward	Home	Loss	18	52	34	46.35	0	0	17.26	122.546	0	0	3.452	5.17799	0	0	0	0	0	0	17.26	5.17799	1.726	39.698	1.726	31.068	3.452
Canterbury Bulldogs	Cowboys	Round 06	Forward	Away	Loss	18	30	12	24.7333	0	3.2345	29.1105	216.712	0	0	6.469	0	0	0	0	0	0	0	29.1105	0	3.2345	58.221	0	48.5175	3.2345
Canterbury Bulldogs	Knights	Round 01	Back	Away	Loss	16	32	16	79.95	0	0	13.0081	122.076	0	2.00125	0	2.00125	0	0	0	0	0	1.00063	0	4.0025	0	13.0081	0	14.0088	1.00063
Canterbury Bulldogs	Panthers	Round 02	Back	Home	Loss	0	28	28	80	0	0	21	179	0	1	0	1	0	0	0	0	0	0	0	1	0	21	0	19	4
Canterbury Bulldogs	Broncos	Round 03	Back	Away	Loss	0	24	24	80	0	0	12	101	0	0	0	0	0	0	0	0	0	0	0	6	0	32	1	26	2
Canterbury Bulldogs	Rabbitohs	Round 04	Back	Home	Loss	0	38	38	79.9667	0	0	15.0063	109.045	0	1.00042	0	1.00042	0	0	0	2.00083	-2.00083	2.00083	0	4.00167	1.00042	11.0046	1.00042	8.00333	2.00083
Canterbury Bulldogs	Storm	Round 05	Back	Home	Loss	18	52	34	79.9333	0	0	15.0125	90.0751	0	0	0	3.0025	0	0	0	0	0	1.00083	0	6.005	0	18.015	0	18.015	0
Canterbury Bulldogs	Cowboys	Round 06	Back	Away	Loss	18	30	12	79.9833	0	0	17.0035	136.028	0	1.00021	2.00042	3.00063	0	0	0	0	0	0	0	6.00125	0	16.0033	0	16.0033	0
Canterbury Bulldogs	Sharks	Round 07	Back	Away	Win	18	12	6	79.9667	1.00042	0	19.0079	187.078	1.00042	4.00167	1.00042	2.00083	0	0	0	0	0	3.00125	0	7.00292	0	18.0075	2.00083	9.00375	0
Canterbury Bulldogs	Eels	Round 08	Back	Home	Loss	10	32	22	79.9667	0	0	14.0058	111.046	0	0	0	0	0	0	0	0	0	0	0	6.0025	1.00042	23.0096	0	14.0058	5.00208
Canterbury Bulldogs	Dragons	Round 09	Back	Away	Loss	12	32	20	69.7667	0	0	17.2002	139.895	0	0	0	1.14668	0	0	0	0	0	2.29336	0	6.88008	0	25.2269	1.14668	19.4935	2.29336
Canterbury Bulldogs	Raiders	Round 10	Back	Home	Loss	18	20	2	79.9667	0	0	16.0067	164.068	1.00042	4.00167	0	2.00083	0	0	0	0	0	3.00125	0	8.00333	1.00042	25.0104	1.00042	20.0083	1.00042
Canterbury Bulldogs	Knights	Round 01	Forward	Away	Loss	16	32	16	74.1833	0	0	11.8625	91.6648	0	1.07841	0	2.15682	0	0	0	0	0	0	8.62727	7.54887	0	62.5477	3.23523	49.6068	3.23523
Canterbury Bulldogs	Panthers	Round 02	Forward	Home	Loss	0	28	28	80	0	0	12	82	0	0	0	0	0	0	0	0	0	0	10	11	0	66	0	64	0
Canterbury Bulldogs	Broncos	Round 03	Forward	Away	Loss	0	24	24	67.6667	0	0	10.6404	82.7586	0	0	0	2.36453	0	0	0	0	0	0	8.27586	16.5517	0	73.3005	7.0936	53.202	1.18227
Canterbury Bulldogs	Storm	Round 05	Forward	Home	Loss	18	52	34	62.7333	0	0	15.3029	113.496	0	1.27524	1.27524	1.27524	0	0	0	0	0	0	14.0276	22.9543	0	48.4591	1.27524	39.5324	2.55048
Canterbury Bulldogs	Knights	Round 01	Spine	Away	Loss	16	32	16	58.4167	0	0	10.9558	102.71	0	1.36947	0	4.10842	1.36947	68.4736	0	0	0	2.73894	8.21683	83.5378	1.36947	52.0399	2.73894	39.7147	5.47789
Canterbury Bulldogs	Panthers	Round 02	Spine	Home	Loss	0	28	28	32.5167	0	0	0	0	0	0	0	0	2.46028	59.0466	0	0	0	0	0	110.712	4.92055	54.1261	0	51.6658	2.46028
Canterbury Bulldogs	Broncos	Round 03	Interchange	Away	Loss	0	24	24	31.9	0	0	7.52351	55.1724	0	0	0	0	0	0	0	0	0	5.01567	0	77.7429	0	52.6646	5.01567	42.6332	2.50784
Canterbury Bulldogs	Rabbitohs	Round 04	Spine	Home	Loss	0	38	38	79.9667	0	0	6.0025	35.0146	0	1.00042	0	0	3.00125	79.0329	1.00042	0	0	4.00167	1.00042	60.025	1.00042	33.0138	0	33.0138	1.00042
Canterbury Bulldogs	Storm	Round 05	Spine	Home	Loss	18	52	34	45.2333	0	0	3.53721	42.4466	0	0	0	0	1.76861	100.811	0	0	0	3.53721	0	91.9676	0	61.9013	1.76861	51.2896	3.53721
Canterbury Bulldogs	Cowboys	Round 06	Spine	Away	Loss	18	30	12	50.9833	0	1.56914	9.41484	67.473	0	0	0	1.56914	3.13828	81.5953	0	0	0	9.41484	0	117.686	0	50.2125	3.13828	43.9359	0
Canterbury Bulldogs	Sharks	Round 07	Spine	Away	Win	18	12	6	49.65	0	0	12.8902	96.6767	0	0	0	3.22256	1.61128	0	0	0	0	8.05639	3.22256	91.8429	0	51.5609	0	43.5045	3.22256
Canterbury Bulldogs	Eels	Round 08	Spine	Home	Loss	10	32	22	46	0	0	1.73913	24.3478	0	0	0	1.73913	0	0	0	0	0	1.73913	0	90.4348	0	90.4348	1.73913	73.0435	8.69565
Canterbury Bulldogs	Dragons	Round 09	Spine	Away	Loss	12	32	20	73.5833	0	0	7.61042	78.2786	0	0	0	0	2.17441	65.2322	0	0	0	2.17441	3.26161	92.4122	0	53.2729	1.0872	44.5753	5.43601
Canterbury Bulldogs	Raiders	Round 10	Spine	Home	Loss	18	20	2	40.6833	0	1.96641	5.89922	141.581	1.96641	7.86563	1.96641	0	3.93281	64.8914	0	0	0	5.89922	0	92.4211	0	57.0258	0	53.093	3.93281
Canterbury Bulldogs	Broncos	Round 03	Back	Away	Loss	0	24	24	80	0	0	14	121	0	2	0	1	0	0	0	2	21	1	0	2	2	5	0	5	0
Canterbury Bulldogs	Rabbitohs	Round 04	Back	Home	Loss	0	38	38	79.9667	0	0	9.00375	76.0317	0	0	0	0	0	0	0	0	0	0	0	1.00042	0	2.00083	0	2.00083	0
Canterbury Bulldogs	Storm	Round 05	Back	Home	Loss	18	52	34	79.9333	0	0	14.0117	105.088	1.00083	4.00334	1.00083	1.00083	0	0	0	0	0	0	0	2.00167	2.00167	8.00667	0	6.005	2.00167
Canterbury Bulldogs	Cowboys	Round 06	Back	Away	Loss	18	30	12	79.9833	1.00021	0	11.0023	108.023	1.00021	2.00042	0	2.00042	0	0	0	1.00021	11.0023	0	1.00021	0	1.00021	0	0	1.00021	0
Canterbury Bulldogs	Sharks	Round 07	Back	Away	Win	18	12	6	79.9667	0	0	13.0054	130.054	0	2.00083	0	0	0	0	0	1.00042	18.0075	0	0	0	0	13.0054	1.00042	8.00333	0
Canterbury Bulldogs	Raiders	Round 10	Back	Home	Loss	18	20	2	60.8	0	0	18.4211	159.211	0	1.31579	0	0	0	0	0	1.31579	21.0526	1.31579	0	0	0	6.57895	1.31579	3.94737	1.31579
Canterbury Bulldogs	Rabbitohs	Round 04	Spine	Home	Loss	0	38	38	6.98333	0	0	0	0	0	0	0	0	22.9117	446.778	0	0	0	0	0	34.3675	0	11.4558	0	11.4558	0
Canterbury Bulldogs	Dragons	Round 09	Interchange	Away	Loss	12	32	20	24.4833	0	0	13.0701	26.1402	0	0	0	0	16.3376	467.257	0	3.26753	0	0	0	22.8727	0	16.3376	0	16.3376	0
Canterbury Bulldogs	Panthers	Round 02	Interchange	Home	Loss	0	28	28	47.6333	0	0	3.35899	25.1924	0	0	1.6795	0	0	0	0	0	0	3.35899	0	94.0518	0	75.5773	0	68.8593	5.03849
Canterbury Bulldogs	Broncos	Round 03	Spine	Away	Loss	0	24	24	48.1333	0	0	8.31025	78.1163	0	0	0	3.3241	0	0	0	0	0	4.98615	3.3241	106.371	0	49.8615	0	41.5512	6.6482
Canterbury Bulldogs	Knights	Round 01	Back	Away	Loss	16	32	16	79.95	0	0	13.0081	97.0607	0	0	0	0	1.00063	19.0119	0	1.00063	8.005	1.00063	0	5.00313	1.00063	10.0063	0	9.00563	0
Canterbury Bulldogs	Panthers	Round 02	Back	Home	Loss	0	28	28	80	0	0	8	49	0	1	0	0	0	0	0	1	2	1	0	2	0	12	0	12	0
Canterbury Bulldogs	Broncos	Round 03	Back	Away	Loss	0	24	24	80	0	0	20	209	0	5	0	1	0	0	0	5	64	4	0	9	0	7	0	5	0
Canterbury Bulldogs	Rabbitohs	Round 04	Spine	Home	Loss	0	38	38	75.3833	0	0	14.8574	105.063	0	1.06124	0	0	0	0	0	7.4287	50.9396	2.12249	0	16.9799	0	6.36746	0	6.36746	0
Canterbury Bulldogs	Sharks	Round 07	Interchange	Away	Win	18	12	6	79.9667	1.00042	0	8.00333	100.042	1.00042	1.00042	0	2.00083	1.00042	-1.00042	0	3.00125	43.0179	2.00083	0	22.0092	0	11.0046	1.00042	6.0025	1.00042
Canterbury Bulldogs	Eels	Round 08	Spine	Home	Loss	10	32	22	79.9667	0	0	15.0063	118.049	0	3.00125	1.00042	2.00083	0	0	0	3.00125	13.0054	5.00208	0	24.01	0	6.0025	0	3.00125	2.00083
Canterbury Bulldogs	Dragons	Round 09	Back	Away	Loss	12	32	20	79.9667	1.00042	0	9.00375	132.055	0	0	0	0	0	0	0	1.00042	19.0079	1.00042	0	7.00292	1.00042	8.00333	3.00125	2.00083	0
Canterbury Bulldogs	Raiders	Round 10	Back	Home	Loss	18	20	2	79.9667	1.00042	0	13.0054	121.05	1.00042	3.00125	1.00042	1.00042	1.00042	8.00333	0	1.00042	4.00167	1.00042	0	5.00208	0	15.0063	0	13.0054	3.00125
Canterbury Bulldogs	Knights	Round 01	Interchange	Away	Loss	16	32	16	16.5667	0	0	19.3159	202.817	0	0	0	0	0	0	0	0	0	0	14.4869	0	0	62.7767	0	57.9477	4.82897
Canterbury Bulldogs	Panthers	Round 02	Interchange	Home	Loss	0	28	28	24.1333	0	0	16.5746	122.652	0	0	0	0	0	0	0	0	0	0	16.5746	0	0	96.1326	0	76.2431	13.2597
Canterbury Bulldogs	Broncos	Round 03	Interchange	Away	Loss	0	24	24	35.8	0	0	17.8771	172.067	0	0	0	0	0	0	0	0	0	0	15.6425	2.23464	0	60.3352	4.46927	49.162	4.46927
Canterbury Bulldogs	Rabbitohs	Round 04	Forward	Home	Loss	0	38	38	44.5833	0	0	25.1215	217.121	0	1.79439	0	5.38318	0	0	0	0	0	0	19.7383	0	0	62.8037	0	55.6262	0
Canterbury Bulldogs	Storm	Round 05	Interchange	Home	Loss	18	52	34	34.65	0	0	11.544	106.205	0	0	0	2.3088	0	0	0	0	0	0	11.544	0	0	48.4848	0	43.8672	0
Canterbury Bulldogs	Cowboys	Round 06	Forward	Away	Loss	18	30	12	33.85	0	0	23.6337	238.7	0	0	0	2.36337	0	0	0	0	0	0	21.2703	2.36337	0	68.5377	0	63.8109	7.0901
Canterbury Bulldogs	Sharks	Round 07	Forward	Away	Win	18	12	6	43.0167	0	0	26.0364	258.504	0	0	0	3.71949	0	0	0	0	0	0	20.4572	1.85974	0	63.2313	1.85974	39.0546	5.57923
Canterbury Bulldogs	Eels	Round 08	Forward	Home	Loss	10	32	22	15.5	0	0	15.4839	196.129	0	0	0	0	0	0	0	0	0	0	10.3226	0	0	56.7742	0	56.7742	0
Canterbury Bulldogs	Knights	Round 01	Forward	Away	Loss	16	32	16	50.6	0	0	23.7154	215.02	0	0	0	3.16206	0	0	0	0	0	0	17.3913	3.16206	1.58103	33.2016	1.58103	28.4585	1.58103
Canterbury Bulldogs	Panthers	Round 02	Forward	Home	Loss	0	28	28	24	0	0	20	186.667	0	0	0	0	0	0	0	0	0	0	13.3333	0	0	73.3333	0	60	10
Canterbury Bulldogs	Broncos	Round 03	Forward	Away	Loss	0	24	24	31.6167	0	0	20.2425	167.001	0	0	0	12.6516	0	0	0	0	0	0	20.2425	5.06062	0	75.9093	0	63.2578	10.1212
Canterbury Bulldogs	Rabbitohs	Round 04	Interchange	Home	Loss	0	38	38	47.5833	0	0	15.1313	151.313	0	5.04378	0	6.72504	0	0	0	0	0	0	13.4501	5.04378	0	50.4378	3.36252	38.669	0
Canterbury Bulldogs	Storm	Round 05	Interchange	Home	Loss	18	52	34	21.45	0	0	33.5664	283.45	0	3.7296	0	11.1888	0	0	0	0	0	0	29.8368	3.7296	0	37.296	0	37.296	3.7296
Canterbury Bulldogs	Cowboys	Round 06	Interchange	Away	Loss	18	30	12	23.8833	0	0	26.7969	274.669	0	0	0	3.34962	0	0	0	0	0	0	26.7969	0	3.34962	56.9435	0	50.2442	6.69923
Canterbury Bulldogs	Dragons	Round 09	Interchange	Away	Loss	12	32	20	25.2167	0	0	31.725	282.353	0	9.51751	3.1725	0	0	0	0	0	0	0	22.2075	6.34501	3.1725	69.7951	0	60.2776	9.51751
Canterbury Bulldogs	Raiders	Round 10	Interchange	Home	Loss	18	20	2	29.1667	0	0	24.6857	178.286	0	0	0	13.7143	0	0	0	0	0	0	24.6857	0	0	63.0857	0	54.8571	2.74286
Canterbury Bulldogs	Sharks	Round 07	Interchange	Away	Win	18	12	6	40.7667	0	0	17.6615	147.179	0	0	0	1.96239	0	0	0	0	0	1.96239	13.7367	0	1.96239	66.7212	0	51.0221	5.88716
Canterbury Bulldogs	Eels	Round 08	Interchange	Home	Loss	10	32	22	38.3833	0	0	25.0109	208.424	0	0	0	0	0	0	0	0	0	0	18.7581	0	0	72.9483	2.08424	62.5271	0
Canterbury Bulldogs	Dragons	Round 09	Interchange	Away	Loss	12	32	20	32.4833	0	0	24.628	233.966	0	4.9256	0	9.85121	0	0	0	0	0	0	17.2396	2.4628	0	59.1072	0	46.7932	0
Canterbury Bulldogs	Raiders	Round 10	Interchange	Home	Loss	18	20	2	39.8333	0	0	22.0921	218.912	0	0	2.00837	4.01674	0	0	0	0	0	0	18.0753	0	0	64.2678	0	46.1925	6.0251
Canterbury Bulldogs	Cowboys	Round 06	Interchange	Away	Loss	18	30	12	33.2833	0	0	16.8252	149.024	0	2.40361	0	9.61442	0	0	0	0	0	0	14.4216	4.80721	2.40361	55.2829	2.40361	48.0721	0
Canterbury Bulldogs	Sharks	Round 07	Forward	Away	Win	18	12	6	14.8	0	0	10.8108	118.919	0	0	0	5.40541	0	0	0	0	0	0	5.40541	5.40541	0	59.4595	5.40541	43.2432	5.40541
Canterbury Bulldogs	Eels	Round 08	Forward	Home	Loss	10	32	22	79.9667	0	0	7.00292	52.0217	0	1.00042	0	1.00042	0	0	0	0	0	0	6.0025	1.00042	0	59.0246	1.00042	49.0204	5.00208
Canterbury Bulldogs	Dragons	Round 09	Forward	Away	Loss	12	32	20	79.9667	0	0	3.00125	13.0054	0	0	0	0	0	0	0	0	0	0	2.00083	5.00208	1.00042	57.0238	2.00083	46.0192	6.0025
Canterbury Bulldogs	Raiders	Round 10	Forward	Home	Loss	18	20	2	79.9667	0	0	6.0025	58.0242	0	5.00208	1.00042	0	0	0	0	0	0	0	6.0025	3.00125	0	45.0188	2.00083	38.0158	3.00125
Canterbury Bulldogs	Broncos	Round 03	Interchange	Away	Loss	0	24	24	13.45	0	0	29.7398	208.178	0	0	0	0	0	0	0	0	0	0	17.8439	11.8959	0	89.2193	0	59.4796	5.94796
Canterbury Bulldogs	Rabbitohs	Round 04	Interchange	Home	Loss	0	38	38	15.8	0	0	20.2532	151.899	0	0	0	5.06329	0	0	0	0	0	0	20.2532	25.3165	0	75.9494	5.06329	65.8228	0
Canterbury Bulldogs	Raiders	Round 10	Interchange	Home	Loss	18	20	2	7.95	0	0	10.0629	130.818	0	0	0	0	0	0	0	0	0	0	10.0629	0	0	60.3774	0	50.3145	10.0629
Canterbury Bulldogs	Storm	Round 05	Forward	Home	Loss	18	52	34	49.85	1.60481	0	25.677	224.674	1.60481	4.81444	1.60481	4.81444	0	0	0	0	0	1.60481	22.4674	1.60481	0	46.5396	3.20963	36.9107	0
Canterbury Bulldogs	Cowboys	Round 06	Forward	Away	Loss	18	30	12	56.1833	0	0	22.7826	210.739	0	5.69564	0	7.11955	0	0	0	0	0	0	19.9347	1.42391	0	61.2281	1.42391	52.6847	2.84782
Canterbury Bulldogs	Sharks	Round 07	Forward	Away	Win	18	12	6	63.4167	0	0	21.4455	208.147	0	1.2615	1.2615	1.2615	0	0	0	0	0	0	16.3995	0	2.523	59.2904	1.2615	45.4139	3.78449
Canterbury Bulldogs	Eels	Round 08	Forward	Home	Loss	10	32	22	55.7667	0	0	18.6491	129.109	0	2.8691	1.43455	1.43455	0	0	0	0	0	0	17.2146	2.8691	2.8691	67.4238	0	58.8165	4.30365
Canterbury Bulldogs	Dragons	Round 09	Forward	Away	Loss	12	32	20	68.0833	0	0	17.6255	162.154	0	2.35006	2.35006	5.87515	0	0	0	0	0	0	14.1004	4.70012	0	63.4517	0	54.0514	2.35006
Canterbury Bulldogs	Raiders	Round 10	Forward	Home	Loss	18	20	2	67.75	0	0	23.6162	201.919	0	2.36162	1.18081	3.54244	0	0	0	0	0	0	20.0738	2.36162	2.36162	73.2103	1.18081	50.7749	5.90406
Canterbury Bulldogs	Rabbitohs	Round 04	Interchange	Home	Loss	0	38	38	72.9833	0	0	8.76913	62.48	0	0	0	3.28842	0	0	0	1.09614	4.38456	1.09614	6.57684	64.6723	0	51.5186	0	50.4225	0
Canterbury Bulldogs	Storm	Round 05	Interchange	Home	Loss	18	52	34	34.7	0	0	11.5274	96.83	0	2.30548	0	2.30548	0	0	0	0	0	4.61095	6.91643	101.441	2.30548	59.9424	2.30548	48.415	4.61095
Canterbury Bulldogs	Cowboys	Round 06	Interchange	Away	Loss	18	30	12	44.2667	0	0	9.03614	54.2169	0	0	0	7.22892	0	0	0	0	0	1.80723	5.42169	79.5181	0	65.0602	0	56.0241	5.42169
Canterbury Bulldogs	Knights	Round 01	Forward	Away	Loss	16	32	16	53.3333	0	0	10.5	93	0	1.5	1.5	3	0	0	0	0	0	0	10.5	0	0	66	6	42	4.5
Canterbury Bulldogs	Panthers	Round 02	Interchange	Home	Loss	0	28	28	63.4667	0	0	15.1261	124.79	0	2.52101	1.2605	1.2605	0	0	0	0	0	0	13.8655	2.52101	1.2605	55.4622	1.2605	47.8992	3.78151
Canterbury Bulldogs	Broncos	Round 03	Forward	Away	Loss	0	24	24	80	0	0	9	76	0	1	1	3	0	0	0	0	0	0	9	6	0	51	1	43	5
Canterbury Bulldogs	Rabbitohs	Round 04	Forward	Home	Loss	0	38	38	79.9667	0	0	11.0046	89.0371	0	0	0	3.00125	0	0	0	0	0	0	11.0046	3.00125	0	40.0167	1.00042	34.0142	2.00083
Canterbury Bulldogs	Storm	Round 05	Forward	Home	Loss	18	52	34	70.4833	0	0	11.3502	95.3417	0	3.40506	0	2.27004	0	0	0	0	0	0	11.3502	3.40506	0	57.886	4.54008	41.9957	3.40506
Canterbury Bulldogs	Cowboys	Round 06	Forward	Away	Loss	18	30	12	62.2667	0	0	11.5632	100.214	0	0	1.2848	2.56959	0	0	0	0	0	1.2848	10.2784	1.2848	1.2848	51.3919	1.2848	44.9679	2.56959
Canterbury Bulldogs	Sharks	Round 07	Forward	Away	Win	18	12	6	79.9667	0	1.00042	13.0054	126.053	0	3.00125	0	2.00083	0	0	0	0	0	0	12.005	8.00333	1.00042	36.015	1.00042	32.0133	2.00083
Canterbury Bulldogs	Eels	Round 08	Forward	Home	Loss	10	32	22	70.9	0	0	15.7969	146.685	0	0	0	0	0	0	0	0	0	0	15.7969	9.0268	0	53.0324	0	48.519	3.38505
Canterbury Bulldogs	Dragons	Round 09	Forward	Away	Loss	12	32	20	46	0	0	17.3913	146.087	0	0	0	3.47826	0	0	0	0	0	0	12.1739	17.3913	3.47826	45.2174	0	41.7391	3.47826
Canterbury Bulldogs	Raiders	Round 10	Interchange	Home	Loss	18	20	2	53.2833	0	0	15.0141	123.115	0	1.50141	1.50141	3.00282	0	0	0	0	0	0	13.5127	15.0141	0	67.5633	1.50141	57.0535	1.50141
Canterbury Bulldogs	Sharks	Round 07	Interchange	Away	Win	18	12	6	4.66667	0	0	0	0	0	0	0	0	0	0	0	0	0	0	0	68.5714	0	51.4286	17.1429	17.1429	0
Canterbury Bulldogs	Raiders	Round 10	Spine	Home	Loss	18	20	2	79.9667	0	1.00042	8.00333	72.03	0	1.00042	1.00042	1.00042	6.0025	174.073	0	0	0	0	1.00042	37.0154	0	34.0142	4.00167	19.0079	5.00208
Canterbury Bulldogs	Knights	Round 01	Back	Away	Loss	16	32	16	79.95	2.00125	0	12.0075	144.09	2.00125	3.00188	0	1.00063	0	0	0	2.00125	24.015	0	0	1.00063	1.00063	6.00375	0	6.00375	0
Canterbury Bulldogs	Panthers	Round 02	Back	Home	Loss	0	28	28	70.2333	0	0	17.0859	165.164	0	3.41718	0	0	0	0	0	0	0	0	0	0	1.13906	9.11248	0	9.11248	1.13906
Canterbury Bulldogs	Storm	Round 05	Spine	Home	Loss	18	52	34	79.9333	1.00083	0	24.02	202.168	0	6.005	1.00083	1.00083	0	0	0	8.00667	32.0267	0	0	12.01	1.00083	8.00667	0	6.005	2.00167
Canterbury Bulldogs	Cowboys	Round 06	Spine	Away	Loss	18	30	12	79.9833	0	0	26.0054	236.049	0	7.00146	1.00021	1.00021	0	0	0	5.00104	57.0119	5.00104	0	10.0021	0	0	0	0	1.00021
Canterbury Bulldogs	Eels	Round 08	Interchange	Home	Loss	10	32	22	79.9667	1.00042	0	16.0067	131.055	1.00042	3.00125	1.00042	0	1.00042	8.00333	0	8.00333	64.0267	0	0	4.00167	1.00042	6.0025	0	6.0025	1.00042
Canterbury Bulldogs	Dragons	Round 09	Spine	Away	Loss	12	32	20	79.9667	0	0	23.0096	157.065	0	4.00167	1.00042	2.00083	1.00042	0	0	9.00375	66.0275	0	0	6.0025	1.00042	1.00042	0	1.00042	1.00042
Canterbury Bulldogs	Raiders	Round 10	Spine	Home	Loss	18	20	2	79.9667	1.00042	0	21.0088	159.066	0	6.0025	4.00167	1.00042	0	0	0	7.00292	77.0321	3.00125	0	21.0088	1.00042	3.00125	0	3.00125	1.00042
Cronulla Sharks	Dragons	Round 01	Spine	Away	Win	32	18	14	71.2	0	0	5.61798	46.0674	0	0	0	0	1.1236	52.809	0	0	0	4.49438	1.1236	135.955	0	43.8202	2.24719	35.9551	2.24719
Cronulla Sharks	Raiders	Round 02	Spine	Home	Loss	10	12	2	79.9667	0	0	7.00292	55.0229	0	0	0	0	1.00042	46.0192	0	0	0	6.0025	1.00042	114.048	1.00042	54.0225	1.00042	46.0192	3.00125
Cronulla Sharks	Eels	Round 03	Spine	Home	Loss	10	12	2	79.9833	0	0	5.00104	32.0067	0	0	0	1.00021	3.00063	76.0158	0	0	0	5.00104	0	108.023	1.00021	45.0094	1.00021	43.009	1.00021
Cronulla Sharks	Cowboys	Round 04	Spine	Home	Win	48	10	38	58.8	0	1.36054	5.44218	48.9796	0	0	1.36054	0	4.08163	99.3197	1.36054	0	0	5.44218	0	131.973	0	27.2109	1.36054	19.0476	2.72109
Cronulla Sharks	Roosters	Round 05	Spine	Away	Loss	18	26	8	79.9667	0	0	3.00125	23.0096	0	0	0	1.00042	1.00042	58.0242	0	0	0	3.00125	0	123.051	0	38.0158	0	31.0129	3.00125
Cronulla Sharks	Knights	Round 06	Spine	Away	Loss	22	26	4	79.95	0	0	3.00188	29.0181	0	0	0	0	2.00125	36.0225	0	0	0	3.00188	0	126.079	0	62.0388	1.00063	56.035	1.00063
Cronulla Sharks	Bulldogs	Round 07	Spine	Home	Loss	12	18	6	79.9667	1.00042	0	2.00083	34.0142	0	1.00042	0	0	1.00042	5.00208	0	0	0	2.00083	0	127.053	0	55.0229	2.00083	49.0204	1.00042
Cronulla Sharks	Storm	Round 08	Spine	Away	Loss	14	40	26	74	0	0	6.48649	49.7297	0	1.08108	1.08108	0	0	0	0	0	0	5.40541	0	96.2162	0	44.3243	2.16216	33.5135	2.16216
Cronulla Sharks	Panthers	Round 09	Spine	Away	Loss	0	48	48	79.9667	0	0	3.00125	17.0071	0	0	1.00042	1.00042	0	0	0	0	0	3.00125	0	92.0383	0	70.0292	1.00042	56.0233	4.00167
Cronulla Sharks	Rabbitohs	Round 10	Spine	Home	Loss	22	32	10	79.9833	0	0	9.00188	74.0154	1.00021	4.00083	0	0	0	0	0	0	0	8.00167	1.00021	118.025	0	51.0106	1.00021	42.0088	5.00104
Cronulla Sharks	Storm	Round 08	Back	Away	Loss	14	40	26	79.95	0	0	9.00563	77.0482	0	0	0	1.00063	1.00063	8.005	0	0	0	1.00063	0	3.00188	2.00125	16.01	1.00063	10.0063	4.0025
Cronulla Sharks	Panthers	Round 09	Back	Away	Loss	0	48	48	79.9667	0	0	13.0054	84.035	0	0	0	0	0	0	0	0	0	2.00083	0	3.00125	1.00042	14.0058	1.00042	9.00375	2.00083
Cronulla Sharks	Rabbitohs	Round 10	Back	Home	Loss	22	32	10	79.9833	0	0	11.0023	69.0144	0	1.00021	2.00042	0	0	0	0	0	0	0	0	5.00104	1.00021	22.0046	2.00042	12.0025	3.00063
Cronulla Sharks	Dragons	Round 01	Back	Away	Win	32	18	14	79.9833	1.00021	0	13.0027	109.023	0	7.00146	0	1.00021	0	0	0	0	0	2.00042	0	0	0	13.0027	1.00021	12.0025	0
Cronulla Sharks	Raiders	Round 02	Back	Home	Loss	10	12	2	79.9667	1.00042	0	15.0063	142.059	0	2.00083	0	0	0	0	0	0	0	0	0	2.00083	2.00083	9.00375	0	10.0042	1.00042
Cronulla Sharks	Eels	Round 03	Back	Away	Loss	4	28	24	79.9833	0	0	11.0023	104.022	0	3.00063	0	0	0	0	0	1.00021	10.0021	0	0	0	0	12.0025	0	11.0023	0
Cronulla Sharks	Cowboys	Round 04	Back	Home	Win	48	10	38	21.6667	3.69231	0	14.7692	110.769	0	0	3.69231	3.69231	0	0	0	0	0	0	0	3.69231	0	48	0	36.9231	3.69231
Cronulla Sharks	Roosters	Round 05	Back	Away	Loss	18	26	8	40	0	2	18	150	0	10	0	2	0	0	0	0	0	0	0	2	2	18	0	6	8
Cronulla Sharks	Bulldogs	Round 07	Back	Home	Loss	12	18	6	79.9667	0	0	12.005	120.05	0	4.00167	1.00042	2.00083	0	0	0	0	0	1.00042	0	4.00167	2.00083	12.005	1.00042	10.0042	1.00042
Cronulla Sharks	Rabbitohs	Round 10	Back	Home	Loss	22	32	10	79.9833	0	0	11.0023	91.019	1.00021	3.00063	1.00021	1.00021	0	0	0	0	0	1.00021	0	3.00063	1.00021	16.0033	0	15.0031	3.00063
Cronulla Sharks	Rabbitohs	Round 10	Interchange	Home	Loss	22	32	10	17.45	0	4.58453	27.5072	215.473	0	0	4.58453	4.58453	0	0	0	0	0	0	18.3381	0	0	27.5072	0	27.5072	0
Cronulla Sharks	Dragons	Round 01	Forward	Away	Win	32	18	14	79.9833	0	0	15.0031	130.027	0	1.00021	1.00021	2.00042	4.00083	104.022	0	0	0	1.00021	14.0029	2.00042	1.00021	40.0083	3.00063	27.0056	4.00083
Cronulla Sharks	Raiders	Round 02	Forward	Home	Loss	10	12	2	79.9667	0	0	12.005	114.048	0	1.00042	0	1.00042	3.00125	80.0333	1.00042	0	0	0	11.0046	4.00167	1.00042	39.0163	0	33.0138	3.00125
Cronulla Sharks	Eels	Round 03	Forward	Away	Loss	4	28	24	17.6333	0	0	13.6106	122.495	0	0	0	0	0	0	0	4.53686	9.07372	0	9.07372	9.07372	0	45.3686	4.53686	27.2212	4.53686
Cronulla Sharks	Cowboys	Round 04	Forward	Home	Win	48	10	38	79.9833	0	0	10.0021	76.0158	0	0	0	0	1.00021	27.0056	0	0	0	0	10.0021	15.0031	2.00042	36.0075	3.00063	29.006	1.00021
Cronulla Sharks	Roosters	Round 05	Forward	Away	Loss	18	26	8	13.9333	0	0	22.9665	264.115	0	0	0	0	0	0	0	0	0	0	22.9665	5.74163	0	45.933	0	28.7081	5.74163
Cronulla Sharks	Storm	Round 08	Forward	Away	Loss	14	40	26	68.9	0	0	15.0943	145.138	1.1611	3.48331	2.32221	2.32221	1.1611	42.9608	0	0	0	1.1611	10.4499	11.611	0	31.3498	1.1611	27.8665	3.48331
Cronulla Sharks	Panthers	Round 09	Forward	Away	Loss	0	48	48	79.9667	0	0	13.0054	78.0325	0	1.00042	0	1.00042	0	0	0	0	0	1.00042	11.0046	4.00167	2.00083	44.0183	4.00167	34.0142	1.00042
Cronulla Sharks	Rabbitohs	Round 10	Forward	Home	Loss	22	32	10	79.9833	0	0	9.00188	83.0173	0	0	0	1.00021	0	0	0	0	0	0	7.00146	6.00125	0	45.0094	3.00063	34.0071	2.00042
Cronulla Sharks	Raiders	Round 02	Back	Home	Loss	10	12	2	49.2833	0	0	17.8559	154.21	0	0	0	0	0	0	0	0	0	0	0	0	3.24653	25.9723	0	21.1025	4.8698
Cronulla Sharks	Cowboys	Round 04	Back	Home	Win	48	10	38	79.9833	1.00021	1.00021	15.0031	152.032	2.00042	5.00104	1.00021	0	0	0	0	3.00063	24.005	0	1.00021	2.00042	0	3.00063	0	3.00063	1.00021
Cronulla Sharks	Roosters	Round 05	Back	Away	Loss	18	26	8	79.9667	1.00042	0	16.0067	102.043	1.00042	2.00083	1.00042	0	0	0	0	1.00042	-2.00083	0	1.00042	1.00042	1.00042	4.00167	1.00042	2.00083	1.00042
Cronulla Sharks	Knights	Round 06	Back	Away	Loss	22	26	4	79.95	1.00063	0	17.0106	157.098	1.00063	4.0025	0	0	0	0	0	6.00375	54.0338	0	0	0	0	4.0025	0	6.00375	0
Cronulla Sharks	Bulldogs	Round 07	Back	Home	Loss	12	18	6	79.9667	1.00042	0	19.0079	232.097	2.00083	5.00208	0	1.00042	0	0	0	3.00125	39.0163	1.00042	0	5.00208	3.00125	2.00083	0	2.00083	0
Cronulla Sharks	Storm	Round 08	Back	Away	Loss	14	40	26	79.95	0	0	10.0063	84.0525	1.00063	6.00375	0	2.00125	0	0	0	0	0	0	0	4.0025	2.00125	7.00438	0	5.00313	2.00125
Cronulla Sharks	Panthers	Round 09	Back	Away	Loss	0	48	48	79.9667	0	0	10.0042	64.0267	0	1.00042	0	0	0	0	0	1.00042	4.00167	0	1.00042	2.00083	0	6.0025	0	1.00042	0
Cronulla Sharks	Rabbitohs	Round 10	Back	Home	Loss	22	32	10	79.9833	1.00021	0	13.0027	164.034	2.00042	5.00104	1.00021	0	0	0	0	2.00042	45.0094	0	0	2.00042	0	6.00125	0	3.00063	2.00042
Cronulla Sharks	Bulldogs	Round 07	Interchange	Home	Loss	12	18	6	62.1333	0	0	16.7382	115.88	0	5.15021	0	0	7.72532	149.356	0	0	0	0	0	61.8026	1.28755	12.8755	0	14.1631	1.28755
Cronulla Sharks	Storm	Round 08	Spine	Away	Loss	14	40	26	79.95	0	1.00063	18.0113	107.067	0	3.00188	0	1.00063	6.00375	183.114	2.00125	0	0	0	0	31.0194	1.00063	22.0138	1.00063	17.0106	4.0025
Cronulla Sharks	Panthers	Round 09	Spine	Away	Loss	0	48	48	79.9667	0	0	6.0025	43.0179	0	0	0	0	13.0054	412.172	2.00083	0	0	0	0	26.0108	1.00042	24.01	4.00167	15.0063	1.00042
Cronulla Sharks	Dragons	Round 01	Back	Away	Win	32	18	14	79.9833	0	0	18.0038	145.03	0	7.00146	0	2.00042	2.00042	45.0094	0	3.00063	8.00167	0	0	4.00083	0	5.00104	0	3.00063	2.00042
Cronulla Sharks	Raiders	Round 02	Back	Home	Loss	10	12	2	79.9667	0	0	18.0075	144.06	0	4.00167	0	1.00042	0	0	0	5.00208	36.015	1.00042	0	5.00208	2.00083	9.00375	0	5.00208	4.00167
Cronulla Sharks	Eels	Round 03	Back	Away	Loss	4	28	24	22.9167	3.49091	0	17.4545	230.4	3.49091	3.49091	0	0	0	0	0	6.98182	125.673	0	0	3.49091	3.49091	17.4545	0	13.9636	0
Cronulla Sharks	Dragons	Round 01	Spine	Away	Win	32	18	14	79.9833	2.00042	0	9.00188	102.021	0	3.00063	0	2.00042	3.00063	54.0113	2.00042	6.00125	72.015	0	0	10.0021	1.00021	8.00167	0	6.00125	2.00042
Cronulla Sharks	Raiders	Round 02	Spine	Home	Loss	10	12	2	79.9667	1.00042	0	16.0067	168.07	0	2.00083	1.00042	2.00083	1.00042	8.00333	0	4.00167	35.0146	1.00042	0	13.0054	2.00083	6.0025	1.00042	6.0025	0
Cronulla Sharks	Eels	Round 03	Spine	Away	Loss	4	28	24	37.6667	0	2.12389	8.49558	97.6991	2.12389	4.24779	0	0	2.12389	10.6195	2.12389	2.12389	14.8673	0	0	16.9912	0	6.37168	0	2.12389	4.24779
Cronulla Sharks	Cowboys	Round 04	Spine	Home	Win	48	10	38	79.9833	2.00042	0	17.0035	182.038	1.00021	2.00042	0	2.00042	0	0	0	6.00125	53.011	0	0	13.0027	2.00042	11.0023	1.00021	7.00146	2.00042
Cronulla Sharks	Roosters	Round 05	Spine	Away	Loss	18	26	8	79.9667	1.00042	0	18.0075	193.08	1.00042	4.00167	1.00042	3.00125	0	0	0	10.0042	94.0392	1.00042	0	6.0025	1.00042	7.00292	1.00042	6.0025	1.00042
Cronulla Sharks	Knights	Round 06	Spine	Away	Loss	22	26	4	79.95	0	1.00063	16.01	149.093	0	0	0	2.00125	3.00188	42.0263	0	3.00188	34.0213	0	0	27.0169	0	4.0025	0	4.0025	1.00063
Cronulla Sharks	Bulldogs	Round 07	Spine	Home	Loss	12	18	6	70.4667	0	1.13529	14.7588	136.235	0	1.13529	0	3.40587	2.27058	54.4939	0	2.27058	20.4352	2.27058	0	17.0293	2.27058	6.81173	0	7.94702	1.13529
Cronulla Sharks	Storm	Round 08	Spine	Away	Loss	14	40	26	79.95	0	1.00063	16.01	141.088	1.00063	5.00313	0	2.00125	0	0	0	6.00375	49.0306	1.00063	0	17.0106	1.00063	8.005	1.00063	2.00125	5.00313
Cronulla Sharks	Panthers	Round 09	Spine	Away	Loss	0	48	48	79.9667	0	0	5.00208	30.0125	0	0	0	1.00042	1.00042	45.0188	0	2.00083	13.0054	0	0	12.005	2.00083	21.0088	1.00042	6.0025	6.0025
Cronulla Sharks	Rabbitohs	Round 10	Spine	Home	Loss	22	32	10	79.9833	1.00021	1.00021	17.0035	163.034	1.00021	1.00021	0	2.00042	3.00063	19.004	2.00042	4.00083	11.0023	1.00021	0	7.00146	1.00021	5.00104	2.00042	1.00021	2.00042
Cronulla Sharks	Dragons	Round 01	Interchange	Away	Win	32	18	14	10.6	0	0	7.54717	30.1887	0	0	0	0	0	0	0	0	0	0	7.54717	7.54717	0	83.0189	0	75.4717	7.54717
Cronulla Sharks	Raiders	Round 02	Interchange	Home	Loss	10	12	2	17	0	0	18.8235	155.294	0	4.70588	0	0	4.70588	94.1176	0	0	0	0	14.1176	14.1176	0	32.9412	0	32.9412	0
Cronulla Sharks	Eels	Round 03	Interchange	Away	Loss	4	28	24	42.3667	0	0	5.66483	66.0897	0	0	0	1.88828	0	0	0	0	0	0	5.66483	3.77655	0	75.5311	1.88828	62.3131	1.88828
Cronulla Sharks	Cowboys	Round 04	Interchange	Home	Win	48	10	38	35.4	0	0	22.5989	216.949	0	2.25989	0	2.25989	0	0	0	0	0	0	20.339	13.5593	2.25989	65.5367	2.25989	54.2373	2.25989
Cronulla Sharks	Roosters	Round 05	Interchange	Away	Loss	18	26	8	22.0167	0	0	18.1681	167.146	0	0	0	0	0	0	0	0	0	0	18.1681	25.4353	0	72.6722	0	65.405	0
Cronulla Sharks	Knights	Round 06	Interchange	Away	Loss	22	26	4	10.4667	0	0	15.2866	137.58	0	7.64331	0	0	0	0	0	0	0	0	15.2866	15.2866	0	107.006	0	91.7197	7.64331
Cronulla Sharks	Bulldogs	Round 07	Interchange	Home	Loss	12	18	6	26.9167	0	0	23.7771	199.133	0	0	2.97214	8.91641	0	0	0	0	0	0	23.7771	20.805	0	71.3313	2.97214	62.4149	0
Cronulla Sharks	Storm	Round 08	Interchange	Away	Loss	14	40	26	21.9833	0	0	10.9174	94.6171	0	0	3.63912	0	0	0	0	0	0	0	10.9174	3.63912	0	50.9477	0	47.3086	0
Cronulla Sharks	Panthers	Round 09	Interchange	Away	Loss	0	48	48	23.5667	0	0	13.5785	234.229	0	0	3.39463	0	0	0	0	3.39463	166.337	0	6.78925	6.78925	0	101.839	0	95.0495	0
Cronulla Sharks	Dragons	Round 01	Spine	Away	Win	32	18	14	79.9833	0	1.00021	12.0025	96.02	0	2.00042	0	3.00063	2.00042	24.005	0	0	0	0	0	28.0058	0	28.0058	2.00042	18.0038	1.00021
Cronulla Sharks	Raiders	Round 02	Spine	Home	Loss	10	12	2	79.9667	0	0	13.0054	104.043	0	2.00083	0	2.00083	1.00042	10.0042	1.00042	0	0	0	0	39.0163	2.00083	24.01	0	15.0063	8.00333
Cronulla Sharks	Eels	Round 03	Spine	Away	Loss	4	28	24	79.9833	0	0	7.00146	55.0115	0	2.00042	0	0	2.00042	14.0029	0	1.00021	7.00146	0	0	27.0056	2.00042	36.0075	0	28.0058	2.00042
Cronulla Sharks	Cowboys	Round 04	Spine	Home	Win	48	10	38	79.9833	1.00021	0	11.0023	67.014	1.00021	1.00021	0	3.00063	3.00063	74.0154	0	2.00042	9.00188	0	0	42.0088	0	23.0048	1.00021	18.0038	4.00083
Cronulla Sharks	Roosters	Round 05	Spine	Away	Loss	18	26	8	79.9667	0	0	8.00333	79.0329	0	1.00042	0	1.00042	1.00042	4.00167	0	0	0	1.00042	0	39.0163	0	23.0096	2.00083	16.0067	3.00125
Cronulla Sharks	Knights	Round 06	Spine	Away	Loss	22	26	4	79.95	0	0	15.0094	100.063	0	0	1.00063	3.00188	0	0	0	0	0	0	0	41.0256	2.00125	25.0156	3.00188	17.0106	3.00188
Cronulla Sharks	Panthers	Round 09	Interchange	Away	Loss	0	48	48	29.1167	0	0	13.7378	137.378	0	2.74757	0	0	0	0	0	0	0	2.74757	0	24.7281	0	52.2038	2.74757	21.9805	10.9903
Cronulla Sharks	Rabbitohs	Round 10	Interchange	Home	Loss	22	32	10	79.9833	0	1.00021	13.0027	129.027	0	4.00083	0	0	0	0	0	1.00021	0	0	0	33.0069	1.00021	31.0065	2.00042	18.0038	4.00083
Cronulla Sharks	Dragons	Round 01	Back	Away	Win	32	18	14	79.9833	1.00021	1.00021	14.0029	100.021	1.00021	1.00021	1.00021	1.00021	1.00021	10.0021	1.00021	2.00042	14.0029	0	0	2.00042	0	2.00042	0	1.00021	3.00063
Cronulla Sharks	Raiders	Round 02	Back	Home	Loss	10	12	2	79.9667	0	0	15.0063	118.049	0	0	1.00042	2.00083	0	0	0	3.00125	43.0179	0	0	2.00083	2.00083	4.00167	0	3.00125	1.00042
Cronulla Sharks	Eels	Round 03	Back	Away	Loss	4	28	24	79.9833	0	0	11.0023	103.021	1.00021	1.00021	0	2.00042	0	0	0	0	0	0	0	3.00063	0	8.00167	1.00021	5.00104	2.00042
Cronulla Sharks	Cowboys	Round 04	Back	Home	Win	48	10	38	24.3667	0	0	16.4159	233.105	0	13.1327	0	0	0	0	0	0	0	0	0	0	0	9.84952	0	6.56635	3.28317
Cronulla Sharks	Roosters	Round 05	Back	Away	Loss	18	26	8	79.9667	0	0	12.005	88.0367	0	5.00208	2.00083	0	0	0	0	2.00083	4.00167	0	0	0	1.00042	9.00375	0	8.00333	2.00083
Cronulla Sharks	Dragons	Round 01	Forward	Away	Win	32	18	14	79.9833	0	0	10.0021	94.0196	0	4.00083	1.00021	1.00021	0	0	0	0	0	0	10.0021	3.00063	1.00021	38.0079	1.00021	31.0065	2.00042
Cronulla Sharks	Raiders	Round 02	Forward	Home	Loss	10	12	2	79.9667	0	0	10.0042	116.048	1.00042	3.00125	1.00042	1.00042	0	0	0	0	0	0	10.0042	3.00125	1.00042	40.0167	1.00042	34.0142	5.00208
Cronulla Sharks	Eels	Round 03	Forward	Away	Loss	4	28	24	19.8333	0	0	16.1345	153.277	0	0	4.03361	4.03361	0	0	0	0	0	0	16.1345	0	0	48.4034	4.03361	36.3025	0
Cronulla Sharks	Knights	Round 06	Forward	Away	Loss	22	26	4	79.95	1.00063	0	12.0075	114.071	1.00063	4.0025	1.00063	1.00063	1.00063	26.0163	0	1.00063	5.00313	0	10.0063	2.00125	1.00063	47.0294	2.00125	45.0281	4.0025
Cronulla Sharks	Bulldogs	Round 07	Forward	Home	Loss	12	18	6	79.9667	0	0	10.0042	102.043	0	1.00042	0	2.00083	0	0	0	0	0	0	8.00333	6.0025	1.00042	36.015	2.00083	31.0129	1.00042
Cronulla Sharks	Storm	Round 08	Forward	Away	Loss	14	40	26	79.95	1.00063	0	7.00438	75.0469	1.00063	1.00063	1.00063	0	1.00063	10.0063	0	0	0	0	6.00375	2.00125	0	46.0288	3.00188	38.0238	4.0025
Cronulla Sharks	Panthers	Round 09	Forward	Away	Loss	0	48	48	79.9667	0	0	4.00167	41.0171	0	3.00125	0	1.00042	0	0	0	0	0	0	4.00167	1.00042	2.00083	57.0238	2.00083	41.0171	5.00208
Cronulla Sharks	Rabbitohs	Round 10	Forward	Home	Loss	22	32	10	79.9833	1.00021	0	10.0021	81.0169	1.00021	3.00063	1.00021	1.00021	0	0	0	0	0	0	9.00188	1.00021	2.00042	34.0071	2.00042	29.006	2.00042
Cronulla Sharks	Dragons	Round 01	Back	Away	Win	32	18	14	70.3667	0	0	19.3273	125.059	0	7.95831	1.1369	3.41071	0	0	0	0	0	2.2738	0	6.82141	0	7.95831	1.1369	5.68451	0
Cronulla Sharks	Roosters	Round 05	Back	Away	Loss	18	26	8	79.9667	0	1.00042	18.0075	135.056	0	3.00125	3.00125	0	0	0	0	0	0	0	0	5.00208	1.00042	23.0096	0	21.0088	1.00042
Cronulla Sharks	Knights	Round 06	Back	Away	Loss	22	26	4	79.95	1.00063	0	18.0113	170.106	0	10.0063	4.0025	1.00063	0	0	0	0	0	1.00063	0	2.00125	0	16.01	0	12.0075	4.0025
Cronulla Sharks	Bulldogs	Round 07	Back	Home	Loss	12	18	6	79.9667	0	0	20.0083	199.083	0	10.0042	1.00042	4.00167	0	0	0	0	0	2.00083	0	6.0025	0	6.0025	0	6.0025	1.00042
Cronulla Sharks	Panthers	Round 09	Back	Away	Loss	0	48	48	26.55	0	0	12.0527	72.3164	0	3.01318	3.01318	0	0	0	0	0	0	0	0	0	0	21.0923	0	18.0791	3.01318
Cronulla Sharks	Dragons	Round 01	Forward	Away	Win	32	18	14	64.2667	0	0	16.1826	170.539	0	1.24481	0	3.73444	0	0	0	0	0	0	13.6929	1.24481	0	49.7925	0	38.5892	8.71369
Cronulla Sharks	Raiders	Round 02	Forward	Home	Loss	10	12	2	51.1	0	0	23.4834	250.489	0	0	3.13112	4.69667	0	0	0	0	0	0	12.5245	1.56556	0	53.229	1.56556	39.1389	9.39335
Cronulla Sharks	Eels	Round 03	Forward	Away	Loss	4	28	24	79.9833	0	0	14.0029	141.029	0	3.00063	1.00021	0	0	0	0	0	0	0	11.0023	1.00021	1.00021	55.0115	5.00104	38.0079	5.00104
Cronulla Sharks	Cowboys	Round 04	Forward	Home	Win	48	10	38	79.9833	0	0	10.0021	91.019	0	4.00083	1.00021	3.00063	0	0	0	0	0	0	8.00167	3.00063	0	34.0071	3.00063	26.0054	1.00021
Cronulla Sharks	Roosters	Round 05	Forward	Away	Loss	18	26	8	79.9667	0	0	13.0054	131.055	1.00042	0	1.00042	2.00083	0	0	0	0	0	0	12.005	2.00083	2.00083	44.0183	0	39.0163	4.00167
Cronulla Sharks	Knights	Round 06	Forward	Away	Loss	22	26	4	58.7	0	0	19.0801	164.906	0	1.36286	0	4.08859	0	0	0	0	0	0	14.9915	5.45145	1.36286	64.0545	0	55.8773	5.45145
Cronulla Sharks	Bulldogs	Round 07	Forward	Home	Loss	12	18	6	44.2333	0	0	14.4687	148.304	0	1.80859	1.80859	9.04295	0	0	0	0	0	0	14.4687	3.61718	0	68.7265	1.80859	63.3007	1.80859
Cronulla Sharks	Storm	Round 08	Forward	Away	Loss	14	40	26	55.7	0	0	10.0539	99.1023	0	1.43627	1.43627	1.43627	0	0	0	0	0	0	8.61759	1.43627	0	73.2496	5.74506	53.1418	4.3088
Cronulla Sharks	Panthers	Round 09	Forward	Away	Loss	0	48	48	56.95	0	0	16.8569	147.498	0	5.61896	0	0	0	0	0	0	0	0	16.8569	0	0	75.856	0	58.9991	8.42845
Cronulla Sharks	Rabbitohs	Round 10	Forward	Home	Loss	22	32	10	35.6167	0	0	15.723	163.968	0	0	0	4.49228	0	0	0	0	0	0	13.4768	0	2.24614	78.6149	4.49228	53.9073	11.2307
Cronulla Sharks	Knights	Round 06	Interchange	Away	Loss	22	26	4	37.95	0	0	29.5125	299.341	0	2.10804	0	6.32411	0	0	0	0	0	0	18.9723	2.10804	0	31.6206	2.10804	21.0804	6.32411
Cronulla Sharks	Bulldogs	Round 07	Interchange	Home	Loss	12	18	6	38.5667	0	0	31.115	304.927	0	4.14866	2.07433	10.3717	0	0	0	0	0	0	24.892	4.14866	2.07433	20.7433	0	18.669	2.07433
Cronulla Sharks	Dragons	Round 01	Interchange	Away	Win	32	18	14	44.15	0	0	27.1801	242.809	0	0	0	9.06002	0	0	0	0	0	0	19.932	3.62401	0	56.1721	1.812	45.3001	0
Cronulla Sharks	Raiders	Round 02	Interchange	Home	Loss	10	12	2	33.2167	0	0	28.9012	245.66	0	2.40843	0	4.81686	0	0	0	0	0	0	26.4927	2.40843	2.40843	74.6613	2.40843	62.6192	2.40843
Cronulla Sharks	Eels	Round 03	Interchange	Away	Loss	4	28	24	57.1167	0	0	12.6058	117.654	0	1.40064	0	0	0	0	0	0	0	0	11.2051	4.20193	0	64.4295	0	57.4263	4.20193
Cronulla Sharks	Cowboys	Round 04	Interchange	Home	Win	48	10	38	55.7167	0	0	25.845	215.375	0	0	0	7.17918	0	0	0	0	0	0	22.9734	2.87167	0	53.1259	1.43584	47.3826	1.43584
Cronulla Sharks	Roosters	Round 05	Interchange	Away	Loss	18	26	8	53.15	0	0	18.0621	120.414	0	0	0	4.51552	0	0	0	0	0	0	18.0621	6.0207	1.50517	51.1759	0	51.1759	1.50517
Cronulla Sharks	Knights	Round 06	Interchange	Away	Loss	22	26	4	51.7333	0	0	21.6495	190.206	0	0	0	9.27835	0	0	0	0	0	0	17.0103	3.09278	1.54639	54.1237	1.54639	46.3918	1.54639
Cronulla Sharks	Storm	Round 08	Forward	Away	Loss	14	40	26	66.4333	0	0	15.6548	150.527	0	0	0	2.40843	0	0	0	0	0	0	12.0421	8.4295	0	49.3728	1.20421	43.3517	0
Cronulla Sharks	Panthers	Round 09	Forward	Away	Loss	0	48	48	67.4167	0	0	15.4265	137.651	0	0	0	1.18665	0	0	0	0	0	0	11.8665	3.55995	1.18665	85.4388	3.55995	65.2658	2.3733
Cronulla Sharks	Rabbitohs	Round 10	Forward	Home	Loss	22	32	10	57.4	0	0	23.6934	199.303	0	0	0	6.96864	0	0	0	0	0	0	18.1185	2.78746	0	57.1429	2.78746	48.7805	1.39373
Cronulla Sharks	Dragons	Round 01	Spine	Away	Win	32	18	14	79.9833	0	2.00042	5.00104	35.0073	0	1.00021	0	0	15.0031	552.115	0	0	0	0	0	50.0104	1.00021	25.0052	3.00063	12.0025	4.00083
Cronulla Sharks	Raiders	Round 02	Spine	Home	Loss	10	12	2	79.9667	0	1.00042	10.0042	74.0308	0	1.00042	0	0	14.0058	321.134	1.00042	0	0	0	0	56.0233	2.00083	28.0117	2.00083	20.0083	6.0025
Cronulla Sharks	Eels	Round 03	Spine	Away	Loss	4	28	24	79.9833	0	0	11.0023	54.0113	0	0	0	1.00021	16.0033	428.089	1.00021	0	0	0	0	40.0083	0	36.0075	1.00021	26.0054	6.00125
Cronulla Sharks	Cowboys	Round 04	Spine	Home	Win	48	10	38	79.9833	0	3.00063	7.00146	45.0094	0	0	0	2.00042	20.0042	559.116	2.00042	0	0	0	0	46.0096	3.00063	30.0063	4.00083	17.0035	1.00021
Cronulla Sharks	Roosters	Round 05	Spine	Away	Loss	18	26	8	79.9667	0	0	4.00167	24.01	0	0	0	1.00042	19.0079	631.263	1.00042	0	0	0	0	41.0171	0	33.0138	1.00042	30.0125	3.00125
Cronulla Sharks	Knights	Round 06	Spine	Away	Loss	22	26	4	79.95	0	3.00188	3.00188	35.0219	0	0	0	0	17.0106	496.31	0	0	0	1.00063	0	51.0319	1.00063	27.0169	1.00063	20.0125	5.00313
Cronulla Sharks	Bulldogs	Round 07	Spine	Home	Loss	12	18	6	79.9667	0	0	9.00375	44.0183	0	0	0	1.00042	5.00208	186.078	0	0	0	1.00042	0	63.0263	0	20.0083	0	18.0075	3.00125
Cronulla Sharks	Storm	Round 08	Spine	Away	Loss	14	40	26	79.95	0	0	9.00563	80.05	0	4.0025	0	0	4.0025	107.067	1.00063	0	0	0	0	63.0394	2.00125	24.015	0	20.0125	2.00125
Cronulla Sharks	Panthers	Round 09	Spine	Away	Loss	0	48	48	50.8667	0	0	4.71822	42.464	0	0	0	1.57274	4.71822	146.265	0	0	0	0	0	25.1638	0	34.6003	1.57274	23.5911	9.43644
Cronulla Sharks	Rabbitohs	Round 10	Spine	Home	Loss	22	32	10	79.9833	0	1.00021	9.00188	69.0144	0	2.00042	1.00021	3.00063	13.0027	395.082	0	0	0	0	0	33.0069	1.00021	18.0038	0	12.0025	4.00083
Cronulla Sharks	Dragons	Round 01	Interchange	Away	Win	32	18	14	8.78333	0	0	9.10816	91.0816	0	0	0	0	0	0	0	0	0	9.10816	0	63.7571	0	36.4326	0	27.3245	9.10816
Cronulla Sharks	Raiders	Round 02	Interchange	Home	Loss	10	12	2	30.75	0	0	18.2114	179.512	0	2.60163	0	5.20325	0	0	0	0	0	0	0	7.80488	0	5.20325	0	2.60163	2.60163
Cronulla Sharks	Eels	Round 03	Back	Away	Loss	4	28	24	79.9833	0	0	18.0038	157.033	1.00021	0	0	2.00042	0	0	0	2.00042	22.0046	0	0	11.0023	0	13.0027	1.00021	9.00188	3.00063
Cronulla Sharks	Cowboys	Round 04	Back	Home	Win	48	10	38	79.9833	2.00042	1.00021	20.0042	182.038	1.00021	6.00125	1.00021	0	0	0	0	0	0	0	0	4.00083	0	4.00083	1.00021	3.00063	0
Cronulla Sharks	Roosters	Round 05	Interchange	Away	Loss	18	26	8	39.95	0	0	14.0175	188.235	0	4.00501	0	0	0	0	0	0	0	0	14.0175	2.0025	0	4.00501	2.0025	0	0
Cronulla Sharks	Knights	Round 06	Back	Away	Loss	22	26	4	79.95	1.00063	0	21.0131	195.122	3.00188	4.0025	0	0	2.00125	38.0238	2.00125	5.00313	48.03	0	0	7.00438	0	0	0	0	0
Cronulla Sharks	Bulldogs	Round 07	Back	Home	Loss	12	18	6	67.3167	0	0	17.8262	250.755	1.18841	4.75365	1.18841	1.18841	0	0	0	7.13048	114.088	0	0	4.75365	3.56524	2.37683	0	1.18841	1.18841
Cronulla Sharks	Storm	Round 08	Back	Away	Loss	14	40	26	79.95	1.00063	0	19.0119	144.09	1.00063	3.00188	1.00063	3.00188	1.00063	25.0156	0	4.0025	22.0138	0	0	3.00188	1.00063	4.0025	0	3.00188	2.00125
Cronulla Sharks	Panthers	Round 09	Back	Away	Loss	0	48	48	79.9667	0	0	16.0067	112.047	0	1.00042	0	1.00042	0	0	0	6.0025	34.0142	0	0	0	0	2.00083	0	1.00042	2.00083
Cronulla Sharks	Rabbitohs	Round 10	Back	Home	Loss	22	32	10	79.9833	0	0	14.0029	123.026	0	8.00167	0	1.00021	0	0	0	1.00021	0	0	0	4.00083	0	1.00021	0	1.00021	0
Cronulla Sharks	Cowboys	Round 04	Interchange	Home	Win	48	10	38	21.1833	0	0	7.55311	52.8718	0	0	0	7.55311	0	0	0	0	0	3.77655	3.77655	135.956	0	30.2124	0	30.2124	0
Cronulla Sharks	Bulldogs	Round 07	Interchange	Home	Loss	12	18	6	17.8333	0	0	26.9159	183.925	0	4.48598	0	17.9439	4.48598	89.7196	0	0	0	0	4.48598	53.8318	4.48598	17.9439	0	17.9439	0
Cronulla Sharks	Storm	Round 08	Interchange	Away	Loss	14	40	26	5.96667	0	0	0	0	0	0	0	0	0	0	0	0	0	0	0	13.4078	0	40.2235	13.4078	26.8156	0
Cronulla Sharks	Rabbitohs	Round 10	Interchange	Home	Loss	22	32	10	44.8833	0	0	14.2592	110.509	0	1.7824	3.5648	1.7824	3.5648	65.9488	1.7824	0	0	0	7.1296	26.736	1.7824	30.3008	1.7824	23.1712	3.5648
Cronulla Sharks	Dragons	Round 01	Forward	Away	Win	32	18	14	45.2833	0	0	15.8999	151.932	0	1.76665	0	5.29996	0	0	0	0	0	0	10.5999	0	0	44.1664	0	37.0997	3.53331
Cronulla Sharks	Raiders	Round 02	Forward	Home	Loss	10	12	2	54.9667	0	0	8.73257	84.4148	0	1.45543	0	4.36628	0	0	0	0	0	0	7.27714	0	0	49.4845	0	45.1183	2.91086
Cronulla Sharks	Eels	Round 03	Forward	Away	Loss	4	28	24	79.9833	0	0	9.00188	101.021	0	2.00042	0	0	0	0	0	0	0	0	6.00125	0	1.00021	35.0073	2.00042	31.0065	0
Cronulla Sharks	Cowboys	Round 04	Forward	Home	Win	48	10	38	59.0333	0	1.35517	18.9723	173.461	0	2.71033	2.71033	2.71033	0	0	0	0	0	0	14.9068	1.35517	1.35517	23.0378	1.35517	18.9723	0
Cronulla Sharks	Roosters	Round 05	Forward	Away	Loss	18	26	8	46.5333	0	0	13.7536	140.974	0	5.15759	0	1.7192	0	0	0	0	0	0	8.59599	3.4384	0	32.6648	0	32.6648	0
Cronulla Sharks	Knights	Round 06	Forward	Away	Loss	22	26	4	40.5333	0	0	11.8421	128.289	0	1.97368	0	1.97368	0	0	0	0	0	0	9.86842	0	0	39.4737	0	35.5263	1.97368
Cronulla Sharks	Bulldogs	Round 07	Forward	Home	Loss	12	18	6	48.6833	0	0	14.7895	154.468	0	3.28655	0	9.85964	0	0	0	0	0	0	13.1462	0	0	52.5847	3.28655	49.2982	0
Cronulla Sharks	Storm	Round 08	Interchange	Away	Loss	14	40	26	14.1833	0	0	28.2021	332.785	0	22.5617	0	5.64042	0	0	0	0	0	0	16.9213	5.64042	5.64042	28.2021	0	22.5617	5.64042
Cronulla Sharks	Dragons	Round 01	Interchange	Away	Win	32	18	14	28.85	0	0	24.9567	252.34	0	11.0919	0	5.54593	0	0	0	0	0	0	19.4107	2.77296	0	49.9133	0	41.5945	5.54593
Cronulla Sharks	Raiders	Round 02	Interchange	Home	Loss	10	12	2	38.5167	0	0	20.7702	193.163	0	0	0	6.23107	0	0	0	0	0	0	16.6162	0	0	66.4647	2.07702	56.0796	6.23107
Cronulla Sharks	Eels	Round 03	Interchange	Away	Loss	4	28	24	60.2	0	0	14.6179	156.811	1.3289	2.65781	0	2.65781	1.3289	2.65781	0	0	0	0	10.6312	0	1.3289	37.2093	1.3289	30.5648	2.65781
Cronulla Sharks	Cowboys	Round 04	Interchange	Home	Win	48	10	38	58.4167	0	0	13.6947	141.056	0	1.36947	0	0	0	0	0	0	0	0	9.58631	0	0	31.4979	1.36947	23.281	2.73894
Cronulla Sharks	Roosters	Round 05	Interchange	Away	Loss	18	26	8	49.95	1.6016	0	22.4224	196.997	0	0	0	6.40641	0	0	0	0	0	0	17.6176	1.6016	0	52.8529	1.6016	43.2432	3.2032
Cronulla Sharks	Knights	Round 06	Interchange	Away	Loss	22	26	4	62	0	0	15.4839	138.065	0	0	0	1.29032	0	0	0	0	0	0	14.1935	2.58065	0	46.4516	1.29032	41.2903	2.58065
Cronulla Sharks	Bulldogs	Round 07	Interchange	Home	Loss	12	18	6	44.9167	0	0	24.9351	245.788	0	0	0	14.2486	0	0	0	0	0	0	21.3729	5.34323	1.78108	39.1837	0	39.1837	0
Cronulla Sharks	Storm	Round 08	Interchange	Away	Loss	14	40	26	47.4333	0	0	18.5524	178.777	0	1.68658	0	3.37316	0	0	0	0	0	0	15.1792	5.05973	0	43.851	1.68658	38.7913	5.05973
Cronulla Sharks	Panthers	Round 09	Interchange	Away	Loss	0	48	48	43.8167	0	0	16.4321	144.237	0	5.47737	0	0	0	0	0	0	0	0	10.9547	5.47737	3.65158	85.8121	1.82579	67.5542	5.47737
Cronulla Sharks	Rabbitohs	Round 10	Interchange	Home	Loss	22	32	10	39.1	0	0	22.5064	206.65	0	4.09207	0	8.18414	0	0	0	0	0	0	18.4143	0	0	53.1969	2.04604	49.1049	2.04604
Cronulla Sharks	Eels	Round 03	Interchange	Away	Loss	4	28	24	62.4	0	0	17.9487	147.436	0	0	0	0	0	0	0	0	0	0	16.6667	3.84615	0	30.7692	2.5641	23.0769	2.5641
Cronulla Sharks	Cowboys	Round 04	Forward	Home	Win	48	10	38	79.9833	1.00021	0	26.0054	211.044	0	2.00042	0	2.00042	0	0	0	1.00021	3.00063	0	21.0044	7.00146	0	30.0063	2.00042	22.0046	3.00063
Cronulla Sharks	Roosters	Round 05	Forward	Away	Loss	18	26	8	79.9667	0	0	12.005	90.0375	0	1.00042	0	0	0	0	0	0	0	0	12.005	2.00083	0	58.0242	2.00083	51.0213	6.0025
Cronulla Sharks	Knights	Round 06	Forward	Away	Loss	22	26	4	79.95	0	0	20.0125	194.121	0	5.00313	1.00063	3.00188	0	0	0	1.00063	-3.00188	0	0	6.00375	0	17.0106	2.00125	13.0081	2.00125
Cronulla Sharks	Bulldogs	Round 07	Forward	Home	Loss	12	18	6	79.9667	0	0	15.0063	160.067	0	4.00167	0	4.00167	0	0	0	0	0	0	15.0063	1.00042	1.00042	44.0183	0	40.0167	3.00125
Cronulla Sharks	Storm	Round 08	Interchange	Away	Loss	14	40	26	79.95	0	0	19.0119	147.092	0	2.00125	0	3.00188	0	0	0	0	0	0	2.00125	6.00375	1.00063	10.0063	0	9.00563	1.00063
Cronulla Sharks	Panthers	Round 09	Interchange	Away	Loss	0	48	48	53.4167	0	0	14.9766	142.278	0	1.49766	1.49766	1.49766	0	0	0	0	0	0	4.49298	0	0	19.4696	1.49766	11.9813	0
Cronulla Sharks	Dragons	Round 01	Forward	Away	Win	32	18	14	1.58333	50.5263	0	757.895	6315.79	50.5263	151.579	0	101.053	0	0	0	0	0	0	555.789	101.053	50.5263	0	0	757.895	50.5263
Cronulla Sharks	Raiders	Round 02	Forward	Home	Loss	10	12	2	46.95	0	0	17.0394	166.986	0	1.70394	1.70394	1.70394	0	0	0	0	0	0	8.5197	3.40788	0	30.6709	0	47.7103	3.40788
Cronulla Sharks	Eels	Round 03	Forward	Away	Loss	4	28	24	45.25	0	0	28.2873	259.89	0	1.76796	3.53591	1.76796	0	0	0	0	0	0	19.4475	10.6077	5.30387	63.6464	3.53591	84.8619	3.53591
Cronulla Sharks	Cowboys	Round 04	Forward	Home	Win	48	10	38	79.9833	0	0	18.0038	165.034	0	0	1.00021	4.00083	0	0	0	0	0	0	16.0033	5.00104	0	54.0113	2.00042	26.0054	0
Cronulla Sharks	Roosters	Round 05	Forward	Away	Loss	18	26	8	65.5167	0	0	12.2106	123.327	0	0	2.44213	1.22106	0	0	0	0	0	0	12.2106	6.10532	0	39.074	1.22106	26.8634	0
Cronulla Sharks	Knights	Round 06	Forward	Away	Loss	22	26	4	54.3333	0	0	19.1411	167.853	0	0	0	5.88957	0	0	0	0	0	0	14.7239	13.2515	0	38.2822	0	48.589	5.88957
Cronulla Sharks	Bulldogs	Round 07	Forward	Home	Loss	12	18	6	58.4	0	0	13.6986	145.205	0	0	2.73973	5.47945	0	0	0	0	0	0	12.3288	8.21918	0	54.7945	1.36986	43.8356	1.36986
Cronulla Sharks	Storm	Round 08	Forward	Away	Loss	14	40	26	48.7667	0	0	11.4833	108.271	0	0	1.64046	1.64046	0	0	0	0	0	0	9.84279	6.56186	1.64046	57.4163	0	41.0116	3.28093
Cronulla Sharks	Panthers	Round 09	Forward	Away	Loss	0	48	48	45.25	0	0	19.4475	169.724	0	0	0	5.30387	0	0	0	0	0	0	15.9116	1.76796	0	58.3425	1.76796	47.7348	3.53591
Cronulla Sharks	Rabbitohs	Round 10	Forward	Home	Loss	22	32	10	48.15	1.66147	0	16.6147	147.871	0	3.32295	0	0	0	0	0	0	0	0	14.9533	3.32295	1.66147	64.7975	1.66147	48.1828	4.98442
Gold Coast Titans	Cowboys	Round 03	Spine	Away	Win	44	8	36	43.8667	0	0	12.766	94.8328	0	1.82371	0	1.82371	1.82371	38.2979	0	0	0	0	0	58.3587	0	65.6535	1.82371	40.1216	5.47112
Gold Coast Titans	Raiders	Round 04	Spine	Home	Loss	4	20	16	67.65	0	0	8.2779	62.6755	0	1.18256	1.18256	1.18256	8.2779	255.432	0	0	0	0	0	49.6674	0	35.4767	1.18256	26.0163	3.54767
Gold Coast Titans	Tigers	Round 09	Interchange	Away	Win	36	28	8	80	1	1	9	95	0	2	1	1	2	24	0	0	0	0	0	27	1	25	0	13	4
Gold Coast Titans	Panthers	Round 10	Spine	Home	Loss	12	48	36	79.9833	0	0	9.00188	38.0079	0	0	0	2.00042	1.00021	49.0102	0	0	0	0	0	28.0058	0	19.004	0	21.0044	4.00083
Gold Coast Titans	Warriors	Round 01	Spine	Away	Loss	6	19	13	80	0	1	20	163	1	1	0	3	0	0	0	6	33	0	0	12	1	30	1	5	1
Gold Coast Titans	Broncos	Round 02	Spine	Home	Win	28	16	12	80	0	0	6	83	0	1	0	1	0	0	0	2	24	0	0	12	4	5	0	6	0
Gold Coast Titans	Cowboys	Round 03	Spine	Away	Win	44	8	36	79.9667	2.00083	2.00083	10.0042	114.048	0	1.00042	0	1.00042	1.00042	0	0	4.00167	29.0121	2.00083	0	6.0025	2.00083	6.0025	0	3.00125	0
Gold Coast Titans	Raiders	Round 04	Spine	Home	Loss	4	20	16	79.95	0	0	20.0125	170.106	0	2.00125	1.00063	3.00188	3.00188	47.0294	1.00063	6.00375	55.0344	2.00125	0	17.0106	0	3.00188	0	2.00125	0
Gold Coast Titans	Knights	Round 05	Spine	Home	Win	42	16	26	80	0	1	18	220	1	3	0	3	1	16	0	6	58	1	0	10	0	3	0	5	3
Gold Coast Titans	Manly	Round 06	Spine	Away	Loss	0	36	36	79.9833	0	0	15.0031	122.025	0	0	0	2.00042	0	0	0	4.00083	41.0085	1.00021	0	15.0031	1.00021	14.0029	0	7.00146	2.00042
Gold Coast Titans	Rabbitohs	Round 07	Spine	Home	Loss	30	40	10	79.4	0	0	17.1285	195.466	1.00756	5.03778	1.00756	0	1.00756	29.2191	1.00756	7.0529	79.597	1.00756	0	13.0982	0	6.04534	0	4.03023	1.00756
Gold Coast Titans	Broncos	Round 08	Spine	Away	Loss	28	36	8	79.95	1.00063	1.00063	19.0119	218.136	3.00188	8.005	0	1.00063	1.00063	2.00125	0	3.00188	44.0275	2.00125	0	20.0125	0	5.00313	0	5.00313	1.00063
Gold Coast Titans	Tigers	Round 09	Spine	Away	Win	36	28	8	69.85	0	1.14531	14.889	182.105	1.14531	2.29062	1.14531	1.14531	0	0	0	4.58125	41.2312	1.14531	0	13.7437	0	5.72656	0	10.3078	0
Gold Coast Titans	Panthers	Round 10	Spine	Home	Loss	12	48	36	79.9833	1.00021	0	19.004	178.037	0	1.00021	1.00021	2.00042	0	0	0	3.00063	25.0052	0	0	9.00188	2.00042	12.0025	0	8.00167	1.00021
Gold Coast Titans	Warriors	Round 01	Interchange	Away	Loss	6	19	13	80	0	0	6	28	0	0	1	0	0	0	0	0	0	6	0	29	1	9	0	25	1
Gold Coast Titans	Broncos	Round 02	Interchange	Home	Win	28	16	12	25.85	3.09478	3.09478	9.28433	74.2747	0	0	3.09478	0	0	0	0	0	0	6.18956	0	126.886	0	89.7485	6.18956	86.6538	3.09478
Gold Coast Titans	Cowboys	Round 03	Interchange	Away	Win	44	8	36	45	0	0	5.33333	28.4444	0	0	0	0	0	0	0	0	0	1.77778	1.77778	53.3333	0	55.1111	0	17.7778	0
Gold Coast Titans	Raiders	Round 04	Interchange	Home	Loss	4	20	16	27.3667	0	0	14.6163	96.4677	0	2.92326	2.92326	5.84653	0	0	0	0	0	5.84653	8.76979	160.78	2.92326	46.7722	2.92326	70.1583	0
Gold Coast Titans	Knights	Round 05	Interchange	Home	Win	42	16	26	40.7333	0	0	7.85597	84.4517	0	0	0	0	0	0	0	0	0	5.89198	1.96399	60.8838	1.96399	51.0638	0	35.3519	0
Gold Coast Titans	Manly	Round 06	Interchange	Away	Loss	0	36	36	34.5833	0	0	6.93976	13.8795	0	0	0	2.31325	0	0	0	0	0	4.62651	0	120.289	2.31325	41.6386	0	46.2651	0
Gold Coast Titans	Rabbitohs	Round 07	Interchange	Home	Loss	30	40	10	34.0167	0	0	9.40715	82.3126	0	0	0	2.35179	0	0	0	0	0	4.70358	4.70358	58.7947	0	58.7947	4.70358	42.3322	0
Gold Coast Titans	Warriors	Round 01	Back	Away	Loss	6	19	13	28.8333	0	0	41.6185	332.948	0	0	0	0	2.77457	55.4913	0	5.54913	66.5896	0	0	19.422	2.77457	55.4913	2.77457	8.3237	0
Gold Coast Titans	Broncos	Round 02	Back	Home	Win	28	16	12	80	0	1	12	74	0	3	0	1	1	13	0	1	14	0	0	8	2	1	0	2	0
Gold Coast Titans	Cowboys	Round 03	Back	Away	Win	44	8	36	79.9667	0	0	10.0042	62.0258	0	0	1.00042	0	0	0	0	1.00042	4.00167	0	0	1.00042	1.00042	2.00083	0	5.00208	0
Gold Coast Titans	Raiders	Round 04	Back	Home	Loss	4	20	16	79.95	0	0	13.0081	98.0613	0	0	0	0	0	0	0	1.00063	-1.00063	0	1.00063	2.00125	2.00125	5.00313	0	0	0
Gold Coast Titans	Broncos	Round 08	Back	Away	Loss	28	36	8	62.1333	0	0	15.4506	105.579	0	0	0	1.28755	0	0	0	5.15021	39.9142	0	0	6.43777	1.28755	0	0	2.57511	2.57511
Gold Coast Titans	Tigers	Round 09	Back	Away	Win	36	28	8	79.95	0	1.00063	15.0094	122.076	0	1.00063	1.00063	2.00125	0	0	0	3.00188	21.0131	0	0	7.00438	1.00063	3.00188	0	5.00313	0
Gold Coast Titans	Panthers	Round 10	Back	Home	Loss	12	48	36	79.9833	0	0	8.00167	46.0096	0	1.00021	0	1.00021	1.00021	10.0021	0	1.00021	7.00146	0	0	6.00125	3.00063	5.00104	0	6.00125	0
Gold Coast Titans	Broncos	Round 08	Interchange	Away	Loss	28	36	8	80	0	0	8	93	0	1	0	4	0	0	0	0	0	0	6	3	0	5	0	12	0
Gold Coast Titans	Tigers	Round 09	Interchange	Away	Win	36	28	8	27.85	0	0	14.3627	183.842	0	2.87253	0	2.87253	0	0	0	0	0	0	8.61759	2.87253	0	43.088	2.87253	28.7253	0
Gold Coast Titans	Panthers	Round 10	Interchange	Home	Loss	12	48	36	21.8167	0	0	7.33384	66.0046	0	0	0	0	0	0	0	0	0	0	3.66692	7.33384	0	44.0031	3.66692	22.0015	0
Gold Coast Titans	Warriors	Round 01	Forward	Away	Loss	6	19	13	9.13333	0	0	148.905	1313.87	0	26.2774	17.5182	8.75912	0	0	0	0	0	0	131.387	0	17.5182	78.8321	0	280.292	52.5547
Gold Coast Titans	Broncos	Round 02	Forward	Home	Win	28	16	12	64.2333	0	0	17.4364	173.119	0	0	0	3.73638	0	0	0	0	0	0	17.4364	0	0	53.5547	2.49092	32.3819	8.71821
Gold Coast Titans	Cowboys	Round 03	Forward	Away	Win	44	8	36	53.7167	0	0	28.2966	274.03	1.4893	1.4893	0	7.44648	0	0	0	0	0	0	26.8073	0	4.46789	61.0611	5.95718	41.7003	1.4893
Gold Coast Titans	Raiders	Round 04	Forward	Home	Loss	4	20	16	55.5667	0	0	28.7942	290.822	1.43971	10.078	0	7.19856	0	0	0	0	0	0	27.3545	0	0	48.9502	2.87942	56.1488	4.31914
Gold Coast Titans	Knights	Round 05	Forward	Home	Win	42	16	26	70.9667	0	0	13.5275	117.238	0	1.12729	0	0	0	0	0	0	0	1.12729	12.4002	1.12729	1.12729	48.4735	1.12729	21.4185	4.50916
Gold Coast Titans	Manly	Round 06	Forward	Away	Loss	0	36	36	65.4667	0	0	12.22	95.3157	0	2.44399	0	4.88798	0	0	0	0	0	0	10.998	0	1.222	35.4379	1.222	34.2159	1.222
Gold Coast Titans	Tigers	Round 09	Forward	Away	Win	36	28	8	56.0667	0	0	17.1225	146.968	0	0	1.42687	1.42687	0	0	0	0	0	0	17.1225	2.85375	2.85375	45.6599	1.42687	44.2331	2.85375
Gold Coast Titans	Panthers	Round 10	Forward	Home	Loss	12	48	36	58.75	0	0	17.7021	149.787	0	4.08511	0	5.44681	0	0	0	0	0	0	17.7021	1.3617	1.3617	53.1064	2.7234	55.8298	5.44681
Gold Coast Titans	Broncos	Round 08	Interchange	Away	Loss	28	36	8	60.45	0	0	10.5873	141.605	0	1.32341	0	1.32341	0	0	0	0	0	0	9.26385	0	0	64.847	1.32341	6.61704	1.32341
Gold Coast Titans	Tigers	Round 09	Back	Away	Win	36	28	8	38.05	2.1025	0	23.1275	224.967	0	8.40999	0	0	0	0	0	0	0	0	0	6.30749	4.20499	21.025	2.1025	33.6399	6.30749
Gold Coast Titans	Panthers	Round 10	Back	Home	Loss	12	48	36	79.9833	1.00021	1.00021	8.00167	95.0198	2.00042	2.00042	0	1.00021	0	0	0	1.00021	7.00146	0	6.00125	5.00104	1.00021	15.0031	0	33.0069	6.00125
Gold Coast Titans	Warriors	Round 01	Forward	Away	Loss	6	19	13	80	0	0	13	116	0	5	3	2	0	0	0	0	0	0	13	1	1	45	2	26	0
Gold Coast Titans	Broncos	Round 02	Forward	Home	Win	28	16	12	69.9667	2.2868	0	13.7208	155.503	2.2868	9.14721	0	1.1434	0	0	0	0	0	0	13.7208	0	0	37.7323	3.4302	22.868	4.57361
Gold Coast Titans	Cowboys	Round 03	Forward	Away	Win	44	8	36	64.7833	1.23489	0	19.7582	230.924	0	13.5837	4.93954	4.93954	0	0	0	0	0	0	18.5233	2.46977	0	37.0466	2.46977	30.8721	1.23489
Gold Coast Titans	Raiders	Round 04	Forward	Home	Loss	4	20	16	79.95	0	0	19.0119	152.095	0	4.0025	3.00188	5.00313	0	0	0	0	0	1.00063	18.0113	1.00063	0	29.0181	0	34.0213	1.00063
Gold Coast Titans	Knights	Round 05	Forward	Home	Win	42	16	26	80	3	0	12	168	3	8	2	1	1	6	0	0	0	0	12	2	0	35	0	26	3
Gold Coast Titans	Manly	Round 06	Forward	Away	Loss	0	36	36	79.9833	0	0	17.0035	155.032	1.00021	5.00104	3.00063	5.00104	0	0	0	0	0	0	16.0033	2.00042	1.00021	34.0071	1.00021	15.0031	1.00021
Gold Coast Titans	Rabbitohs	Round 07	Forward	Home	Loss	30	40	10	79.95	3.00188	0	13.0081	107.067	3.00188	11.0069	1.00063	0	0	0	0	0	0	0	12.0075	2.00125	0	18.0113	0	30.0188	2.00125
Gold Coast Titans	Broncos	Round 08	Forward	Away	Loss	28	36	8	79.95	0	0	12.0075	93.0582	0	2.00125	2.00125	2.00125	4.0025	77.0482	1.00063	0	0	0	11.0069	2.00125	1.00063	32.02	0	34.0213	3.00188
Gold Coast Titans	Tigers	Round 09	Forward	Away	Win	36	28	8	79.95	0	1.00063	18.0113	147.092	1.00063	8.005	5.00313	2.00125	0	0	0	0	0	0	18.0113	6.00375	2.00125	44.0275	3.00188	29.0181	4.0025
Gold Coast Titans	Warriors	Round 01	Spine	Away	Loss	6	19	13	78.8167	0	0	15.2252	119.772	0	0	0	3.04504	17.2552	435.441	2.03003	0	0	0	0	59.8858	1.01501	43.6456	2.03003	27.4054	0
Gold Coast Titans	Broncos	Round 02	Spine	Home	Win	28	16	12	80	0	0	2	13	0	0	0	0	10	245	0	0	0	0	0	36	0	31	1	13	0
Gold Coast Titans	Cowboys	Round 03	Spine	Away	Win	44	8	36	79.9667	0	0	10.0042	73.0304	0	1.00042	1.00042	1.00042	12.005	388.162	0	0	0	0	1.00042	29.0121	2.00083	19.0079	2.00083	20.0083	2.00083
Gold Coast Titans	Raiders	Round 04	Spine	Home	Loss	4	20	16	79.95	0	0	5.00313	28.0175	0	0	0	0	7.00438	178.111	0	0	0	0	0	20.0125	2.00125	26.0163	1.00063	10.0063	5.00313
Gold Coast Titans	Knights	Round 05	Spine	Home	Win	42	16	26	51.3667	0	1.55743	15.5743	70.0844	0	1.55743	0	1.55743	20.2466	689.942	0	0	0	0	0	46.7229	0	24.9189	1.55743	24.9189	0
Gold Coast Titans	Manly	Round 06	Spine	Away	Loss	0	36	36	69.9	0	0	9.15594	73.2475	0	0	0	3.43348	10.3004	178.541	1.14449	0	0	0	0	37.7682	0	22.8898	2.28898	20.6009	3.43348
Gold Coast Titans	Rabbitohs	Round 07	Spine	Home	Loss	30	40	10	79.95	1.00063	0	7.00438	80.05	0	0	1.00063	0	11.0069	390.244	0	0	0	0	0	28.0175	0	21.0131	0	16.01	3.00188
Gold Coast Titans	Broncos	Round 08	Spine	Away	Loss	28	36	8	79.95	0	2.00125	8.005	42.0263	0	0	1.00063	1.00063	15.0094	315.197	0	0	0	0	0	35.0219	0	21.0131	2.00125	20.0125	0
Gold Coast Titans	Tigers	Round 09	Spine	Away	Win	36	28	8	79.95	0	1.00063	3.00188	61.0381	1.00063	3.00188	0	0	16.01	454.284	0	1.00063	23.0144	0	0	34.0213	1.00063	20.0125	0	20.0125	4.0025
Gold Coast Titans	Panthers	Round 10	Spine	Home	Loss	12	48	36	79.9833	0	1.00021	9.00188	56.0117	0	0	0	0	13.0027	340.071	0	0	0	0	0	45.0094	0	29.006	3.00063	23.0048	4.00083
Gold Coast Titans	Warriors	Round 01	Forward	Away	Loss	6	19	13	80	0	0	16	163	0	3	2	0	0	0	0	0	0	0	13	0	2	31	3	34	3
Gold Coast Titans	Broncos	Round 02	Forward	Home	Win	28	16	12	52.6667	0	0	18.2278	188.354	0	1.51899	3.03797	6.07595	0	0	0	0	0	1.51899	12.1519	1.51899	1.51899	69.8734	4.55696	53.1646	1.51899
Gold Coast Titans	Cowboys	Round 03	Forward	Away	Win	44	8	36	45.4667	1.75953	0	26.393	288.563	1.75953	7.03812	3.51906	1.75953	0	0	0	0	0	0	22.8739	1.75953	0	72.1408	0	28.1525	0
Gold Coast Titans	Raiders	Round 04	Interchange	Home	Loss	4	20	16	49.4833	0	0	27.484	250.589	0	3.23341	3.23341	6.46682	0	0	0	0	0	0	24.2506	4.85012	0	30.7174	1.61671	54.968	1.61671
Gold Coast Titans	Knights	Round 05	Interchange	Home	Win	42	16	26	55.9167	0	0	20.0298	214.605	0	1.4307	1.4307	5.7228	0	0	0	0	0	0	17.1684	0	2.8614	62.9508	4.2921	28.614	2.8614
Gold Coast Titans	Manly	Round 06	Interchange	Away	Loss	0	36	36	47.8333	0	0	16.7247	170.592	0	3.34495	0	1.67247	0	0	0	0	0	0	13.3798	3.34495	1.67247	38.4669	0	31.777	1.67247
Gold Coast Titans	Rabbitohs	Round 07	Forward	Home	Loss	30	40	10	41.8167	0	0	34.436	319.49	0	3.82623	1.91311	0	0	0	0	1.91311	3.82623	0	26.7836	5.73934	0	47.8278	0	68.8721	1.91311
Gold Coast Titans	Broncos	Round 08	Forward	Away	Loss	28	36	8	63.5333	0	0	18.8877	196.432	0	1.25918	2.51836	2.51836	0	0	0	0	0	0	17.6285	1.25918	0	49.1081	0	42.8122	1.25918
Gold Coast Titans	Tigers	Round 09	Interchange	Away	Win	36	28	8	58	0	0	13.7931	143.448	0	0	1.37931	2.75862	0	0	0	0	0	0	13.7931	1.37931	0	63.4483	4.13793	33.1034	2.75862
Gold Coast Titans	Panthers	Round 10	Interchange	Home	Loss	12	48	36	55.1167	0	0	20.3205	172.725	0	2.90293	0	4.3544	0	0	0	0	0	0	18.8691	1.45147	0	47.8984	2.90293	31.9323	1.45147
Gold Coast Titans	Warriors	Round 01	Back	Away	Loss	6	19	13	48.5	0	0	23.0928	184.742	0	4.94845	3.29897	1.64948	1.64948	14.8454	0	1.64948	9.89691	0	0	14.8454	1.64948	47.8351	1.64948	16.4948	0
Gold Coast Titans	Broncos	Round 02	Back	Home	Win	28	16	12	80	0	0	12	91	0	2	1	2	1	8	0	0	0	0	0	2	3	9	0	13	3
Gold Coast Titans	Cowboys	Round 03	Back	Away	Win	44	8	36	79.9667	0	0	9.00375	90.0375	0	3.00125	0	0	1.00042	22.0092	0	0	0	0	0	4.00167	0	15.0063	0	9.00375	3.00125
Gold Coast Titans	Raiders	Round 04	Back	Home	Loss	4	20	16	79.95	0	0	17.0106	154.096	0	7.00438	1.00063	2.00125	1.00063	20.0125	0	1.00063	0	0	0	3.00188	1.00063	15.0094	1.00063	7.00438	1.00063
Gold Coast Titans	Knights	Round 05	Back	Home	Win	42	16	26	80	2	0	15	128	1	5	0	0	0	0	0	2	4	0	0	3	0	9	0	6	2
Gold Coast Titans	Manly	Round 06	Back	Away	Loss	0	36	36	70.1333	0	0	14.8289	98.0989	0	5.70342	2.28137	0	0	0	0	0	0	0	0	4.56274	0	15.9696	1.14068	17.1103	0
Gold Coast Titans	Rabbitohs	Round 07	Back	Home	Loss	30	40	10	79.95	0	0	6.00375	47.0294	0	4.0025	0	0	0	0	0	0	0	0	0	3.00188	0	16.01	1.00063	3.00188	2.00125
Gold Coast Titans	Warriors	Round 01	Interchange	Away	Loss	6	19	13	41.25	0	0	19.3939	259.879	0	1.93939	0	5.81818	0	0	0	0	0	0	11.6364	0	0	11.6364	0	32.9697	5.81818
Gold Coast Titans	Broncos	Round 02	Interchange	Home	Win	28	16	12	22.1	3.61991	0	39.819	474.208	3.61991	7.23982	0	3.61991	0	0	0	0	0	0	25.3394	0	0	83.2579	3.61991	72.3982	7.23982
Gold Coast Titans	Cowboys	Round 03	Interchange	Away	Win	44	8	36	33.55	0	2.3845	30.9985	343.368	2.3845	2.3845	0	4.769	0	0	0	0	0	0	21.4605	7.1535	2.3845	59.6125	2.3845	38.152	0
Gold Coast Titans	Raiders	Round 04	Interchange	Home	Loss	4	20	16	36.0667	0	0	19.963	208.503	0	0	0	6.65434	0	0	0	0	0	0	17.7449	2.21811	2.21811	35.4898	0	44.3623	2.21811
Gold Coast Titans	Knights	Round 05	Interchange	Home	Win	42	16	26	34.2167	0	0	23.3804	236.142	0	0	0	0	0	0	0	0	0	0	9.35217	2.33804	0	67.8032	4.67608	56.113	2.33804
Gold Coast Titans	Manly	Round 06	Interchange	Away	Loss	0	36	36	40.1167	0	0	17.9477	241.296	0	7.97673	0	1.99418	0	0	0	0	0	0	13.9593	1.99418	1.99418	55.8371	0	27.9186	3.98837
Gold Coast Titans	Rabbitohs	Round 07	Interchange	Home	Loss	30	40	10	21.5	0	0	11.1628	74.4186	0	0	0	0	0	0	0	0	0	0	7.44186	0	0	66.9767	3.72093	107.907	7.44186
Gold Coast Titans	Broncos	Round 08	Interchange	Away	Loss	28	36	8	30.2833	0	0	21.1337	206.054	0	0	0	0	0	0	0	0	0	0	13.2086	5.28343	0	84.5349	2.64172	52.8343	7.92515
Gold Coast Titans	Tigers	Round 09	Interchange	Away	Win	36	28	8	28.3833	0	0	16.9113	171.932	0	0	0	5.63711	0	0	0	0	0	0	11.2742	0	0	78.9196	2.81856	56.3711	0
Gold Coast Titans	Panthers	Round 10	Interchange	Home	Loss	12	48	36	26.8833	0	0	20.8308	160.694	0	0	0	5.95164	0	0	0	0	0	0	20.8308	5.95164	0	71.4197	2.97582	44.6373	2.97582
Gold Coast Titans	Warriors	Round 01	Back	Away	Loss	6	19	13	24.0667	0	0	43.2133	388.92	0	6.6482	3.3241	6.6482	0	0	0	3.3241	13.2964	0	0	6.6482	6.6482	66.482	3.3241	59.8338	6.6482
Gold Coast Titans	Knights	Round 05	Back	Home	Win	42	16	26	80	0	2	11	127	0	1	2	1	1	9	0	0	0	1	0	6	2	32	4	14	2
Gold Coast Titans	Manly	Round 06	Back	Away	Loss	0	36	36	79.9833	0	0	8.00167	72.015	0	1.00021	1.00021	2.00042	1.00021	3.00063	0	0	0	0	0	3.00063	0	18.0038	0	15.0031	3.00063
Gold Coast Titans	Rabbitohs	Round 07	Back	Home	Loss	30	40	10	79.95	0	1.00063	15.0094	97.0607	1.00063	0	2.00125	1.00063	0	0	0	2.00125	-1.00063	2.00125	0	4.0025	1.00063	20.0125	1.00063	15.0094	1.00063
Gold Coast Titans	Broncos	Round 08	Back	Away	Loss	28	36	8	79.95	0	0	16.01	136.085	0	2.00125	1.00063	4.0025	0	0	0	2.00125	22.0138	0	0	3.00188	1.00063	16.01	0	12.0075	3.00188
Gold Coast Titans	Tigers	Round 09	Back	Away	Win	36	28	8	79.95	1.00063	1.00063	15.0094	165.103	0	3.00188	2.00125	1.00063	0	0	0	0	0	2.00125	0	2.00125	2.00125	14.0088	0	12.0075	6.00375
Gold Coast Titans	Panthers	Round 10	Back	Home	Loss	12	48	36	79.9833	0	0	12.0025	112.023	1.00021	5.00104	1.00021	1.00021	0	0	0	0	0	1.00021	0	4.00083	1.00021	19.004	1.00021	13.0027	3.00063
Gold Coast Titans	Warriors	Round 01	Interchange	Away	Loss	6	19	13	80	0	0	6	61	0	0	0	3	0	0	0	0	0	0	5	1	0	20	1	15	0
Gold Coast Titans	Broncos	Round 02	Interchange	Home	Win	28	16	12	21.3	0	0	26.2911	262.911	0	0	0	0	0	0	0	0	0	0	22.5352	3.75587	3.75587	71.3615	0	33.8028	0
Gold Coast Titans	Cowboys	Round 03	Interchange	Away	Win	44	8	36	24.45	0	0	29.4479	297.751	0	3.27198	3.27198	0	0	0	0	0	0	0	22.9039	13.0879	0	32.7198	0	62.1677	0
Gold Coast Titans	Raiders	Round 04	Interchange	Home	Loss	4	20	16	32.9833	0	0	16.9783	135.826	0	0	0	4.85093	0	0	0	0	0	0	12.1273	9.70187	0	48.5093	0	26.6801	4.85093
Gold Coast Titans	Knights	Round 05	Interchange	Home	Win	42	16	26	25.1	0	0	28.6853	232.669	0	0	3.18725	0	0	0	0	0	0	0	15.9363	9.56175	0	54.1833	6.3745	54.1833	3.18725
Gold Coast Titans	Manly	Round 06	Interchange	Away	Loss	0	36	36	33.0833	0	0	19.3451	171.688	0	2.41814	0	7.25441	0	0	0	0	0	0	9.67254	9.67254	0	60.4534	2.41814	24.1814	0
Gold Coast Titans	Rabbitohs	Round 07	Interchange	Home	Loss	30	40	10	26.8333	0	0	11.9255	110.311	0	0	0	0	0	0	0	0	0	0	2.98137	2.98137	0	44.7205	0	32.795	0
Gold Coast Titans	Panthers	Round 10	Interchange	Home	Loss	12	48	36	18.05	0	0	70.9141	456.51	0	0	8.86427	8.86427	0	0	0	8.86427	4.43213	8.86427	0	39.8892	4.43213	44.3213	0	35.4571	4.43213
Gold Coast Titans	Rabbitohs	Round 07	Interchange	Home	Loss	30	40	10	80	0	0	9	105	1	4	0	0	0	0	0	0	0	0	6	2	1	13	2	36	4
Gold Coast Titans	Broncos	Round 08	Interchange	Away	Loss	28	36	8	54.55	0	0	11.7324	82.1265	0	1.46654	0	2.93309	0	0	0	0	0	0	11.7324	2.93309	0	64.528	1.46654	46.9294	1.46654
Gold Coast Titans	Panthers	Round 10	Interchange	Home	Loss	12	48	36	42.1667	0	0	1.89723	15.1779	0	0	0	1.89723	0	0	0	0	0	0	1.89723	1.89723	0	66.4032	0	17.0751	0
Gold Coast Titans	Warriors	Round 01	Interchange	Away	Loss	6	19	13	12.7667	0	0	75.1958	777.023	0	12.5326	6.26632	25.0653	0	0	0	0	0	6.26632	68.9295	25.0653	6.26632	50.1305	0	219.321	6.26632
Gold Coast Titans	Broncos	Round 02	Interchange	Home	Win	28	16	12	50.5	0	1.58416	15.8416	158.416	0	0	0	1.58416	0	0	0	0	0	1.58416	12.6733	14.2574	1.58416	61.7822	0	34.8515	1.58416
Gold Coast Titans	Cowboys	Round 03	Interchange	Away	Win	44	8	36	44.5167	0	1.79708	17.9708	247.997	3.59416	12.5796	0	0	0	0	0	0	0	1.79708	7.18832	26.9562	1.79708	52.1153	1.79708	35.9416	5.39124
Gold Coast Titans	Raiders	Round 04	Forward	Home	Loss	4	20	16	43.5667	0	0	23.8715	176.282	0	0	0	1.83627	5.5088	47.7429	1.83627	0	0	0	16.5264	25.7077	3.67253	51.4155	3.67253	60.5968	5.5088
Gold Coast Titans	Knights	Round 05	Forward	Home	Win	42	16	26	58.5667	0	1.36596	30.0512	262.265	0	6.82982	1.36596	1.36596	2.73193	36.881	2.73193	1.36596	45.0768	4.09789	13.6596	15.0256	0	56.0046	0	30.0512	1.36596
Gold Coast Titans	Manly	Round 06	Forward	Away	Loss	0	36	36	79.9833	0	0	12.0025	75.0156	0	0	0	3.00063	2.00042	42.0088	1.00021	0	0	1.00021	7.00146	15.0031	1.00021	30.0063	2.00042	26.0054	1.00021
Gold Coast Titans	Rabbitohs	Round 07	Forward	Home	Loss	30	40	10	56.05	1.4273	0	21.4095	212.667	1.4273	7.13649	1.4273	1.4273	0	0	0	1.4273	31.4005	1.4273	14.273	5.70919	0	49.9554	2.85459	31.4005	2.85459
Gold Coast Titans	Broncos	Round 08	Forward	Away	Loss	28	36	8	64.0833	1.24837	0	14.9805	137.321	0	3.74512	1.24837	2.49675	1.24837	11.2354	1.24837	0	0	3.74512	8.73862	39.948	0	36.2029	1.24837	33.7061	2.49675
Gold Coast Titans	Tigers	Round 09	Forward	Away	Win	36	28	8	51.5667	1.55139	1.55139	7.75695	153.588	0	0	0	1.55139	1.55139	23.2708	0	0	0	1.55139	4.65417	40.3361	0	48.0931	1.55139	32.5792	3.10278
Gold Coast Titans	Panthers	Round 10	Forward	Home	Loss	12	48	36	42.0667	0	0	26.6244	184.469	0	1.90174	1.90174	3.80349	1.90174	66.561	0	0	0	11.4105	9.50872	72.2662	1.90174	57.0523	1.90174	51.3471	11.4105
Gold Coast Titans	Manly	Round 06	Interchange	Away	Loss	0	36	36	52.4833	0	0	24.3887	144.808	0	6.09717	0	1.52429	0	0	0	7.62147	19.8158	0	0	1.52429	3.04859	51.826	1.52429	4.57288	1.52429
Gold Coast Titans	Warriors	Round 01	Forward	Away	Loss	6	19	13	79.95	0	0	14.0088	114.071	0	0	1.00063	4.0025	0	0	0	0	0	0	14.0088	2.00125	1.00063	3.00188	0	33.0206	1.00063
Gold Coast Titans	Broncos	Round 02	Forward	Home	Win	28	16	12	80	0	0	6	46	0	1	1	2	0	0	0	0	0	0	6	3	1	37	0	24	0
Gold Coast Titans	Cowboys	Round 03	Forward	Away	Win	44	8	36	79.9667	0	0	5.00208	70.0292	1.00042	2.00083	1.00042	0	0	0	0	0	0	0	5.00208	0	0	24.01	0	26.0108	4.00167
Gold Coast Titans	Raiders	Round 04	Forward	Home	Loss	4	20	16	79.95	0	0	5.00313	42.0263	0	1.00063	0	0	0	0	0	0	0	0	4.0025	4.0025	0	36.0225	1.00063	42.0263	1.00063
Gold Coast Titans	Knights	Round 05	Forward	Home	Win	42	16	26	80	1	0	4	32	1	0	0	0	0	0	0	0	0	0	3	3	1	48	1	28	0
Gold Coast Titans	Manly	Round 06	Forward	Away	Loss	0	36	36	79.9833	0	0	5.00104	47.0098	0	0	0	4.00083	0	0	0	0	0	0	4.00083	1.00021	1.00021	31.0065	1.00021	37.0077	2.00042
Gold Coast Titans	Rabbitohs	Round 07	Forward	Home	Loss	30	40	10	79.95	0	0	5.00313	40.025	0	2.00125	0	0	0	0	0	0	0	0	5.00313	1.00063	0	44.0275	1.00063	31.0194	3.00188
Gold Coast Titans	Broncos	Round 08	Forward	Away	Loss	28	36	8	79.95	1.00063	0	9.00563	65.0407	0	1.00063	0	3.00188	0	0	0	0	0	0	9.00563	2.00125	0	38.0238	1.00063	33.0206	1.00063
Gold Coast Titans	Tigers	Round 09	Forward	Away	Win	36	28	8	79.95	0	0	7.00438	65.0407	0	0	0	2.00125	0	0	0	0	0	0	7.00438	1.00063	1.00063	35.0219	1.00063	35.0219	3.00188
Gold Coast Titans	Panthers	Round 10	Forward	Home	Loss	12	48	36	79.9833	0	0	4.00083	31.0065	0	1.00021	0	1.00021	0	0	0	0	0	0	4.00083	0	0	48.01	3.00063	23.0048	1.00021
Gold Coast Titans	Warriors	Round 01	Spine	Away	Loss	6	19	13	56.25	0	0	7.11111	93.8667	0	1.42222	0	0	1.42222	11.3778	1.42222	0	0	7.11111	0	110.933	0	46.9333	4.26667	55.4667	1.42222
Gold Coast Titans	Broncos	Round 02	Spine	Home	Win	28	16	12	54.2	0	1.47601	10.3321	79.7048	0	0	0	0	0	0	0	0	0	8.85609	1.47601	90.0369	0	81.1808	5.90406	59.0406	0
Gold Coast Titans	Cowboys	Round 03	Spine	Away	Win	44	8	36	47.3667	0	0	16.8895	108.093	0	0	0	5.06685	0	0	0	0	0	15.2006	0	123.293	0	77.6918	1.68895	60.8023	1.68895
Gold Coast Titans	Raiders	Round 04	Spine	Home	Loss	4	20	16	52.6167	0	0	13.6839	118.594	1.52043	3.04086	1.52043	0	0	0	0	0	0	13.6839	0	110.991	3.04086	59.2968	1.52043	51.6946	3.04086
Gold Coast Titans	Knights	Round 05	Spine	Home	Win	42	16	26	46.4833	0	0	12.0473	110.147	0	1.72105	0	0	1.72105	55.0735	0	0	0	6.88419	5.16314	117.031	0	68.8419	1.72105	63.6787	0
Gold Coast Titans	Manly	Round 06	Spine	Away	Loss	0	36	36	55.4833	0	0	5.7675	111.024	0	0	0	1.44187	0	0	0	0	0	4.32562	1.44187	53.3494	4.32562	56.2331	1.44187	41.8144	2.88375
Gold Coast Titans	Rabbitohs	Round 07	Spine	Home	Loss	30	40	10	45.95	0	0	10.4461	81.8281	0	1.74102	0	0	0	0	0	0	0	10.4461	0	100.979	0	57.4538	1.74102	69.6409	5.22307
Gold Coast Titans	Broncos	Round 08	Spine	Away	Loss	28	36	8	57.55	1.3901	0	12.5109	93.1364	1.3901	5.56038	1.3901	0	1.3901	29.192	0	0	0	11.1208	1.3901	100.087	1.3901	72.285	5.56038	50.0434	4.17029
Gold Coast Titans	Tigers	Round 09	Spine	Away	Win	36	28	8	66.1667	0	0	4.83627	44.7355	0	0	0	0	1.20907	25.3904	0	0	0	4.83627	0	94.3073	0	58.0353	3.6272	51.9899	1.20907
Gold Coast Titans	Panthers	Round 10	Spine	Home	Loss	12	48	36	63.4833	0	0	5.04069	35.2849	0	1.26017	0	1.26017	0	0	0	0	0	5.04069	0	65.529	1.26017	71.8299	6.30087	42.8459	5.04069
Gold Coast Titans	Broncos	Round 02	Back	Home	Win	28	16	12	55.6333	0	0	12.9419	120.791	0	1.43799	1.43799	0	0	0	0	0	0	0	0	5.75195	1.43799	61.8334	1.43799	21.5698	5.75195
Gold Coast Titans	Cowboys	Round 03	Back	Away	Win	44	8	36	79.9667	1.00042	1.00042	12.005	141.059	3.00125	6.0025	1.00042	0	1.00042	24.01	1.00042	0	0	0	0	8.00333	1.00042	22.0092	2.00083	7.00292	1.00042
Gold Coast Titans	Raiders	Round 04	Back	Home	Loss	4	20	16	79.95	0	1.00063	17.0106	145.091	1.00063	2.00125	1.00063	1.00063	1.00063	30.0188	0	0	0	0	0	4.0025	2.00125	14.0088	2.00125	6.00375	0
Gold Coast Titans	Knights	Round 05	Back	Home	Win	42	16	26	80	0	0	2	23	0	0	0	0	0	0	0	2	23	0	0	0	0	7	0	0	0
Gold Coast Titans	Rabbitohs	Round 07	Interchange	Home	Loss	30	40	10	6.53333	0	0	146.939	893.878	0	12.2449	12.2449	0	0	0	0	24.4898	61.2245	0	0	24.4898	0	0	0	61.2245	0
Gold Coast Titans	Broncos	Round 08	Back	Away	Loss	28	36	8	79.95	0	0	13.0081	110.069	0	5.00313	3.00188	0	0	0	0	0	0	0	0	2.00125	0	5.00313	0	5.00313	1.00063
Gold Coast Titans	Tigers	Round 09	Back	Away	Win	36	28	8	79.95	2.00125	0	17.0106	174.109	1.00063	1.00063	0	1.00063	0	0	0	0	0	0	0	0	0	5.00313	0	1.00063	0
Gold Coast Titans	Panthers	Round 10	Back	Home	Loss	12	48	36	79.9833	0	0	13.0027	86.0179	0	0	0	1.00021	0	0	0	1.00021	10.0021	0	0	0	0	4.00083	1.00021	3.00063	2.00042
Gold Coast Titans	Warriors	Round 01	Spine	Away	Loss	6	19	13	80	0	0	9	63	1	0	0	3	4	56	2	0	0	0	0	39	0	7	1	16	3
Gold Coast Titans	Broncos	Round 02	Spine	Home	Win	28	16	12	80	0	0	4	28	0	0	0	1	7	198	2	0	0	0	0	27	0	23	1	16	7
Gold Coast Titans	Knights	Round 05	Interchange	Home	Win	42	16	26	79.9667	0	1.00042	11.0046	69.0288	0	0	0	0	2.00083	-21.0088	0	0	0	1.00042	0	37.0154	2.00083	34.0142	4.00167	14.0058	3.00125
Gold Coast Titans	Manly	Round 06	Spine	Away	Loss	0	36	36	79.9833	0	0	5.00104	28.0058	0	0	0	2.00042	1.00021	0	0	0	0	1.00021	0	26.0054	0	18.0038	1.00021	19.004	3.00063
Gold Coast Titans	Rabbitohs	Round 07	Spine	Home	Loss	30	40	10	79.95	0	0	7.00438	34.0213	0	1.00063	1.00063	1.00063	5.00313	192.12	0	0	0	1.00063	0	29.0181	0	24.015	0	16.01	3.00188
Gold Coast Titans	Broncos	Round 08	Spine	Away	Loss	28	36	8	79.95	0	1.00063	9.00563	58.0363	0	0	0	0	3.00188	58.0363	0	0	0	0	0	36.0225	1.00063	21.0131	0	18.0113	1.00063
Gold Coast Titans	Warriors	Round 01	Back	Away	Loss	6	19	13	79.95	1.00063	0	16.01	204.128	2.00125	3.00188	0	0	2.00125	22.0138	0	1.00063	2.00125	1.00063	0	1.00063	1.00063	26.0163	3.00188	4.0025	0
Gold Coast Titans	Broncos	Round 02	Back	Home	Win	28	16	12	80	0	0	16	175	1	9	0	0	0	0	0	4	22	0	0	1	1	7	1	5	1
Gold Coast Titans	Cowboys	Round 03	Back	Away	Win	44	8	36	79.9667	2.00083	0	18.0075	156.065	1.00042	3.00125	0	0	1.00042	19.0079	0	2.00083	25.0104	0	0	1.00042	2.00083	8.00333	2.00083	5.00208	3.00125
Gold Coast Titans	Raiders	Round 04	Back	Home	Loss	4	20	16	79.95	1.00063	0	18.0113	191.119	0	9.00563	0	1.00063	1.00063	8.005	0	4.0025	38.0238	0	0	2.00125	1.00063	15.0094	0	4.0025	0
Gold Coast Titans	Knights	Round 05	Back	Home	Win	42	16	26	80	2	0	17	224	2	4	0	4	1	17	0	1	-2	0	0	6	0	4	0	3	1
Gold Coast Titans	Manly	Round 06	Back	Away	Loss	0	36	36	79.9833	0	0	14.0029	181.038	1.00021	6.00125	0	0	1.00021	1.00021	0	0	0	1.00021	0	1.00021	0	4.00083	0	3.00063	0
Gold Coast Titans	Rabbitohs	Round 07	Back	Home	Loss	30	40	10	79.95	0	1.00063	17.0106	262.164	2.00125	11.0069	1.00063	2.00125	1.00063	21.0131	0	1.00063	2.00125	0	0	4.0025	2.00125	5.00313	0	5.00313	1.00063
Gold Coast Titans	Broncos	Round 08	Back	Away	Loss	28	36	8	79.95	1.00063	0	6.00375	36.0225	0	0	0	0	0	0	0	2.00125	7.00438	0	0	3.00188	0	7.00438	0	1.00063	1.00063
Gold Coast Titans	Warriors	Round 01	Forward	Away	Loss	6	19	13	41.9167	0	0	24.8111	217.575	0	0	0	3.8171	0	0	0	0	0	0	20.994	15.2684	0	3.8171	1.90855	53.4394	5.72565
Gold Coast Titans	Broncos	Round 02	Forward	Home	Win	28	16	12	39.7167	2.01427	0	22.1569	241.712	2.01427	6.0428	0	2.01427	0	0	0	0	0	0	20.1427	8.05707	0	76.5422	2.01427	54.3852	0
Gold Coast Titans	Cowboys	Round 03	Forward	Home	Loss	4	20	16	41.05	0	0	19.4884	140.317	1.94884	0	1.94884	1.94884	0	0	0	0	0	0	13.6419	9.74421	0	60.4141	1.94884	31.1815	1.94884
Gold Coast Titans	Raiders	Round 04	Forward	Home	Loss	4	20	16	34.9167	0	0	20.6205	192.458	0	2.29117	0	2.29117	0	0	0	0	0	0	16.0382	11.4558	0	45.8234	2.29117	61.8616	6.87351
Gold Coast Titans	Knights	Round 05	Forward	Home	Win	42	16	26	34.9333	0	0	41.2214	316.031	0	0	2.29008	6.87023	0	0	0	0	0	0	20.6107	20.6107	0	70.9924	0	45.8015	2.29008
Gold Coast Titans	Manly	Round 06	Forward	Away	Loss	0	36	36	46.9	0	0	11.9403	76.7591	0	0	0	1.70576	0	0	0	0	0	0	6.82303	5.11727	1.70576	34.1151	0	25.5864	1.70576
Gold Coast Titans	Rabbitohs	Round 07	Forward	Home	Loss	30	40	10	38.15	0	0	25.1638	182.438	0	0	2.09699	2.09699	0	0	0	0	0	0	16.7759	8.38794	2.09699	44.0367	2.09699	77.5885	4.19397
Gold Coast Titans	Broncos	Round 08	Forward	Away	Loss	28	36	8	41.5833	0	0	26.9339	257.796	0	0	0	1.92385	0	0	0	0	0	0	15.3908	13.4669	0	84.6493	0	44.2485	0
Gold Coast Titans	Tigers	Round 09	Forward	Away	Win	36	28	8	45.6667	0	0	22.7737	203.212	0	1.75182	5.25547	0	0	0	0	0	0	0	15.7664	10.5109	0	38.5401	0	42.0438	1.75182
Gold Coast Titans	Panthers	Round 10	Forward	Home	Loss	12	48	36	53.6	0	0	14.9254	137.313	0	0	1.49254	4.47761	0	0	0	0	0	0	11.9403	0	1.49254	43.2836	1.49254	32.8358	2.98507
Manly Sea Eagles	Roosters	Round 01	Forward	Away	Loss	4	46	42	38.8167	0	0	26.7926	274.109	0	2.06097	0	4.12194	0	0	0	0	0	0	20.6097	0	0	57.7072	0	47.4023	0
Manly Sea Eagles	Rabbitohs	Round 02	Forward	Home	Loss	12	26	14	41.25	0	0	19.3939	195.879	0	1.93939	0	1.93939	0	0	0	0	0	0	19.3939	0	0	48.4848	1.93939	50.4242	3.87879
Manly Sea Eagles	Dragons	Round 03	Interchange	Away	Loss	12	38	26	35.0833	0	0	34.2043	344.323	0	4.56057	0	6.84086	0	0	0	0	0	0	27.3634	0	2.28029	70.6888	2.28029	50.1663	2.28029
Manly Sea Eagles	Panthers	Round 04	Interchange	Home	Loss	6	46	40	34.75	0	0	43.741	423.597	0	11.5108	0	16.1151	0	0	0	0	0	0	34.5324	0	2.30216	55.2518	0	48.3453	2.30216
Manly Sea Eagles	Warriors	Round 05	Interchange	Away	Win	13	12	1	45.1	0	0	28.3814	283.814	0	0	0	3.54767	0	0	0	0	0	0	21.286	3.54767	0	47.8936	1.77384	60.3104	1.77384
Manly Sea Eagles	Titans	Round 06	Interchange	Home	Win	36	0	36	60.3167	0	0	27.853	254.656	0	0	1.32633	3.979	0	0	0	0	0	0	23.874	2.65267	0	62.3377	5.30533	22.5477	0
Manly Sea Eagles	Tigers	Round 07	Interchange	Away	Win	40	6	34	49.3167	0	0	21.0882	204.393	0	0	0	6.48868	0	0	0	0	0	0	19.466	3.24434	0	27.5769	0	50.2873	1.62217
Manly Sea Eagles	Panthers	Round 08	Interchange	Away	Loss	16	28	12	45.5333	0	0	24.5974	207.321	0	3.51391	0	1.75695	0	0	0	0	0	0	15.8126	0	0	68.5212	1.75695	50.9517	0
Manly Sea Eagles	Roosters	Round 01	Interchange	Away	Loss	4	46	42	47.75	0	0	11.7277	105.55	0	0	0	1.67539	0	0	0	0	0	0	8.37696	0	0	58.6387	1.67539	31.8325	5.02618
Manly Sea Eagles	Panthers	Round 04	Interchange	Home	Loss	6	46	40	29.9667	0	0	10.6785	90.7675	0	0	0	2.66963	0	0	0	0	0	0	5.33927	0	0	90.7675	10.6785	61.4016	2.66963
Manly Sea Eagles	Roosters	Round 01	Spine	Away	Loss	4	46	42	48.2167	0	0	9.95506	76.3222	0	1.65918	1.65918	0	16.5918	564.12	1.65918	0	0	0	0	46.457	4.97753	46.457	3.31835	46.457	11.6142
Manly Sea Eagles	Rabbitohs	Round 02	Spine	Home	Loss	12	26	14	79.9833	0	0	14.0029	56.0117	0	0	1.00021	4.00083	11.0023	351.073	0	0	0	2.00042	0	31.0065	1.00021	35.0073	0	36.0075	1.00021
Manly Sea Eagles	Dragons	Round 03	Spine	Away	Loss	12	38	26	80	1	0	9	47	0	1	3	0	12	301	3	0	0	1	0	37	1	40	0	37	1
Manly Sea Eagles	Panthers	Round 04	Spine	Home	Loss	6	46	40	79.9833	0	0	8.00167	61.0127	0	1.00021	0	1.00021	13.0027	382.08	0	0	0	0	0	40.0083	1.00021	41.0085	0	23.0048	4.00083
Manly Sea Eagles	Warriors	Round 05	Spine	Away	Win	13	12	1	79.9667	0	2.00083	8.00333	69.0288	0	3.00125	0	1.00042	19.0079	636.265	1.00042	0	0	0	0	23.0096	1.00042	40.0167	4.00167	34.0142	1.00042
Manly Sea Eagles	Titans	Round 06	Spine	Home	Win	36	0	36	79.95	0	0	4.0025	41.0256	0	2.00125	0	1.00063	5.00313	119.074	0	0	0	0	0	20.0125	0	40.025	0	19.0119	1.00063
Manly Sea Eagles	Tigers	Round 07	Spine	Away	Win	40	6	34	79.95	2.00125	3.00188	6.00375	115.072	0	1.00063	0	0	13.0081	380.238	0	0	0	0	0	45.0281	2.00125	29.0181	1.00063	18.0113	1.00063
Manly Sea Eagles	Panthers	Round 08	Spine	Away	Loss	16	28	12	79.9833	1.00021	0	7.00146	42.0088	0	1.00021	0	0	12.0025	385.08	0	0	0	1.00021	0	45.0094	1.00021	21.0044	1.00021	16.0033	5.00104
Manly Sea Eagles	Warriors	Round 09	Spine	Home	Win	38	32	6	79.9833	0	0	9.00188	64.0133	0	5.00104	0	1.00021	9.00188	283.059	0	0	0	0	0	34.0071	1.00021	28.0058	1.00021	17.0035	1.00021
Manly Sea Eagles	Broncos	Round 10	Spine	Home	Win	50	6	44	79.9833	0	2.00042	12.0025	93.0194	0	5.00104	3.00063	0	13.0027	281.059	2.00042	0	0	2.00042	0	51.0106	0	19.004	0	16.0033	4.00083
Manly Sea Eagles	Roosters	Round 01	Spine	Away	Loss	4	46	42	79.9667	0	0	1.00042	6.0025	0	0	0	0	0	0	0	0	0	1.00042	0	116.048	0	32.0133	1.00042	34.0142	5.00208
Manly Sea Eagles	Rabbitohs	Round 02	Spine	Home	Loss	12	26	14	79.9833	1.00021	0	2.00042	9.00188	1.00021	2.00042	0	0	0	0	0	0	0	1.00021	1.00021	111.023	1.00021	44.0092	2.00042	40.0083	2.00042
Manly Sea Eagles	Dragons	Round 03	Spine	Away	Loss	12	38	26	71.2167	0	0	3.37	32.5766	0	0	0	0	0	0	0	0	0	3.37	0	80.8799	1.12333	49.4266	0	34.8233	2.24667
Manly Sea Eagles	Panthers	Round 04	Spine	Home	Loss	6	46	40	48.5	0	0	3.29897	26.3918	0	0	0	0	3.29897	127.01	0	0	0	0	1.64948	47.8351	1.64948	61.0309	1.64948	49.4845	4.94845
Manly Sea Eagles	Warriors	Round 05	Spine	Away	Win	13	12	1	47.3667	0	0	11.8227	52.3575	0	1.68895	1.68895	1.68895	1.68895	97.9592	0	0	0	5.06685	5.06685	202.674	3.3779	62.4912	1.68895	77.6918	1.68895
Manly Sea Eagles	Titans	Round 06	Spine	Home	Win	36	0	36	79.95	0	0	3.00188	48.03	1.00063	1.00063	0	0	0	0	0	0	0	3.00188	0	90.0563	1.00063	51.0319	0	34.0213	2.00125
Manly Sea Eagles	Tigers	Round 07	Spine	Away	Win	40	6	34	60.35	0	0	5.3024	47.7216	0	0	0	1.3256	0	0	0	0	0	3.9768	1.3256	114.002	1.3256	54.3496	1.3256	55.6752	0
Manly Sea Eagles	Panthers	Round 08	Spine	Away	Loss	16	28	12	68.45	0	0	4.67495	22.206	0	1.16874	1.16874	0	0	0	0	0	0	2.33747	1.16874	99.3426	0	54.9306	0	32.7246	3.50621
Manly Sea Eagles	Warriors	Round 09	Spine	Home	Win	38	32	6	63.6667	0	1.25654	2.51309	16.3351	0	0	0	1.25654	0	0	0	0	0	2.51309	0	111.832	0	46.4921	3.76963	55.288	2.51309
Manly Sea Eagles	Broncos	Round 10	Spine	Home	Win	50	6	44	79.9833	1.00021	0	4.00083	35.0073	1.00021	3.00063	0	0	2.00042	85.0177	0	0	0	1.00021	3.00063	120.025	1.00021	48.01	1.00021	36.0075	0
Manly Sea Eagles	Rabbitohs	Round 02	Interchange	Home	Loss	12	26	14	79.85	0	0	1.00188	12.0225	0	0	0	0	0	0	0	0	0	0	1.00188	14.0263	1.00188	40.0751	1.00188	5.00939	1.00188
Manly Sea Eagles	Dragons	Round 03	Interchange	Away	Loss	12	38	26	9.38333	0	0	17.0515	93.7833	0	0	8.52575	0	0	0	0	0	0	8.52575	8.52575	341.03	0	51.1545	0	161.989	0
Manly Sea Eagles	Panthers	Round 04	Interchange	Home	Loss	6	46	40	31.4833	2.54103	0	15.2462	137.215	2.54103	7.62308	0	5.08205	0	0	0	0	0	7.62308	5.08205	200.741	0	48.2795	0	43.1975	0
Manly Sea Eagles	Titans	Round 06	Interchange	Home	Win	36	0	36	50	0	0	3.2	3.2	0	0	0	1.6	0	0	0	0	0	3.2	0	56	1.6	27.2	0	17.6	0
Manly Sea Eagles	Tigers	Round 07	Interchange	Away	Win	40	6	34	19.5833	0	0	4.08511	49.0213	0	0	0	0	0	0	0	0	0	4.08511	0	65.3617	0	49.0213	0	28.5957	0
Manly Sea Eagles	Panthers	Round 08	Interchange	Away	Loss	16	28	12	11.5333	0	0	6.93642	34.6821	0	0	0	6.93642	6.93642	319.075	0	0	0	0	6.93642	124.855	0	48.5549	0	55.4913	13.8728
Manly Sea Eagles	Warriors	Round 09	Interchange	Home	Win	38	32	6	16.3167	0	0	0	0	0	0	0	0	0	0	0	0	0	0	0	53.9326	0	53.9326	0	39.2237	4.90296
Manly Sea Eagles	Broncos	Round 10	Interchange	Home	Win	50	6	44	12.1833	0	6.56635	13.1327	249.521	6.56635	6.56635	0	6.56635	0	0	0	0	0	0	6.56635	65.6635	0	59.0971	0	26.2654	13.1327
Manly Sea Eagles	Roosters	Round 01	Interchange	Away	Loss	4	46	42	29.6333	0	0	13.4983	143.082	0	13.4983	5.39933	0	0	0	0	0	0	0	13.4983	5.39933	2.69966	26.9966	2.69966	26.9966	0
Manly Sea Eagles	Rabbitohs	Round 02	Forward	Home	Loss	12	26	14	34.8667	0	0	2.29446	20.6501	0	6.88337	0	0	0	0	0	0	0	0	2.29446	0	0	22.9446	0	2.29446	0
Manly Sea Eagles	Roosters	Round 01	Spine	Away	Loss	4	46	42	3.75	0	0	256	2069.33	0	42.6667	0	42.6667	106.667	3093.33	0	21.3333	405.333	0	0	469.333	21.3333	21.3333	0	405.333	106.667
Manly Sea Eagles	Rabbitohs	Round 02	Spine	Home	Loss	12	26	14	73.6667	0	0	8.68778	57.5566	0	1.08597	0	3.25792	9.77376	219.367	0	0	0	0	0	28.2353	1.08597	24.9774	1.08597	22.8054	3.25792
Manly Sea Eagles	Dragons	Round 03	Spine	Away	Loss	12	38	26	80	0	1	12	101	0	1	0	1	5	129	0	0	0	0	0	55	0	24	0	15	2
Manly Sea Eagles	Panthers	Round 04	Spine	Home	Loss	6	46	40	79.9833	0	0	6.00125	42.0088	0	1.00021	0	2.00042	6.00125	111.023	3.00063	0	0	0	0	24.005	0	21.0044	1.00021	24.005	2.00042
Manly Sea Eagles	Warriors	Round 05	Spine	Away	Win	13	12	1	79.9667	0	0	9.00375	84.035	1.00042	0	0	1.00042	6.0025	174.073	1.00042	0	0	0	0	25.0104	1.00042	29.0121	0	27.0113	0
Manly Sea Eagles	Titans	Round 06	Spine	Home	Win	36	0	36	79.95	0	1.00063	5.00313	36.0225	0	0	0	2.00125	14.0088	392.245	0	1.00063	3.00188	0	0	23.0144	0	31.0194	1.00063	17.0106	4.0025
Manly Sea Eagles	Tigers	Round 07	Spine	Away	Win	40	6	34	79.95	1.00063	0	4.0025	41.0256	1.00063	0	0	0	2.00125	70.0438	0	0	0	0	0	24.015	1.00063	25.0156	0	16.01	4.0025
Manly Sea Eagles	Panthers	Round 08	Spine	Away	Loss	16	28	12	79.9833	0	0	9.00188	39.0081	0	1.00021	0	0	7.00146	187.039	1.00021	0	0	0	0	34.0071	1.00021	25.0052	1.00021	16.0033	4.00083
Manly Sea Eagles	Warriors	Round 09	Spine	Home	Win	38	32	6	79.9833	0	0	6.00125	57.0119	0	0	0	0	4.00083	86.0179	0	0	0	0	0	22.0046	0	24.005	1.00021	22.0046	0
Manly Sea Eagles	Broncos	Round 10	Spine	Home	Win	50	6	44	79.9833	0	0	2.00042	12.0025	0	0	0	0	0	0	0	0	0	0	0	5.00104	0	30.0063	3.00063	5.00104	1.00021
Manly Sea Eagles	Roosters	Round 01	Interchange	Away	Loss	4	46	42	16.0833	0	0	9.94819	4.97409	0	0	0	0	0	0	0	4.97409	-14.9223	0	0	0	4.97409	29.8446	0	0	0
Manly Sea Eagles	Warriors	Round 05	Interchange	Away	Win	13	12	1	6.33333	0	0	101.053	1098.95	12.6316	12.6316	0	0	0	0	0	25.2632	214.737	0	0	25.2632	12.6316	0	0	12.6316	0
Manly Sea Eagles	Roosters	Round 01	Back	Away	Loss	4	46	42	25.05	3.19361	0	47.9042	466.267	3.19361	9.58084	0	0	0	0	0	6.38723	73.4531	3.19361	0	3.19361	3.19361	9.58084	3.19361	25.5489	3.19361
Manly Sea Eagles	Rabbitohs	Round 02	Back	Home	Loss	12	26	14	79.9833	0	0	11.0023	74.0154	0	0	0	1.00021	0	0	0	3.00063	36.0075	0	0	5.00104	1.00021	8.00167	0	4.00083	1.00021
Manly Sea Eagles	Dragons	Round 03	Back	Away	Loss	12	38	26	80	1	0	18	231	2	6	0	1	0	0	0	3	76	0	0	2	1	4	0	4	2
Manly Sea Eagles	Panthers	Round 04	Back	Home	Loss	6	46	40	79.9833	0	0	14.0029	97.0202	0	1.00021	0	2.00042	0	0	0	2.00042	11.0023	0	0	2.00042	0	7.00146	0	8.00167	1.00021
Manly Sea Eagles	Warriors	Round 05	Back	Away	Win	13	12	1	79.9667	0	0	18.0075	171.071	0	3.00125	0	1.00042	0	0	0	6.0025	87.0363	0	0	4.00167	0	12.005	2.00083	7.00292	1.00042
Manly Sea Eagles	Titans	Round 06	Back	Home	Win	36	0	36	79.95	2.00125	0	12.0075	111.069	3.00188	2.00125	0	1.00063	0	0	0	1.00063	17.0106	0	0	0	2.00125	11.0069	1.00063	6.00375	2.00125
Manly Sea Eagles	Tigers	Round 07	Back	Away	Win	40	6	34	79.95	1.00063	0	16.01	164.103	2.00125	5.00313	1.00063	0	0	0	0	2.00125	37.0231	0	0	3.00188	1.00063	11.0069	1.00063	9.00563	0
Manly Sea Eagles	Panthers	Round 08	Back	Away	Loss	16	28	12	79.9833	0	0	16.0033	130.027	0	4.00083	0	1.00021	0	0	0	2.00042	23.0048	0	0	3.00063	3.00063	7.00146	0	1.00021	0
Manly Sea Eagles	Warriors	Round 09	Back	Home	Win	38	32	6	79.9833	1.00021	0	11.0023	83.0173	1.00021	0	0	2.00042	0	0	0	1.00021	3.00063	0	0	4.00083	0	0	0	10.0021	0
Manly Sea Eagles	Broncos	Round 10	Back	Home	Win	50	6	44	79.9833	0	0	13.0027	142.03	1.00021	2.00042	1.00021	0	1.00021	13.0027	1.00021	3.00063	48.01	1.00021	0	3.00063	1.00021	10.0021	0	3.00063	0
Manly Sea Eagles	Roosters	Round 01	Forward	Away	Loss	4	46	42	79.9667	0	1.00042	3.00125	31.0129	0	0	0	1.00042	1.00042	30.0125	0	0	0	0	3.00125	2.00083	0	6.0025	2.00083	16.0067	4.00167
Manly Sea Eagles	Rabbitohs	Round 02	Interchange	Home	Loss	12	26	14	80	0	0	12	92	0	0	2	2	0	0	0	0	0	0	8	1	1	39	0	29	6
Manly Sea Eagles	Dragons	Round 03	Forward	Away	Loss	12	38	26	61	0	0	10.4918	62.9508	0	0	1.31148	1.31148	0	0	0	0	0	0	10.4918	3.93443	1.31148	56.3934	0	41.9672	6.55738
Manly Sea Eagles	Panthers	Round 04	Forward	Home	Loss	6	46	40	31.7333	0	0	10.084	105.882	0	0	0	0	0	0	0	0	0	0	5.04202	0	2.52101	42.8571	2.52101	30.2521	5.04202
Manly Sea Eagles	Warriors	Round 05	Forward	Away	Win	13	12	1	16.2	0	0	14.8148	103.704	0	0	0	0	0	0	0	0	0	0	9.87654	4.93827	0	64.1975	0	64.1975	0
Manly Sea Eagles	Warriors	Round 05	Back	Away	Win	13	12	1	79.95	0	0	11.0069	70.0438	0	4.0025	0	0	1.00063	-4.0025	0	0	0	0	0	4.0025	2.00125	24.015	1.00063	17.0106	5.00313
Manly Sea Eagles	Titans	Round 06	Back	Home	Win	36	0	36	79.95	0	1.00063	8.005	88.055	0	2.00125	1.00063	0	0	0	0	0	0	0	0	4.0025	1.00063	32.02	3.00188	20.0125	3.00188
Manly Sea Eagles	Tigers	Round 07	Back	Away	Win	40	6	34	79.9833	0	0	14.0029	118.025	1.00021	2.00042	0	2.00042	1.00021	25.0052	0	0	0	0	0	3.00063	0	20.0042	1.00021	16.0033	2.00042
Manly Sea Eagles	Panthers	Round 08	Back	Away	Loss	16	28	12	79.9833	0	0	13.0027	134.028	1.00021	5.00104	2.00042	3.00063	0	0	0	0	0	0	0	3.00063	0	24.005	4.00083	13.0027	1.00021
Manly Sea Eagles	Warriors	Round 09	Back	Home	Win	38	32	6	79.9833	1.00021	1.00021	14.0029	122.025	1.00021	3.00063	1.00021	2.00042	0	0	0	0	0	1.00021	0	1.00021	1.00021	21.0044	1.00021	15.0031	0
Manly Sea Eagles	Broncos	Round 10	Back	Home	Win	50	6	44	79.9667	0	0	17.0071	194.081	0	5.00208	2.00083	5.00208	0	0	0	0	0	0	0	4.00167	1.00042	14.0058	1.00042	11.0046	0
Manly Sea Eagles	Rabbitohs	Round 02	Interchange	Home	Loss	12	26	14	27.2167	0	0	20.5756	188.12	0	2.93938	0	2.93938	0	0	0	0	0	0	17.6363	0	0	67.6056	0	52.9088	5.87875
Manly Sea Eagles	Dragons	Round 03	Interchange	Away	Loss	12	38	26	31.1167	0	0	25.7097	210.819	0	2.57097	0	10.2839	0	0	0	0	0	0	23.1387	10.2839	0	56.5613	0	48.8484	2.57097
Manly Sea Eagles	Panthers	Round 04	Interchange	Home	Loss	6	46	40	33.2	0	0	33.7349	303.614	0	4.81928	2.40964	12.0482	0	0	0	0	0	0	24.0964	4.81928	2.40964	55.4217	4.81928	31.3253	4.81928
Manly Sea Eagles	Warriors	Round 05	Interchange	Away	Win	13	12	1	51.8667	0	0	15.4242	104.884	0	0	1.54242	4.62725	0	0	0	0	0	0	13.8817	1.54242	0	60.1542	9.2545	37.018	6.16967
Manly Sea Eagles	Titans	Round 06	Interchange	Home	Win	36	0	36	56	0	0	8.57143	54.2857	0	0	0	0	0	0	0	0	0	0	5.71429	0	0	47.1429	1.42857	32.8571	7.14286
Manly Sea Eagles	Tigers	Round 07	Interchange	Away	Win	40	6	34	47.8167	0	0	5.01917	60.23	0	3.34611	0	1.67306	0	0	0	0	0	0	5.01917	1.67306	1.67306	58.557	1.67306	45.1725	5.01917
Manly Sea Eagles	Panthers	Round 08	Interchange	Away	Loss	16	28	12	26.2333	0	0	15.2478	115.883	0	0	0	0	0	0	0	0	0	0	15.2478	3.04956	0	60.9911	6.09911	36.5947	9.14867
Manly Sea Eagles	Warriors	Round 09	Forward	Home	Win	38	32	6	56.5	0	0	25.4867	249.204	0	1.41593	0	4.24779	0	0	0	0	0	0	18.4071	2.83186	0	35.3982	0	31.1504	2.83186
Manly Sea Eagles	Broncos	Round 10	Interchange	Home	Win	50	6	44	61.5667	1.2994	0	11.6946	135.138	1.2994	2.59881	2.59881	1.2994	0	0	0	0	0	0	9.09583	0	0	33.7845	3.89821	23.3893	1.2994
Manly Sea Eagles	Titans	Round 06	Forward	Home	Win	36	0	36	31.8667	0	0	22.5941	230.962	0	12.5523	0	7.53138	0	0	0	0	0	0	22.5941	0	2.51046	30.1255	2.51046	22.5941	2.51046
Manly Sea Eagles	Tigers	Round 07	Forward	Away	Win	40	6	34	49.1167	0	1.62878	21.1741	242.687	1.62878	9.77265	0	4.88633	0	0	0	0	0	0	16.2878	1.62878	1.62878	24.4316	0	21.1741	0
Manly Sea Eagles	Panthers	Round 08	Forward	Away	Loss	16	28	12	53.7667	0	0	17.8549	154.743	0	2.97582	1.48791	2.97582	0	0	0	0	0	0	17.8549	1.48791	1.48791	23.8066	1.48791	17.8549	2.97582
Manly Sea Eagles	Warriors	Round 09	Forward	Home	Win	38	32	6	67.8	0	0	15.3392	128.614	0	0	2.35988	1.17994	0	0	0	0	0	0	14.1593	2.35988	1.17994	24.7788	0	24.7788	1.17994
Manly Sea Eagles	Broncos	Round 10	Forward	Home	Win	50	6	44	65.0167	0	0	19.6873	228.864	0	0	0	3.69136	0	0	0	0	0	0	19.6873	4.92181	0	29.5309	3.69136	18.4568	0
Manly Sea Eagles	Roosters	Round 01	Back	Away	Loss	4	46	42	79.9833	0	0	13.0027	115.024	0	0	0	3.00063	0	0	0	0	0	0	0	5.00104	0	17.0035	1.00021	16.0033	3.00063
Manly Sea Eagles	Rabbitohs	Round 02	Back	Home	Loss	12	26	14	80	0	0	13	106	0	0	0	0	0	0	0	0	0	0	0	2	0	12	1	13	0
Manly Sea Eagles	Dragons	Round 03	Back	Away	Loss	12	38	26	79.9833	0	0	15.0031	110.023	0	4.00083	0	1.00021	1.00021	11.0023	0	0	0	0	0	6.00125	2.00042	26.0054	2.00042	19.004	2.00042
Manly Sea Eagles	Panthers	Round 04	Back	Home	Loss	6	46	40	79.9667	0	0	10.0042	83.0346	0	1.00042	0	3.00125	0	0	0	0	0	0	0	5.00208	2.00083	28.0117	3.00125	14.0058	2.00083
Manly Sea Eagles	Warriors	Round 05	Back	Away	Win	13	12	1	79.95	0	0	14.0088	100.063	0	2.00125	0	0	0	0	0	0	0	0	0	0	0	27.0169	2.00125	17.0106	4.0025
Manly Sea Eagles	Titans	Round 06	Back	Home	Win	36	0	36	79.95	1.00063	0	6.00375	34.0213	1.00063	2.00125	0	0	0	0	0	1.00063	-2.00125	0	0	5.00313	1.00063	12.0075	0	10.0063	2.00125
Manly Sea Eagles	Tigers	Round 07	Back	Away	Win	40	6	34	79.9833	0	0	6.00125	66.0138	0	2.00042	0	1.00021	0	0	0	0	0	0	0	0	1.00021	22.0046	1.00021	19.004	0
Manly Sea Eagles	Panthers	Round 08	Back	Away	Loss	16	28	12	79.9833	0	0	14.0029	108.023	0	0	0	2.00042	0	0	0	0	0	0	0	6.00125	0	20.0042	1.00021	12.0025	2.00042
Manly Sea Eagles	Warriors	Round 09	Back	Home	Win	38	32	6	79.9833	0	0	13.0027	128.027	0	0	0	0	0	0	0	0	0	0	0	2.00042	3.00063	15.0031	0	12.0025	1.00021
Manly Sea Eagles	Broncos	Round 10	Back	Home	Win	50	6	44	79.9667	0	0	14.0058	128.053	0	2.00083	0	2.00083	0	0	0	0	0	0	0	5.00208	1.00042	15.0063	3.00125	10.0042	1.00042
Manly Sea Eagles	Roosters	Round 01	Interchange	Away	Loss	4	46	42	41.8333	0	0	22.9482	210.359	0	1.91235	1.91235	5.73705	0	0	0	0	0	0	21.0359	0	1.91235	53.5458	1.91235	40.1594	3.8247
Manly Sea Eagles	Rabbitohs	Round 02	Interchange	Home	Loss	12	26	14	45.5167	0	1.7576	28.1216	221.457	0	0	8.78799	8.78799	0	0	0	0	0	0	26.364	0	0	52.7279	1.7576	42.1824	3.5152
Manly Sea Eagles	Dragons	Round 03	Forward	Away	Loss	12	38	26	45.2333	0	0	12.3803	107.885	0	1.76861	3.53721	5.30582	0	0	0	0	0	0	12.3803	3.53721	0	53.0582	0	45.9838	7.07443
Manly Sea Eagles	Panthers	Round 04	Forward	Home	Loss	6	46	40	38.55	0	0	12.4514	101.686	0	0	4.15045	2.07523	0	0	0	0	0	0	10.3761	0	0	58.1064	0	49.8054	6.22568
Manly Sea Eagles	Warriors	Round 05	Forward	Away	Win	13	12	1	41.85	0	0	22.9391	227.479	0	3.82318	7.64636	1.91159	0	0	0	0	0	0	19.1159	0	1.91159	68.8172	1.91159	59.2593	0
Manly Sea Eagles	Titans	Round 06	Forward	Home	Win	36	0	36	53.05	0	0	22.6202	239.774	0	3.01602	0	6.03205	0	0	0	0	0	0	16.5881	1.50801	0	31.6682	0	25.6362	1.50801
Manly Sea Eagles	Tigers	Round 07	Forward	Away	Win	40	6	34	42.4	0	0	22.6415	207.547	0	1.88679	3.77358	5.66038	0	0	0	0	0	0	20.7547	0	1.88679	39.6226	0	35.8491	3.77358
Manly Sea Eagles	Panthers	Round 08	Forward	Away	Loss	16	28	12	35.75	0	0	17.9021	201.399	0	2.23776	0	4.47552	0	0	0	0	0	0	15.6643	2.23776	2.23776	44.7552	0	33.5664	11.1888
Manly Sea Eagles	Warriors	Round 09	Forward	Home	Win	38	32	6	43.0667	0	0	16.7183	222.91	0	1.85759	1.85759	1.85759	0	0	0	0	0	0	13.0031	3.71517	0	39.0093	1.85759	31.5789	1.85759
Manly Sea Eagles	Broncos	Round 10	Forward	Home	Win	50	6	44	51.2167	0	0	28.1158	328.018	0	4.68597	0	7.80996	0	0	0	0	0	0	20.3059	1.56199	0	39.0498	1.56199	26.5539	4.68597
Manly Sea Eagles	Roosters	Round 01	Back	Away	Loss	4	46	42	79.9833	0	0	10.0021	45.0094	0	0	0	0	0	0	0	4.00083	9.00188	0	0	0	1.00021	12.0025	2.00042	5.00104	3.00063
Manly Sea Eagles	Rabbitohs	Round 02	Back	Home	Loss	12	26	14	80	0	0	10	133	1	0	0	1	0	0	0	1	62	0	0	1	1	6	2	1	1
Manly Sea Eagles	Dragons	Round 03	Back	Away	Loss	12	38	26	79.9833	0	0	15.0031	102.021	0	2.00042	0	2.00042	0	0	0	7.00146	55.0115	0	0	2.00042	1.00021	2.00042	1.00021	1.00021	1.00021
Manly Sea Eagles	Panthers	Round 04	Back	Home	Loss	6	46	40	79.9667	0	0	8.00333	57.0238	0	2.00083	0	0	0	0	0	2.00083	10.0042	0	0	1.00042	2.00083	8.00333	1.00042	2.00083	5.00208
Manly Sea Eagles	Warriors	Round 05	Back	Away	Win	13	12	1	79.95	1.00063	0	11.0069	82.0513	1.00063	0	0	1.00063	0	0	0	1.00063	1.00063	0	0	5.00313	4.0025	5.00313	0	5.00313	0
Manly Sea Eagles	Titans	Round 06	Back	Home	Win	36	0	36	79.95	2.00125	0	6.00375	128.08	0	0	0	0	0	0	0	0	0	0	0	0	0	6.00375	0	2.00125	2.00125
Manly Sea Eagles	Tigers	Round 07	Back	Away	Win	40	6	34	79.9833	1.00021	0	18.0038	133.028	0	1.00021	0	0	0	0	0	9.00188	65.0135	1.00021	0	1.00021	1.00021	8.00167	1.00021	6.00125	1.00021
Manly Sea Eagles	Panthers	Round 08	Back	Away	Loss	16	28	12	79.9833	1.00021	0	11.0023	154.032	1.00021	2.00042	0	0	0	0	0	3.00063	27.0056	0	0	2.00042	1.00021	16.0033	1.00021	7.00146	1.00021
Manly Sea Eagles	Warriors	Round 09	Back	Home	Win	38	32	6	79.9833	3.00063	0	11.0023	134.028	2.00042	3.00063	0	0	0	0	0	3.00063	34.0071	0	0	1.00021	1.00021	10.0021	0	7.00146	3.00063
Manly Sea Eagles	Broncos	Round 10	Back	Home	Win	50	6	44	79.9667	2.00083	1.00042	9.00375	109.045	2.00083	2.00083	0	2.00083	1.00042	20.0083	1.00042	2.00083	15.0063	0	0	9.00375	1.00042	7.00292	0	6.0025	0
Manly Sea Eagles	Warriors	Round 09	Interchange	Home	Win	38	32	6	22	0	0	25.4545	236.364	0	0	0	3.63636	0	0	0	0	0	0	25.4545	0	3.63636	29.0909	0	14.5455	3.63636
Manly Sea Eagles	Rabbitohs	Round 02	Interchange	Home	Loss	12	26	14	76.25	0	0	8.39344	57.7049	0	0	0	3.14754	1.04918	7.34426	0	0	0	1.04918	7.34426	4.19672	1.04918	45.1148	1.04918	41.9672	1.04918
Manly Sea Eagles	Dragons	Round 03	Forward	Away	Loss	12	38	26	79.9833	0	1.00021	15.0031	133.028	2.00042	2.00042	1.00021	3.00063	1.00021	17.0035	0	0	0	0	9.00188	16.0033	1.00021	34.0071	1.00021	31.0065	0
Manly Sea Eagles	Panthers	Round 04	Forward	Home	Loss	6	46	40	79.9667	0	0	9.00375	60.025	0	0	1.00042	2.00083	0	0	0	0	0	0	9.00375	5.00208	1.00042	48.02	1.00042	39.0163	3.00125
Manly Sea Eagles	Warriors	Round 05	Forward	Away	Win	13	12	1	79.95	1.00063	0	12.0075	92.0575	0	4.0025	1.00063	2.00125	0	0	0	0	0	0	10.0063	9.00563	1.00063	37.0231	1.00063	34.0213	1.00063
Manly Sea Eagles	Titans	Round 06	Forward	Home	Win	36	0	36	79.95	0	1.00063	13.0081	124.078	0	2.00125	1.00063	1.00063	0	0	0	1.00063	0	0	11.0069	6.00375	0	30.0188	0	23.0144	5.00313
Manly Sea Eagles	Tigers	Round 07	Forward	Away	Win	40	6	34	79.9833	0	1.00021	6.00125	62.0129	1.00021	5.00104	0	0	0	0	0	0	0	0	6.00125	6.00125	2.00042	46.0096	5.00104	35.0073	0
Manly Sea Eagles	Panthers	Round 08	Forward	Away	Loss	16	28	12	79.9833	0	0	12.0025	91.019	0	1.00021	2.00042	1.00021	3.00063	53.011	2.00042	0	0	2.00042	7.00146	9.00188	1.00021	38.0079	1.00021	31.0065	3.00063
Manly Sea Eagles	Warriors	Round 09	Forward	Home	Win	38	32	6	79.9833	0	0	7.00146	71.0148	1.00021	1.00021	0	1.00021	1.00021	29.006	0	0	0	0	5.00104	9.00188	1.00021	31.0065	1.00021	27.0056	1.00021
Manly Sea Eagles	Broncos	Round 10	Forward	Home	Win	50	6	44	79.2	1.0101	1.0101	13.1313	125.253	0	6.06061	1.0101	2.0202	3.0303	57.5758	0	0	0	0	7.07071	12.1212	0	18.1818	1.0101	15.1515	2.0202
Manly Sea Eagles	Dragons	Round 03	Interchange	Away	Loss	12	38	26	18.9833	0	0	25.2853	282.353	0	4.21422	0	0	0	0	0	0	0	0	25.2853	4.21422	0	29.4996	0	29.4996	0
Manly Sea Eagles	Warriors	Round 05	Interchange	Away	Win	13	12	1	18.2	0	0	39.5604	448.352	0	8.79121	0	0	0	0	0	0	0	0	30.7692	4.3956	0	52.7473	4.3956	35.1648	8.79121
Manly Sea Eagles	Titans	Round 06	Interchange	Home	Win	36	0	36	18.5333	0	0	21.5827	198.561	0	0	0	4.31655	0	0	0	0	0	4.31655	17.2662	0	0	34.5324	0	34.5324	0
Manly Sea Eagles	Tigers	Round 07	Interchange	Away	Win	40	6	34	31.2667	0	0	23.0277	276.333	0	0	0	5.11727	0	0	0	0	0	0	12.7932	0	0	38.3795	2.55864	25.5864	0
Manly Sea Eagles	Panthers	Round 08	Interchange	Away	Loss	16	28	12	30.3333	0	0	26.3736	303.297	0	0	2.63736	5.27473	0	0	0	0	0	0	18.4615	0	0	39.5604	0	29.011	2.63736
Manly Sea Eagles	Warriors	Round 09	Interchange	Home	Win	38	32	6	38.4833	0	0	22.867	212.04	0	2.07882	2.07882	4.15764	0	0	0	0	0	0	16.6306	0	0	22.867	0	20.7882	2.07882
Manly Sea Eagles	Broncos	Round 10	Interchange	Home	Win	50	6	44	39.7333	0	0	28.1879	336.242	0	4.02685	2.01342	4.02685	0	0	0	0	0	0	18.1208	0	0	40.2685	2.01342	34.2282	0
Manly Sea Eagles	Roosters	Round 01	Forward	Away	Loss	4	46	42	79.9833	0	0	9.00188	86.0179	0	1.00021	0	1.00021	0	0	0	0	0	0	9.00188	0	1.00021	44.0092	3.00063	36.0075	1.00021
Manly Sea Eagles	Roosters	Round 01	Back	Away	Loss	4	46	42	79.9833	0	0	9.00188	76.0158	0	1.00021	0	0	0	0	0	0	0	0	0	3.00063	1.00021	18.0038	1.00021	17.0035	0
Manly Sea Eagles	Rabbitohs	Round 02	Back	Home	Loss	12	26	14	80	0	0	12	113	0	0	0	0	0	0	0	0	0	0	0	2	0	13	1	8	2
Manly Sea Eagles	Dragons	Round 03	Back	Away	Loss	12	38	26	79.9833	0	0	15.0031	142.03	0	5.00104	1.00021	5.00104	1.00021	22.0046	0	0	0	0	0	6.00125	0	12.0025	0	11.0023	2.00042
Manly Sea Eagles	Panthers	Round 04	Back	Home	Loss	6	46	40	55.2167	0	0	13.0395	99.9698	0	4.34651	0	2.89768	0	0	0	0	0	0	0	1.44884	0	23.1814	1.44884	14.4884	4.34651
Manly Sea Eagles	Broncos	Round 10	Interchange	Home	Win	50	6	44	11.6167	0	0	27.5466	275.466	0	0	0	0	0	0	0	0	0	0	0	0	0	48.2066	6.88666	20.66	0
Manly Sea Eagles	Roosters	Round 01	Forward	Away	Loss	4	46	42	46.9333	0	0	23.8636	204.545	0	1.70455	0	3.40909	0	0	0	0	0	0	18.75	3.40909	0	52.8409	0	47.7273	1.70455
Manly Sea Eagles	Rabbitohs	Round 02	Forward	Home	Loss	12	26	14	53.3667	1.49906	0	28.4822	239.85	1.49906	5.99625	1.49906	8.99438	0	0	0	0	0	0	25.4841	0	2.99813	55.4653	1.49906	38.9756	10.4934
Manly Sea Eagles	Dragons	Round 03	Forward	Away	Loss	12	38	26	48.8667	0	0	21.2824	186.63	0	4.91132	3.27422	3.27422	0	0	0	0	0	0	16.3711	11.4598	3.27422	54.0246	1.63711	47.4761	3.27422
Manly Sea Eagles	Panthers	Round 04	Forward	Home	Loss	6	46	40	54.15	0	0	13.2964	100.462	0	1.47738	2.95476	2.95476	0	0	0	0	0	0	13.2964	2.95476	0	57.6177	1.47738	48.7535	2.95476
Manly Sea Eagles	Warriors	Round 05	Forward	Away	Win	13	12	1	51.6667	0	0	26.3226	224.516	0	3.09677	3.09677	1.54839	0	0	0	0	0	0	24.7742	3.09677	0	63.4839	4.64516	54.1935	1.54839
Manly Sea Eagles	Titans	Round 06	Forward	Home	Win	36	0	36	39	0	0	28.7179	289.231	0	2.05128	0	2.05128	0	0	0	0	0	0	20.5128	0	0	55.3846	0	45.1282	4.10256
Manly Sea Eagles	Tigers	Round 07	Forward	Away	Win	40	6	34	47.1333	1.69731	0	33.9463	314.003	0	10.1839	6.78925	5.09194	0	0	0	0	0	0	30.5516	3.39463	0	42.4328	1.69731	30.5516	0
Manly Sea Eagles	Panthers	Round 08	Forward	Away	Loss	16	28	12	46.1833	0	0	31.1801	304.872	0	8.66113	5.19668	1.73223	0	0	0	0	0	0	24.2512	10.3934	0	46.7701	0	34.6445	3.46445
Manly Sea Eagles	Broncos	Round 10	Forward	Home	Win	50	6	44	56.6333	0	1.4126	26.8393	283.932	0	5.65038	1.4126	5.65038	0	0	0	0	0	0	22.6015	14.126	1.4126	32.4897	0	26.8393	2.82519
Manly Sea Eagles	Roosters	Round 01	Forward	Away	Loss	4	46	42	79.9833	0	0	15.0031	126.026	0	1.00021	0	5.00104	0	0	0	0	0	0	12.0025	9.00188	1.00021	48.01	0	43.009	2.00042
Manly Sea Eagles	Rabbitohs	Round 02	Forward	Home	Loss	12	26	14	80	0	0	17	156	0	0	0	4	0	0	0	0	0	0	14	14	1	48	2	41	1
Manly Sea Eagles	Dragons	Round 03	Forward	Away	Loss	12	38	26	79.9833	0	0	11.0023	83.0173	0	0	0	4.00083	0	0	0	0	0	0	10.0021	5.00104	1.00021	46.0096	0	44.0092	1.00021
Manly Sea Eagles	Panthers	Round 04	Forward	Home	Loss	6	46	40	79.9667	0	0	17.0071	140.058	0	1.00042	0	5.00208	0	0	0	0	0	0	12.005	13.0054	0	30.0125	0	28.0117	0
Manly Sea Eagles	Warriors	Round 05	Forward	Away	Win	13	12	1	79.95	0	0	15.0094	121.076	0	1.00063	0	3.00188	1.00063	10.0063	0	0	0	0	11.0069	12.0075	2.00125	55.0344	1.00063	48.03	2.00125
Manly Sea Eagles	Titans	Round 06	Forward	Home	Win	36	0	36	79.95	0	0	13.0081	112.07	0	0	0	1.00063	0	0	0	0	0	0	12.0075	13.0081	0	37.0231	3.00188	29.0181	0
Manly Sea Eagles	Tigers	Round 07	Forward	Away	Win	40	6	34	73.6167	0	0	11.9538	95.6305	0	0	0	4.34684	0	0	0	0	0	0	10.8671	16.3007	0	33.688	1.08671	29.3412	1.08671
Manly Sea Eagles	Panthers	Round 08	Forward	Away	Loss	16	28	12	79.9833	0	0	22.0046	155.032	0	0	0	4.00083	0	0	0	0	0	0	11.0023	27.0056	1.00021	63.0131	4.00083	50.0104	0
Manly Sea Eagles	Warriors	Round 09	Forward	Home	Win	38	32	6	79.9833	0	0	16.0033	134.028	0	1.00021	0	3.00063	0	0	0	0	0	0	9.00188	15.0031	0	38.0079	0	38.0079	1.00021
Manly Sea Eagles	Broncos	Round 10	Forward	Home	Win	50	6	44	79.9667	1.00042	0	22.0092	178.074	1.00042	1.00042	0	4.00167	0	0	0	0	0	0	13.0054	19.0079	1.00042	32.0133	3.00125	22.0092	0
Manly Sea Eagles	Titans	Round 06	Spine	Home	Win	36	0	36	72.0333	1.1106	2.22119	17.7696	211.013	2.22119	4.44239	1.1106	3.33179	0	0	0	0	0	3.33179	0	7.77418	1.1106	2.22119	0	2.22119	0
Manly Sea Eagles	Tigers	Round 07	Spine	Away	Win	40	6	34	63.0333	1.26917	2.53834	21.5759	266.526	2.53834	6.34585	0	3.80751	0	0	0	1.26917	12.6917	1.26917	0	17.7684	2.53834	7.61502	0	6.34585	1.26917
Manly Sea Eagles	Panthers	Round 08	Spine	Away	Loss	16	28	12	79.9833	1.00021	0	18.0038	207.043	0	3.00063	0	2.00042	0	0	0	4.00083	42.0088	0	0	23.0048	2.00042	9.00188	1.00021	5.00104	1.00021
Manly Sea Eagles	Warriors	Round 09	Spine	Home	Win	38	32	6	79.9833	2.00042	4.00083	18.0038	235.049	5.00104	8.00167	0	1.00021	0	0	0	3.00063	32.0067	0	0	21.0044	3.00063	3.00063	0	1.00021	3.00063
Manly Sea Eagles	Broncos	Round 10	Spine	Home	Win	50	6	44	68.35	2.34089	2.34089	17.5567	204.828	1.17045	4.68178	0	7.02268	0	0	0	0	0	1.17045	0	24.5794	2.34089	7.02268	0	3.51134	2.34089
Manly Sea Eagles	Roosters	Round 01	Spine	Away	Loss	4	46	42	79.9667	0	0	14.0058	103.043	0	1.00042	1.00042	1.00042	1.00042	23.0096	0	5.00208	38.0158	1.00042	0	17.0071	2.00083	9.00375	1.00042	3.00125	2.00083
Manly Sea Eagles	Rabbitohs	Round 02	Spine	Home	Loss	12	26	14	80	0	0	14	132	0	5	0	2	0	0	0	5	50	2	0	14	2	11	0	8	3
Manly Sea Eagles	Dragons	Round 03	Spine	Away	Loss	12	38	26	80	0	0	24	179	0	5	1	4	1	0	0	7	56	1	0	19	1	2	0	6	2
Manly Sea Eagles	Panthers	Round 04	Spine	Home	Loss	6	46	40	80	0	0	16	155	0	2	0	3	1	0	0	7	61	1	0	10	0	7	1	4	4
Manly Sea Eagles	Warriors	Round 05	Spine	Away	Win	13	12	1	79.9333	0	0	8.00667	75.0626	0	2.00167	0	0	0	0	0	1.00083	3.0025	1.00083	0	14.0117	1.00083	9.00751	1.00083	1.00083	1.00083
Melbourne Storm	Rabbitohs	Round 01	Back	Home	Win	26	18	8	79.9667	0	0	9.00375	127.053	1.00042	3.00125	0	0	1.00042	22.0092	0	4.00167	48.02	2.00083	0	1.00042	0	10.0042	1.00042	4.00167	2.00083
Melbourne Storm	Eels	Round 02	Back	Home	Win	26	18	8	80	0	0	12	130	2	1	0	1	3	28	1	3	37	2	0	3	0	3	0	10	1
Melbourne Storm	Panthers	Round 03	Back	Away	Loss	10	12	2	79.95	1.00063	0	11.0069	96.06	1.00063	2.00125	0	0	0	0	0	1.00063	8.005	1.00063	0	3.00188	3.00188	1.00063	0	2.00125	1.00063
Melbourne Storm	Broncos	Round 04	Back	Home	Win	40	6	34	80	0	1	15	204	1	5	0	0	0	0	0	2	45	0	0	4	2	5	0	4	0
Melbourne Storm	Bulldogs	Round 05	Back	Away	Win	52	18	34	72.3667	1.10548	0	12.1603	143.713	0	6.63289	0	0	0	0	0	1.10548	26.5316	0	0	4.42193	0	4.42193	0	5.52741	1.10548
Melbourne Storm	Roosters	Round 06	Back	Home	Win	20	4	16	45.2167	0	0	19.4619	198.157	0	5.30778	0	0	1.76926	12.3848	0	0	0	3.53852	0	5.30778	1.76926	51.3085	5.30778	7.07704	1.76926
Melbourne Storm	Warriors	Round 07	Back	Away	Win	42	20	22	40.95	3.9072	0	21.4896	210.989	5.86081	15.6288	0	1.9536	1.9536	50.7937	0	3.9072	-5.86081	0	0	5.86081	5.86081	50.7937	1.9536	5.86081	1.9536
Melbourne Storm	Sharks	Round 08	Back	Away	Win	40	14	26	39.6667	2.01681	0	18.1513	433.613	2.01681	12.1008	0	4.03361	2.01681	40.3361	0	0	0	2.01681	0	6.05042	0	44.3697	0	2.01681	0
Melbourne Storm	Rabbitohs	Round 09	Back	Home	Win	50	0	50	39.9167	12.0251	0	26.0543	340.71	6.01253	2.00418	0	4.00835	2.00418	24.0501	0	2.00418	10.0209	2.00418	0	6.01253	0	36.0752	0	6.01253	0
Melbourne Storm	Dragons	Round 10	Back	Home	Win	50	0	50	39.7667	6.03521	0	28.1643	436.547	4.02347	4.02347	0	0	2.01174	26.1526	0	6.03521	144.845	2.01174	0	0	2.01174	52.3051	0	8.04694	0
Melbourne Storm	Rabbitohs	Round 01	Forward	Home	Win	26	18	8	41.95	0	0	19.0703	167.819	0	0	1.90703	0	0	0	0	0	0	0	13.3492	1.90703	3.81406	41.9547	0	41.9547	1.90703
Melbourne Storm	Eels	Round 02	Forward	Home	Win	26	18	8	39.1333	0	0	32.7087	296.422	0	6.13288	2.04429	2.04429	0	0	0	0	0	0	28.6201	0	2.04429	40.8859	2.04429	42.9302	4.08859
Melbourne Storm	Panthers	Round 03	Forward	Away	Loss	10	12	2	38.6667	0	0	22.7586	200.69	0	2.06897	4.13793	2.06897	0	0	0	0	0	2.06897	18.6207	0	0	43.4483	0	33.1034	4.13793
Melbourne Storm	Broncos	Round 04	Forward	Home	Win	40	6	34	37.0833	0	0	30.2022	263.191	0	0	4.31461	0	0	0	0	0	0	0	21.573	6.47191	2.1573	51.7753	2.1573	38.8315	2.1573
Melbourne Storm	Bulldogs	Round 05	Forward	Away	Win	52	18	34	51.1167	0	0	17.2155	190.936	0	0	3.13009	3.13009	0	0	0	0	0	0	10.9553	1.56505	0	37.5611	0	39.1262	0
Melbourne Storm	Roosters	Round 06	Forward	Home	Win	20	4	16	42.9333	0	0	26.087	281.366	0	9.31677	0	3.72671	0	0	0	0	0	3.72671	18.6335	3.72671	1.86335	65.2174	0	39.1304	0
Melbourne Storm	Warriors	Round 07	Forward	Away	Win	42	20	22	58.5667	0	0	15.0256	155.72	0	1.36596	0	0	0	0	0	0	0	0	10.9277	0	1.36596	42.3449	0	21.8554	1.36596
Melbourne Storm	Rabbitohs	Round 09	Interchange	Home	Win	50	0	50	46.9833	0	0	23.8382	236.68	0	0	3.40546	1.70273	0	0	0	0	0	0	18.73	1.70273	1.70273	49.3792	3.40546	32.3519	0
Melbourne Storm	Dragons	Round 10	Interchange	Home	Win	50	0	50	43.5333	1.83767	0	18.3767	183.767	1.83767	7.35069	1.83767	1.83767	0	0	0	0	0	0	16.5391	1.83767	3.67534	44.1041	0	25.7274	1.83767
Melbourne Storm	Rabbitohs	Round 01	Forward	Home	Win	26	18	8	46.2	0	0	27.7056	211.255	0	1.7316	0	6.92641	0	0	0	0	0	0	25.974	10.3896	1.7316	60.6061	0	34.632	1.7316
Melbourne Storm	Eels	Round 02	Forward	Home	Win	26	18	8	42.5833	0	0	18.7867	152.172	0	0	0	1.87867	0	0	0	0	0	0	15.0294	7.51468	3.75734	45.0881	0	50.7241	3.75734
Melbourne Storm	Panthers	Round 03	Forward	Away	Loss	10	12	2	43.75	0	0	21.9429	193.829	0	0	0	3.65714	0	0	0	0	0	0	18.2857	9.14286	1.82857	38.4	0	47.5429	0
Melbourne Storm	Broncos	Round 04	Forward	Home	Win	40	6	34	38.1167	0	0	23.087	220.376	0	0	4.19764	4.19764	0	0	0	0	0	0	20.9882	16.7906	0	46.174	0	46.174	2.09882
Melbourne Storm	Bulldogs	Round 05	Forward	Away	Win	52	18	34	52.65	0	0	19.7531	177.778	0	1.51947	1.51947	3.03894	0	0	0	0	0	0	19.7531	3.03894	1.51947	42.5451	3.03894	30.3894	4.5584
Melbourne Storm	Roosters	Round 06	Forward	Home	Win	20	4	16	79.9667	0	0	12.005	93.0388	0	0	1.00042	2.00083	0	0	0	0	0	0	11.0046	4.00167	0	39.0163	2.00083	26.0108	0
Melbourne Storm	Warriors	Round 07	Forward	Away	Win	42	20	22	80	0	0	7	52	0	0	1	0	0	0	0	0	0	0	3	8	0	51	2	21	0
Melbourne Storm	Sharks	Round 08	Forward	Away	Win	40	14	26	80	0	0	13	135	0	1	1	2	0	0	0	0	0	0	6	2	0	36	0	12	2
Melbourne Storm	Rabbitohs	Round 09	Forward	Home	Win	50	0	50	80	0	0	13	115	0	0	1	5	0	0	0	0	0	0	11	3	0	45	3	17	1
Melbourne Storm	Dragons	Round 10	Forward	Home	Win	50	0	50	79.9333	0	0	11.0092	123.103	0	0	3.0025	2.00167	0	0	0	0	0	0	9.00751	8.00667	1.00083	47.0392	1.00083	14.0117	1.00083
Melbourne Storm	Rabbitohs	Round 01	Forward	Home	Win	26	18	8	66.9	0	1.19581	8.3707	59.7907	1.19581	1.19581	0	3.58744	0	0	0	0	0	0	5.97907	2.39163	1.19581	52.6158	1.19581	37.0703	1.19581
Melbourne Storm	Eels	Round 02	Forward	Home	Win	26	18	8	70.8	0	0	9.03955	53.1073	0	0	0	5.64972	0	0	0	0	0	1.12994	6.77966	2.25989	0	30.5085	0	45.1977	4.51977
Melbourne Storm	Panthers	Round 03	Forward	Away	Loss	10	12	2	79.95	0	0	9.00563	58.0363	0	1.00063	0	1.00063	0	0	0	0	0	0	8.005	2.00125	0	24.015	1.00063	32.02	2.00125
Melbourne Storm	Broncos	Round 04	Forward	Home	Win	40	6	34	80	0	0	12	128	0	1	0	1	2	35	1	0	0	1	8	3	0	28	0	34	0
Melbourne Storm	Bulldogs	Round 05	Forward	Away	Win	52	18	34	80	0	1	9	104	0	0	0	2	1	12	0	0	0	0	8	4	0	41	1	36	3
Melbourne Storm	Roosters	Round 06	Forward	Home	Win	20	4	16	32.45	0	0	24.6533	160.247	0	9.86133	0	4.93066	0	0	0	0	0	0	22.188	7.39599	4.93066	69.0293	0	83.8213	12.3267
Melbourne Storm	Warriors	Round 07	Forward	Away	Win	42	20	22	29.7	0	0	26.936	188.552	0	0	0	2.6936	0	0	0	0	0	0	26.936	16.1616	0	64.6465	0	64.6465	5.38721
Melbourne Storm	Sharks	Round 08	Forward	Away	Win	40	14	26	44.2	0	1.80995	18.0995	159.276	0	0	0	7.23982	1.80995	30.7692	0	0	0	0	16.2896	7.23982	0	50.6787	1.80995	36.1991	1.80995
Melbourne Storm	Rabbitohs	Round 09	Forward	Home	Win	50	0	50	71	0	0	6.76056	60.8451	0	0	0	1.12676	0	0	0	0	0	0	3.38028	5.6338	0	45.0704	1.12676	31.5493	0
Melbourne Storm	Dragons	Round 10	Spine	Home	Win	50	0	50	30.65	2.61011	2.61011	33.9315	344.535	2.61011	10.4405	0	0	0	0	0	2.61011	18.2708	0	23.491	20.8809	0	83.5237	0	86.1338	7.83034
Melbourne Storm	Rabbitohs	Round 01	Interchange	Home	Win	26	18	8	28.9	0	0	19.3772	138.408	0	5.53633	0	5.53633	0	0	0	0	0	0	19.3772	2.76817	2.76817	58.1315	5.53633	63.6678	8.3045
Melbourne Storm	Eels	Round 02	Interchange	Home	Win	26	18	8	68.2167	0	0	8.20914	82.0914	0	2.34547	2.34547	0	0	0	0	0	0	0	7.0364	5.86367	0	43.3912	2.34547	23.4547	2.34547
Melbourne Storm	Panthers	Round 03	Forward	Away	Loss	10	12	2	25.3167	0	0	15.7999	164.319	0	0	0	6.31995	0	0	0	0	0	0	15.7999	6.31995	0	75.8394	0	72.6794	6.31995
Melbourne Storm	Broncos	Round 04	Forward	Home	Win	40	6	34	26.7667	0	2.98879	32.8767	286.924	0	0	2.98879	2.98879	0	0	0	0	0	0	26.8991	11.9552	2.98879	41.8431	2.98879	92.6526	5.97758
Melbourne Storm	Bulldogs	Round 05	Interchange	Away	Win	52	18	34	32.9167	0	0	12.1519	106.937	0	0	0	2.43038	0	0	0	0	0	0	12.1519	7.29114	2.43038	34.0253	0	68.0506	7.29114
Melbourne Storm	Roosters	Round 06	Interchange	Home	Win	20	4	16	39.8833	0	0	18.0527	132.386	0	4.0117	0	8.0234	0	0	0	0	0	0	16.0468	0	0	30.0878	0	28.0819	6.01755
Melbourne Storm	Warriors	Round 07	Interchange	Away	Win	42	20	22	53.4833	0	0	8.97476	73.2939	0	0	0	0	1.49579	23.9327	0	0	0	0	7.47897	7.47897	2.99159	38.8906	1.49579	44.8738	2.99159
Melbourne Storm	Sharks	Round 08	Back	Away	Win	40	14	26	66.5167	1.20271	0	6.01353	40.892	1.20271	2.40541	1.20271	0	0	0	0	0	0	0	6.01353	2.40541	0	34.8785	1.20271	26.4595	1.20271
Melbourne Storm	Dragons	Round 10	Interchange	Home	Win	50	0	50	53.1	0	0	1.50659	10.5461	0	0	0	0	0	0	0	0	0	1.50659	0	39.1714	0	75.3296	4.51977	13.5593	1.50659
Melbourne Storm	Warriors	Round 07	Interchange	Away	Win	42	20	22	46.8167	0	0	11.9616	114.489	0	0	0	0	0	0	0	0	0	0	8.54397	6.83517	0	51.2638	1.70879	23.9231	0
Melbourne Storm	Sharks	Round 08	Interchange	Away	Win	40	14	26	53.5167	0	0	13.4538	118.094	0	0	0	4.48458	0	0	0	0	0	0	11.9589	2.98972	1.49486	50.8253	4.48458	22.4229	0
Melbourne Storm	Rabbitohs	Round 09	Interchange	Home	Win	50	0	50	67.7167	0	0	21.2651	179.572	0	2.36279	0	3.54418	0	0	0	0	0	0	16.5395	2.36279	0	70.8836	3.54418	25.9906	2.36279
Melbourne Storm	Dragons	Round 10	Forward	Home	Win	50	0	50	58.75	0	0	20.4255	202.894	0	2.7234	0	2.7234	0	0	0	0	0	0	17.7021	8.17021	0	46.2979	0	31.3191	2.7234
Melbourne Storm	Bulldogs	Round 05	Interchange	Away	Win	52	18	34	79.9667	0	1.00042	7.00292	74.0308	0	0	0	0	0	0	0	0	0	6.0025	1.00042	56.0233	1.00042	36.015	2.00083	38.0158	3.00125
Melbourne Storm	Roosters	Round 06	Interchange	Home	Win	20	4	16	80	1	1	13	124	1	3	0	1	0	0	0	0	0	12	0	75	1	37	2	23	1
Melbourne Storm	Warriors	Round 07	Interchange	Away	Win	42	20	22	80	0	0	7	74	0	1	0	1	2	72	0	0	0	6	1	62	1	36	2	27	2
Melbourne Storm	Sharks	Round 08	Interchange	Away	Win	40	14	26	75.2667	0	2.12578	10.6289	86.0939	0	1.06289	2.12578	0	1.06289	46.7671	0	0	0	10.6289	0	90.3454	0	19.132	1.06289	38.264	4.25155
Melbourne Storm	Rabbitohs	Round 09	Spine	Home	Win	50	0	50	70.4833	0	1.13502	6.81012	118.042	1.13502	2.27004	0	1.13502	0	0	0	0	0	3.40506	2.27004	107.827	1.13502	29.5105	0	28.3755	2.27004
Melbourne Storm	Rabbitohs	Round 01	Spine	Home	Win	26	18	8	79.9667	0	1.00042	7.00292	40.0167	0	0	0	2.00083	9.00375	282.118	0	0	0	0	0	35.0146	0	28.0117	1.00042	21.0088	5.00208
Melbourne Storm	Eels	Round 02	Spine	Home	Win	26	18	8	74.8	0	0	9.62567	90.9091	0	0	1.06952	1.06952	17.1123	468.449	0	0	0	1.06952	0	37.4332	0	28.877	2.13904	32.0856	4.27807
Melbourne Storm	Panthers	Round 03	Spine	Away	Loss	10	12	2	79.95	0	0	16.01	125.078	0	2.00125	0	0	13.0081	337.211	1.00063	0	0	1.00063	0	36.0225	0	24.015	0	23.0144	3.00188
Melbourne Storm	Broncos	Round 04	Spine	Home	Win	40	6	34	70.35	0	1.13717	12.5089	117.129	1.13717	1.13717	0	2.27434	12.5089	438.948	0	0	0	0	0	36.3895	0	15.9204	0	13.6461	3.41151
Melbourne Storm	Bulldogs	Round 05	Spine	Away	Win	52	18	34	73.1833	1.09315	1.09315	5.46573	44.8189	0	1.09315	0	0	8.74516	274.379	0	0	0	0	0	40.4464	0	17.4903	0	16.3972	5.46573
Melbourne Storm	Roosters	Round 06	Spine	Home	Win	20	4	16	80	1	0	12	93	2	4	2	1	12	286	1	1	0	0	1	22	0	6	0	24	2
Melbourne Storm	Warriors	Round 07	Spine	Away	Win	42	20	22	28.5333	0	11.215	28.0374	322.43	8.41121	5.60748	0	0	11.215	358.879	0	0	0	0	0	61.6822	0	50.4673	2.80374	64.486	5.60748
Melbourne Storm	Sharks	Round 08	Spine	Away	Win	40	14	26	9.46667	8.4507	0	92.9577	1090.14	8.4507	42.2535	8.4507	8.4507	76.0563	1985.92	8.4507	0	0	0	0	253.521	8.4507	8.4507	0	135.211	42.2535
Melbourne Storm	Rabbitohs	Round 09	Spine	Home	Win	50	0	50	23.8167	3.35899	6.71798	33.5899	423.233	3.35899	10.077	0	6.71798	36.9489	1212.6	3.35899	0	0	0	0	137.719	0	16.795	0	43.6669	3.35899
Melbourne Storm	Dragons	Round 10	Spine	Home	Win	50	0	50	80	1	1	12	108	1	4	0	0	10	239	1	2	5	0	0	36	1	2	0	13	1
Melbourne Storm	Panthers	Round 03	Interchange	Away	Loss	10	12	2	72.2333	0	1.10752	24.3655	167.236	0	4.43009	1.10752	2.21504	3.32257	39.8708	0	9.9677	84.1717	1.10752	1.10752	23.258	1.10752	3.32257	0	5.53761	1.10752
Melbourne Storm	Broncos	Round 04	Interchange	Home	Win	40	6	34	80	0	0	0	0	0	0	0	0	2	44	0	0	0	0	0	38	0	3	0	11	1
Melbourne Storm	Bulldogs	Round 05	Interchange	Away	Win	52	18	34	68.8833	1.16138	0	3.48415	34.8415	0	0	1.16138	0	0	0	0	0	0	0	0	3.48415	1.16138	10.4525	1.16138	1.16138	0
Melbourne Storm	Roosters	Round 06	Interchange	Home	Win	20	4	16	79.95	0	0	7.00438	69.0432	0	0	0	0	1.00063	8.005	0	3.00188	30.0188	0	2.00125	12.0075	0	14.0088	1.00063	7.00438	0
Melbourne Storm	Warriors	Round 07	Spine	Away	Win	42	20	22	14.7167	5.43601	10.872	86.9762	625.142	5.43601	10.872	0	5.43601	0	0	0	21.7441	222.877	5.43601	0	141.336	10.872	32.6161	5.43601	10.872	0
Melbourne Storm	Sharks	Round 08	Spine	Away	Win	40	14	26	72.65	0	2.20234	19.8211	146.456	1.10117	1.10117	0	1.10117	0	0	0	7.70819	52.8562	0	0	23.1246	1.10117	33.0351	5.50585	2.20234	1.10117
Melbourne Storm	Rabbitohs	Round 09	Spine	Home	Win	50	0	50	79.9667	0	2.00083	18.0075	152.063	1.00042	6.0025	4.00167	3.00125	1.00042	23.0096	0	6.0025	24.01	1.00042	0	17.0071	0	9.00375	1.00042	3.00125	0
Melbourne Storm	Dragons	Round 10	Spine	Home	Win	50	0	50	80	0	2	15	225	2	3	2	1	1	19	0	2	12	0	0	29	0	10	0	6	1
Melbourne Storm	Sharks	Round 08	Interchange	Away	Win	40	14	26	80	0	0	7	54	0	1	0	0	0	0	0	0	0	0	0	2	1	5	0	12	2
Melbourne Storm	Dragons	Round 10	Interchange	Home	Win	50	0	50	80	1	0	4	38	1	0	0	0	0	0	0	0	0	0	0	2	0	4	1	2	1
Melbourne Storm	Dragons	Round 10	Spine	Home	Win	50	0	50	79.9333	0	1.00083	2.00167	24.02	0	0	0	0	4.00334	87.0726	0	0	0	0	0	26.0217	0	5.00417	0	18.015	2.00167
Melbourne Storm	Rabbitohs	Round 01	Back	Home	Win	26	18	8	79.9667	0	0	11.0046	89.0371	0	2.00083	0	0	0	0	0	1.00042	22.0092	0	1.00042	0	0	9.00375	0	5.00208	3.00125
Melbourne Storm	Eels	Round 02	Back	Home	Win	26	18	8	11.85	0	0	128.27	931.646	0	27.0042	0	0	0	0	0	27.0042	121.519	13.5021	0	6.75105	6.75105	0	0	40.5063	20.2532
Melbourne Storm	Panthers	Round 03	Back	Away	Loss	10	12	2	80	0	0	18	164	0	2	0	0	0	0	0	6	67	2	0	2	1	6	0	6	0
Melbourne Storm	Broncos	Round 04	Back	Home	Win	40	6	34	80	2	0	22	190	1	5	0	0	0	0	0	7	58	0	1	2	0	11	0	2	1
Melbourne Storm	Bulldogs	Round 05	Back	Away	Win	52	18	34	46.75	1.71123	1.71123	46.2032	489.412	5.13369	8.55615	0	5.13369	1.71123	51.3369	0	8.55615	123.209	3.42246	0	0	1.71123	66.738	1.71123	8.55615	0
Melbourne Storm	Roosters	Round 06	Back	Home	Win	20	4	16	47.6167	0	0	26.8813	246.972	1.68008	11.7606	0	1.68008	0	0	0	1.68008	18.4809	1.68008	0	3.36017	1.68008	58.8029	1.68008	13.4407	3.36017
Melbourne Storm	Warriors	Round 07	Back	Away	Win	42	20	22	52.5333	1.52284	0	6.09137	30.4569	0	0	0	1.52284	0	0	0	3.04569	21.3198	0	0	0	0	54.8223	0	0	0
Melbourne Storm	Rabbitohs	Round 09	Back	Home	Win	50	0	50	60.4333	2.64755	0	22.5041	185.328	2.64755	0	0	1.32377	0	0	0	1.32377	-2.64755	1.32377	0	2.64755	0	56.9222	1.32377	6.61886	0
Melbourne Storm	Dragons	Round 10	Back	Home	Win	50	0	50	49.7333	1.60858	0	14.4772	160.858	1.60858	6.43432	0	0	1.60858	11.2601	0	1.60858	17.6944	0	0	4.82574	0	64.3432	4.82574	16.0858	0
Melbourne Storm	Rabbitohs	Round 01	Interchange	Home	Win	26	18	8	60.2167	0	0	17.271	158.096	0	0	0	3.98561	0	0	0	0	0	0	11.9568	0	0	59.7841	1.32854	37.199	1.32854
Melbourne Storm	Eels	Round 02	Interchange	Home	Win	26	18	8	31.2667	0	0	43.4968	373.561	0	0	0	5.11727	0	0	0	0	0	0	38.3795	2.55864	2.55864	53.7313	0	76.7591	0
Melbourne Storm	Panthers	Round 03	Interchange	Away	Loss	10	12	2	36.2	0	0	30.9392	251.934	0	0	0	2.20994	0	0	0	0	0	0	26.5193	11.0497	0	55.2486	0	68.5083	2.20994
Melbourne Storm	Broncos	Round 04	Interchange	Home	Win	40	6	34	31.4667	0	0	40.678	355.932	0	2.54237	0	10.1695	0	0	0	0	0	0	40.678	0	2.54237	61.0169	0	73.7288	0
Melbourne Storm	Bulldogs	Round 05	Interchange	Away	Win	52	18	34	39.6	2.0202	0	20.202	181.818	2.0202	6.06061	0	4.0404	0	0	0	2.0202	12.1212	0	16.1616	4.0404	0	54.5455	0	52.5253	2.0202
Melbourne Storm	Roosters	Round 06	Interchange	Home	Win	20	4	16	79.9667	0	0	17.0071	143.06	0	3.00125	0	6.0025	0	0	0	0	0	0	16.0067	1.00042	0	32.0133	2.00083	35.0146	1.00042
Melbourne Storm	Warriors	Round 07	Interchange	Away	Win	42	20	22	80	0	0	7	52	0	1	1	1	0	0	0	0	0	0	7	2	0	45	3	20	0
Melbourne Storm	Sharks	Round 08	Forward	Away	Win	40	14	26	79.9333	1.00083	0	12.01	127.106	1.00083	4.00334	0	1.00083	0	0	0	0	0	0	10.0083	2.00167	0	36.03	2.00167	22.0183	2.00167
Melbourne Storm	Rabbitohs	Round 09	Interchange	Home	Win	50	0	50	79.9667	0	0	6.0025	56.0233	0	0	0	2.00083	0	0	0	0	0	0	6.0025	1.00042	0	34.0142	0	23.0096	0
Melbourne Storm	Dragons	Round 10	Forward	Home	Win	50	0	50	80	0	0	10	102	0	0	0	0	0	0	0	0	0	0	8	2	0	38	1	23	0
Melbourne Storm	Rabbitohs	Round 01	Forward	Home	Win	26	18	8	79.95	0	0	12.0075	102.064	0	1.00063	0	2.00125	0	0	0	0	0	0	12.0075	0	1.00063	32.02	2.00125	24.015	2.00125
Melbourne Storm	Eels	Round 02	Forward	Home	Win	26	18	8	80	0	0	13	87	0	0	1	3	0	0	0	0	0	1	11	5	0	22	0	37	1
Melbourne Storm	Bulldogs	Round 05	Forward	Away	Win	52	18	34	80	1	0	11	106	2	1	2	2	0	0	0	0	0	1	9	4	0	30	0	29	1
Melbourne Storm	Roosters	Round 06	Forward	Home	Win	20	4	16	13.9333	0	0	86.1244	591.388	0	0	5.74163	11.4833	0	0	0	0	0	0	80.3828	11.4833	11.4833	80.3828	0	200.957	0
Melbourne Storm	Warriors	Round 07	Forward	Away	Win	42	20	22	21.6167	3.70085	0	37.0085	403.392	3.70085	0	3.70085	3.70085	0	0	0	0	0	0	29.6068	11.1025	3.70085	62.9144	3.70085	133.231	0
Melbourne Storm	Sharks	Round 08	Forward	Away	Win	40	14	26	55.2	0	0	18.8406	191.304	0	1.44928	0	1.44928	0	0	0	0	0	0	15.942	4.34783	2.89855	65.2174	2.89855	34.7826	2.89855
Melbourne Storm	Rabbitohs	Round 09	Forward	Home	Win	50	0	50	30.3667	0	0	18.4413	134.358	0	0	2.63447	0	0	0	0	0	0	0	18.4413	10.5379	0	47.4204	0	57.9583	0
Melbourne Storm	Dragons	Round 10	Forward	Home	Win	50	0	50	23.7833	0	0	40.3644	356.552	0	3.3637	6.7274	6.7274	0	0	0	0	0	0	37.0007	10.0911	0	84.0925	6.7274	90.8199	6.7274
Melbourne Storm	Rabbitohs	Round 01	Interchange	Home	Win	26	18	8	12.2333	0	0	19.6185	137.33	0	0	0	6.53951	0	0	0	0	0	0	19.6185	0	0	13.079	0	65.3951	0
Melbourne Storm	Eels	Round 02	Interchange	Home	Win	26	18	8	9.81667	0	0	65.1952	594.907	0	0	0	32.5976	0	0	0	0	0	0	48.8964	8.14941	0	16.2988	0	114.092	8.14941
Melbourne Storm	Panthers	Round 03	Interchange	Away	Loss	10	12	2	18.5	0	0	60.5405	497.297	0	0	0	4.32432	0	0	0	0	0	0	47.5676	4.32432	4.32432	25.9459	4.32432	121.081	17.2973
Melbourne Storm	Broncos	Round 04	Interchange	Home	Win	40	6	34	79.9667	0	0	8.00333	98.0409	0	0	0	0	0	0	0	0	0	0	4.00167	11.0046	0	34.0142	2.00083	17.0071	0
Melbourne Storm	Warriors	Round 07	Interchange	Away	Win	42	20	22	80	0	0	3	36	0	0	0	0	0	0	0	0	0	0	2	0	0	22	0	16	1
Melbourne Storm	Sharks	Round 08	Interchange	Away	Win	40	14	26	80	0	0	1	14	0	0	0	0	0	0	0	0	0	0	1	3	0	30	2	1	0
Melbourne Storm	Rabbitohs	Round 09	Interchange	Home	Win	50	0	50	80	0	0	0	0	0	0	0	0	1	4	0	0	0	0	0	1	1	37	1	2	0
Melbourne Storm	Broncos	Round 04	Interchange	Home	Win	40	6	34	79.9333	0	0	3.0025	41.0342	0	0	0	0	0	0	0	0	0	1.00083	1.00083	2.00167	0	34.0284	2.00167	5.00417	0
Melbourne Storm	Rabbitohs	Round 01	Spine	Home	Win	26	18	8	79.5833	1.00524	0	9.04712	63.3298	1.00524	4.02094	0	2.01047	8.04188	206.073	0	0	0	0	0	31.1623	1.00524	25.1309	2.01047	21.1099	3.01571
Melbourne Storm	Eels	Round 02	Spine	Home	Win	26	18	8	80	0	0	14	133	0	3	1	3	6	166	1	0	0	2	0	48	1	18	0	19	3
Melbourne Storm	Panthers	Round 03	Spine	Away	Loss	10	12	2	79.95	0	0	23.0144	195.122	2.00125	5.00313	1.00063	2.00125	8.005	290.181	2.00125	0	0	1.00063	0	45.0281	1.00063	23.0144	0	18.0113	4.0025
Melbourne Storm	Broncos	Round 04	Spine	Home	Win	40	6	34	80	1	0	12	90	0	4	0	3	10	273	0	1	6	1	0	41	1	26	1	31	3
Melbourne Storm	Bulldogs	Round 05	Spine	Away	Win	52	18	34	79.9667	0	2.00083	14.0058	91.0379	0	2.00083	1.00042	1.00042	7.00292	144.06	0	0	0	1.00042	0	28.0117	0	12.005	1.00042	23.0096	5.00208
Melbourne Storm	Roosters	Round 06	Spine	Home	Win	20	4	16	80	0	0	16	113	0	9	4	2	7	150	1	1	18	2	0	31	0	19	2	14	3
Melbourne Storm	Warriors	Round 07	Spine	Away	Win	42	20	22	80	0	1	9	81	0	2	3	2	6	197	1	0	0	1	0	23	0	13	1	13	1
Melbourne Storm	Sharks	Round 08	Spine	Away	Win	40	14	26	80	0	1	11	108	0	2	0	2	6	164	1	0	0	1	1	34	1	16	0	15	9
Melbourne Storm	Rabbitohs	Round 09	Spine	Home	Win	50	0	50	79.9333	0	0	11.0092	97.0809	0	1.00083	2.00167	3.0025	9.00751	258.215	0	0	0	2.00167	0	40.0334	0	19.0158	0	20.0167	2.00167
Melbourne Storm	Rabbitohs	Round 01	Back	Home	Win	26	18	8	79.9667	1.00042	0	12.005	102.043	1.00042	1.00042	0	1.00042	0	0	0	0	0	0	0	1.00042	1.00042	14.0058	1.00042	11.0046	1.00042
Melbourne Storm	Eels	Round 02	Back	Home	Win	26	18	8	80	1	0	21	125	0	9	1	1	1	6	0	1	-7	2	0	4	1	10	1	15	1
Melbourne Storm	Panthers	Round 03	Back	Away	Loss	10	12	2	79.95	0	0	12.0075	110.069	0	2.00125	2.00125	1.00063	0	0	0	0	0	0	0	1.00063	1.00063	15.0094	0	9.00563	3.00188
Melbourne Storm	Broncos	Round 04	Back	Home	Win	40	6	34	80	0	1	12	174	1	6	1	2	0	0	0	0	0	3	0	2	1	10	1	15	1
Melbourne Storm	Bulldogs	Round 05	Back	Away	Win	52	18	34	80	1	0	10	112	0	1	0	0	0	0	0	0	0	0	0	1	0	24	2	17	1
Melbourne Storm	Roosters	Round 06	Back	Home	Win	20	4	16	79.9667	0	0	12.005	84.035	1.00042	2.00083	1.00042	1.00042	1.00042	12.005	0	1.00042	2.00083	1.00042	0	3.00125	0	1.00042	0	6.0025	4.00167
Melbourne Storm	Warriors	Round 07	Back	Away	Win	42	20	22	80	1	0	8	70	1	4	1	0	0	0	0	0	0	0	0	2	1	5	0	7	1
Melbourne Storm	Sharks	Round 08	Back	Away	Win	40	14	26	80	0	0	10	113	1	4	0	1	0	0	0	0	0	0	0	3	0	2	1	13	2
Melbourne Storm	Rabbitohs	Round 09	Back	Home	Win	50	0	50	79.9333	0	3.0025	15.0125	128.107	0	5.00417	0	2.00167	2.00167	34.0284	0	0	0	0	0	4.00334	0	10.0083	1.00083	7.00584	0
Melbourne Storm	Dragons	Round 10	Back	Home	Win	50	0	50	64.7667	1.2352	1.2352	14.8224	167.988	1.2352	6.17602	0	1.2352	0	0	0	0	0	2.47041	0	6.17602	1.2352	12.352	0	17.2928	8.64642
Melbourne Storm	Rabbitohs	Round 01	Spine	Home	Win	26	18	8	12.75	12.549	6.27451	125.49	1104.31	6.27451	31.3725	0	6.27451	12.549	138.039	0	37.6471	307.451	31.3725	0	156.863	0	0	0	6.27451	0
Melbourne Storm	Eels	Round 02	Spine	Home	Win	26	18	8	18.1833	0	4.39963	109.991	1095.51	4.39963	13.1989	0	4.39963	4.39963	17.5985	0	43.9963	585.151	17.5985	0	145.188	4.39963	79.1934	0	21.9982	4.39963
Melbourne Storm	Broncos	Round 04	Spine	Home	Win	40	6	34	69.8333	4.58234	1.14558	29.7852	341.384	2.29117	11.4558	3.43675	1.14558	1.14558	21.7661	1.14558	9.16468	105.394	5.72792	0	29.7852	2.29117	53.8425	3.43675	1.14558	0
Melbourne Storm	Bulldogs	Round 05	Spine	Away	Win	52	18	34	69.85	1.14531	1.14531	19.4703	227.917	2.29062	3.43593	0	2.29062	1.14531	25.1969	0	5.72656	48.1031	3.43593	0	33.214	2.29062	54.9749	2.29062	8.01718	1.14531
Melbourne Storm	Roosters	Round 06	Spine	Home	Win	20	4	16	65.55	1.22044	0	15.8658	151.335	2.44088	2.44088	0	1.22044	1.22044	14.6453	0	4.88177	52.479	1.22044	0	15.8658	0	50.0381	1.22044	7.32265	1.22044
Melbourne Storm	Dragons	Round 10	Interchange	Home	Win	50	0	50	51.5167	0	1.5529	3.10579	9.31737	0	0	0	0	0	0	0	1.5529	-3.10579	0	0	9.31737	0	48.1398	1.5529	0	0
Melbourne Storm	Panthers	Round 03	Interchange	Away	Loss	10	12	2	43.2	0	0	9.25926	81.4815	0	0	0	3.7037	0	0	0	0	0	0	7.40741	1.85185	0	48.1481	3.7037	25.9259	3.7037
Melbourne Storm	Rabbitohs	Round 01	Spine	Home	Win	26	18	8	46.6	0	0	13.7339	156.223	0	0	0	0	1.71674	29.1845	0	0	0	10.3004	3.43348	120.172	0	60.0858	0	60.0858	1.71674
Melbourne Storm	Eels	Round 02	Spine	Home	Win	26	18	8	58.5333	0	0	12.3007	103.872	0	1.36674	0	2.73349	0	0	0	0	0	6.83371	4.10023	114.806	1.36674	35.5353	1.36674	53.303	1.36674
Melbourne Storm	Panthers	Round 03	Spine	Away	Loss	10	12	2	47.85	1.67189	0	13.3751	148.798	1.67189	6.68757	1.67189	1.67189	1.67189	75.2351	0	0	0	10.0313	3.34378	120.376	0	40.1254	3.34378	56.8443	5.01567
Melbourne Storm	Broncos	Round 04	Spine	Home	Win	40	6	34	54.9167	0	0	20.3945	151.502	0	0	0	2.91351	0	0	0	0	0	11.654	5.82701	104.886	0	46.6161	1.45675	40.7891	0
Melbourne Storm	Bulldogs	Round 05	Spine	Away	Win	52	18	34	79.9667	0	1.00042	8.00333	46.0192	0	0	1.00042	3.00125	0	0	0	0	0	5.00208	2.00083	40.0167	0	21.0088	1.00042	20.0083	1.00042
Melbourne Storm	Roosters	Round 06	Spine	Home	Win	20	4	16	80	0	1	10	98	0	4	1	1	0	0	0	0	0	4	2	47	0	21	1	33	0
Melbourne Storm	Warriors	Round 07	Spine	Away	Win	42	20	22	80	0	0	12	121	0	2	0	3	0	0	0	0	0	5	6	35	1	24	1	20	5
Melbourne Storm	Sharks	Round 08	Spine	Away	Win	40	14	26	80	1	0	13	108	1	2	1	1	1	32	0	0	0	4	8	21	0	19	1	16	2
Melbourne Storm	Rabbitohs	Round 09	Forward	Home	Win	50	0	50	79.9333	1.00083	0	5.00417	64.0534	1.00083	5.00417	0	0	0	0	0	0	0	2.00167	2.00167	41.0342	0	18.015	2.00167	27.0225	2.00167
Melbourne Storm	Rabbitohs	Round 01	Back	Home	Win	26	18	8	79.9667	0	0	9.00375	58.0242	0	1.00042	1.00042	0	0	0	0	0	0	0	0	1.00042	2.00083	16.0067	1.00042	12.005	5.00208
Melbourne Storm	Eels	Round 02	Back	Home	Win	26	18	8	80	1	0	11	97	1	2	0	1	0	0	0	0	0	0	0	5	0	8	1	19	2
Melbourne Storm	Panthers	Round 03	Back	Away	Loss	10	12	2	79.95	0	0	8.005	52.0325	0	1.00063	0	2.00125	0	0	0	0	0	1.00063	0	1.00063	2.00125	31.0194	3.00188	23.0144	2.00125
Melbourne Storm	Broncos	Round 04	Back	Home	Win	40	6	34	80	0	0	8	85	0	0	0	1	0	0	0	0	0	0	0	3	0	11	1	17	1
Melbourne Storm	Bulldogs	Round 05	Back	Away	Win	52	18	34	80	0	0	13	121	0	2	1	2	0	0	0	0	0	0	0	7	2	24	0	13	0
Melbourne Storm	Roosters	Round 06	Back	Home	Win	20	4	16	10.1333	0	0	55.2632	442.105	0	15.7895	0	0	0	0	0	7.89474	71.0526	15.7895	0	47.3684	23.6842	71.0526	0	94.7368	23.6842
Melbourne Storm	Warriors	Round 07	Back	Away	Win	42	20	22	17.5	9.14286	0	41.1429	635.429	4.57143	22.8571	9.14286	0	0	0	0	9.14286	150.857	0	0	4.57143	4.57143	50.2857	4.57143	22.8571	0
Melbourne Storm	Sharks	Round 08	Back	Away	Win	40	14	26	20.9	11.4833	0	22.9665	355.981	11.4833	19.1388	0	7.6555	0	0	0	0	0	0	0	15.311	3.82775	65.0718	0	91.866	3.82775
Melbourne Storm	Rabbitohs	Round 09	Back	Home	Win	50	0	50	56.2667	0	0	15.6398	142.18	0	4.2654	0	4.2654	0	0	0	0	0	1.4218	0	2.8436	0	55.4502	1.4218	14.218	0
Melbourne Storm	Dragons	Round 10	Back	Home	Win	50	0	50	50.4167	0	0	12.6942	163.438	0	7.93388	0	1.58678	0	0	0	0	0	0	0	4.76033	0	55.5372	0	33.3223	3.17355
Melbourne Storm	Rabbitohs	Round 01	Interchange	Home	Win	26	18	8	50.5	0	0	0	0	0	0	0	0	0	0	0	0	0	0	0	31.6832	0	77.6238	0	11.0891	1.58416
Melbourne Storm	Eels	Round 02	Interchange	Home	Win	26	18	8	46.4333	0	0	3.4458	41.3496	0	1.7229	0	0	0	0	0	0	0	1.7229	1.7229	36.1809	0	63.7473	1.7229	15.5061	1.7229
Melbourne Storm	Panthers	Round 03	Interchange	Away	Loss	10	12	2	59.6833	0	0	1.34041	4.02122	0	1.34041	0	0	0	0	0	0	0	1.34041	0	52.2759	0	46.9143	4.02122	17.4253	1.34041
Melbourne Storm	Dragons	Round 10	Interchange	Home	Win	50	0	50	49.2833	0	0	6.49307	69.8005	0	0	0	0	0	0	0	0	0	0	3.24653	115.252	0	55.1911	4.8698	55.1911	0
Melbourne Storm	Rabbitohs	Round 01	Forward	Home	Win	26	18	8	54.05	0	0	23.6818	196.855	0	1.48011	1.48011	4.44033	0	0	0	0	0	0	22.2017	0	1.48011	60.6846	1.48011	44.4033	5.92044
Melbourne Storm	Eels	Round 02	Forward	Home	Win	26	18	8	53.6167	0	0	17.9049	180.541	0	2.98415	1.49207	0	0	0	0	0	0	0	17.9049	2.98415	0	55.2067	1.49207	61.175	4.47622
Melbourne Storm	Panthers	Round 03	Forward	Away	Loss	10	12	2	54.6167	0	0	21.9713	196.277	0	0	1.46475	1.46475	0	0	0	0	0	0	11.718	4.39426	0	39.5484	2.92951	36.6189	7.32377
Melbourne Storm	Broncos	Round 04	Forward	Home	Win	40	6	34	45.1	0	0	30.1552	319.29	0	1.77384	8.86918	5.32151	0	0	0	0	0	0	21.286	7.09534	0	42.5721	0	46.1197	3.54767
Melbourne Storm	Bulldogs	Round 05	Forward	Away	Win	52	18	34	48.1167	1.66263	0	24.9394	279.321	1.66263	3.32525	3.32525	0	0	0	0	0	0	0	13.301	6.6505	0	41.5656	0	43.2283	0
Melbourne Storm	Roosters	Round 06	Forward	Home	Win	20	4	16	25.2833	0	0	41.1338	335.399	0	3.16414	15.8207	3.16414	0	0	0	0	0	0	25.3131	18.9848	3.16414	53.7904	0	120.237	6.32828
Melbourne Storm	Warriors	Round 07	Forward	Away	Win	42	20	22	14.9333	0	0	75	642.857	0	10.7143	26.7857	10.7143	0	0	0	0	0	0	69.6429	53.5714	0	80.3571	0	139.286	21.4286
Melbourne Storm	Sharks	Round 08	Forward	Away	Win	40	14	26	28.5	0	0	58.9474	586.667	0	8.42105	5.61404	11.2281	0	0	0	0	0	0	47.7193	16.8421	2.80702	58.9474	5.61404	50.5263	0
Melbourne Storm	Rabbitohs	Round 09	Forward	Home	Win	50	0	50	58.4	0	0	26.0274	253.425	0	1.36986	4.10959	5.47945	0	0	0	0	0	0	17.8082	2.73973	2.73973	67.1233	0	30.137	2.73973
Melbourne Storm	Dragons	Round 10	Forward	Home	Win	50	0	50	33.6167	0	0	30.937	280.813	0	2.37977	7.13932	0	0	0	0	0	0	0	21.4179	14.2786	2.37977	78.5325	2.37977	54.7348	2.37977
New Zealand Warriors	Titans	Round 01	Interchange	Home	Win	19	6	13	45.8667	0	1.74419	13.9535	144.767	0	3.48837	1.74419	3.48837	0	0	0	0	0	0	10.4651	0	0	48.8372	3.48837	24.4186	1.74419
New Zealand Warriors	Knights	Round 02	Interchange	Home	Loss	16	20	4	34.9167	0	0	11.4558	107.685	0	0	0	0	0	0	0	0	0	0	9.16468	0	0	82.4821	2.29117	29.7852	0
New Zealand Warriors	Raiders	Round 03	Forward	Away	Win	34	31	3	40.9	0	0	7.82396	105.623	0	0	0	0	0	0	0	0	0	0	5.86797	0	0	64.5477	0	33.2518	0
New Zealand Warriors	Roosters	Round 04	Forward	Away	Loss	12	32	20	29.6333	0	0	35.0956	359.055	0	2.69966	0	8.09899	0	0	0	0	0	0	24.297	0	0	64.7919	0	110.686	0
New Zealand Warriors	Dragons	Round 06	Interchange	Away	Win	20	14	6	41.8	0	0	9.56938	95.6938	0	0	0	1.91388	0	0	0	0	0	0	9.56938	1.91388	0	55.5024	0	55.5024	0
New Zealand Warriors	Storm	Round 07	Interchange	Away	Loss	20	42	22	46.1	0	0	20.8243	166.594	0	0	0	8.67679	0	0	0	0	0	0	15.6182	0	0	52.0607	1.73536	41.6486	1.73536
New Zealand Warriors	Cowboys	Round 08	Interchange	Home	Win	24	20	4	39.4333	0	0	8.11496	73.0347	0	2.02874	0	0	0	0	0	0	0	0	8.11496	0	2.02874	60.8622	0	60.8622	2.02874
New Zealand Warriors	Manly	Round 09	Interchange	Away	Loss	32	38	6	47.9667	0	0	10.0069	110.076	0	0	0	0	0	0	0	0	0	0	6.6713	1.66782	0	46.6991	0	53.3704	0
New Zealand Warriors	Eels	Round 10	Interchange	Home	Loss	18	34	16	51.5667	0	0	15.5139	133.42	0	0	0	4.65417	0	0	0	0	0	0	15.5139	1.55139	0	57.4014	4.65417	34.1306	0
New Zealand Warriors	Titans	Round 01	Interchange	Home	Win	19	6	13	43.1667	1.85328	0	18.5328	135.29	1.85328	5.55985	0	3.70656	0	0	0	0	0	0	18.5328	1.85328	0	64.8649	1.85328	53.7452	0
New Zealand Warriors	Knights	Round 02	Interchange	Home	Loss	16	20	4	42.7167	0	0	22.4737	179.789	0	1.87281	0	5.61842	0	0	0	0	0	1.87281	16.8552	0	0	46.8201	1.87281	50.5657	0
New Zealand Warriors	Raiders	Round 03	Interchange	Away	Win	34	31	3	30.2167	0	0	15.8853	145.615	0	2.64755	0	2.64755	0	0	0	0	0	0	7.94264	0	0	71.4837	2.64755	79.4264	0
New Zealand Warriors	Roosters	Round 04	Interchange	Away	Loss	12	32	20	35.45	0	0	24.8237	248.237	0	11.2835	0	2.2567	0	0	0	0	0	0	20.3103	2.2567	0	58.6742	2.2567	56.4175	2.2567
New Zealand Warriors	Manly	Round 05	Forward	Home	Loss	12	13	1	36.3	0	0	17.6309	171.901	0	0	0	2.20386	0	0	0	0	0	0	17.6309	0	0	70.5234	0	61.708	0
New Zealand Warriors	Dragons	Round 06	Forward	Away	Win	20	14	6	80	0	0	8	72	0	1	1	0	0	0	0	0	0	0	7	0	0	18	1	33	0
New Zealand Warriors	Storm	Round 07	Interchange	Away	Loss	20	42	22	79.9833	0	0	7.00146	66.0138	0	0	0	2.00042	0	0	0	0	0	0	5.00104	0	0	28.0058	0	22.0046	0
New Zealand Warriors	Cowboys	Round 08	Interchange	Home	Win	24	20	4	22.9167	0	0	20.9455	132.655	0	0	6.98182	6.98182	0	0	0	0	0	0	20.9455	0	0	34.9091	0	87.2727	0
New Zealand Warriors	Manly	Round 09	Interchange	Away	Loss	32	38	6	11.55	0	0	41.5584	325.541	0	0	0	20.7792	0	0	0	0	0	0	34.632	0	0	27.7056	6.92641	159.307	0
New Zealand Warriors	Eels	Round 10	Interchange	Home	Loss	18	34	16	80	0	0	9	81	0	0	1	1	0	0	0	0	0	0	8	1	0	15	2	31	0
New Zealand Warriors	Titans	Round 01	Back	Home	Win	19	6	13	79.95	0	0	13.0081	133.083	0	0	0	0	0	0	0	1.00063	3.00188	2.00125	0	3.00188	1.00063	14.0088	0	16.01	0
New Zealand Warriors	Eels	Round 10	Interchange	Home	Loss	18	34	16	79.9833	0	0	12.0025	124.026	0	1.00021	1.00021	0	0	0	0	1.00021	-1.00021	3.00063	0	3.00063	1.00021	12.0025	1.00021	22.0046	2.00042
New Zealand Warriors	Manly	Round 05	Interchange	Home	Loss	12	13	1	34.05	0	0	23.4949	211.454	0	0	2.34949	7.04846	0	0	0	0	0	0	21.1454	0	0	4.69897	0	21.1454	0
New Zealand Warriors	Storm	Round 07	Interchange	Away	Loss	20	42	22	80	0	0	4	37	0	0	0	0	0	0	0	0	0	0	4	2	0	63	2	1	0
New Zealand Warriors	Storm	Round 07	Interchange	Away	Loss	20	42	22	70.0667	0	0	12.5595	100.476	0	0	1.14177	0	1.14177	51.3796	0	0	0	0	0	1.14177	1.14177	38.8202	3.42531	12.5595	1.14177
New Zealand Warriors	Cowboys	Round 08	Back	Home	Win	24	20	4	79.95	1.00063	0	11.0069	108.068	0	1.00063	0	0	0	0	0	0	0	1.00063	0	6.00375	0	53.0331	3.00188	12.0075	2.00125
New Zealand Warriors	Manly	Round 09	Back	Away	Loss	32	38	6	79.9833	0	0	7.00146	54.0113	0	0	0	1.00021	0	0	0	0	0	0	0	4.00083	0	39.0081	2.00042	12.0025	1.00021
New Zealand Warriors	Eels	Round 10	Back	Home	Loss	18	34	16	33.3667	0	0	4.7952	50.3497	0	0	0	0	0	0	0	2.3976	23.976	0	0	0	2.3976	91.1089	0	2.3976	2.3976
New Zealand Warriors	Dragons	Round 06	Forward	Away	Win	20	14	6	45.3833	0	0	28.2042	252.075	0	1.76276	0	7.05105	0	0	0	0	0	0	24.6787	8.81381	0	65.2222	3.52552	88.1381	8.81381
New Zealand Warriors	Storm	Round 07	Forward	Away	Loss	20	42	22	79.95	0	1.00063	11.0069	80.05	0	3.00188	1.00063	1.00063	0	0	0	0	0	0	10.0063	4.0025	1.00063	56.035	0	26.0163	3.00188
New Zealand Warriors	Cowboys	Round 08	Forward	Home	Win	24	20	4	79.85	0	1.00188	9.01691	72.1353	0	1.00188	1.00188	1.00188	0	0	0	0	0	0	9.01691	0	4.00751	48.0902	0	43.0808	3.00564
New Zealand Warriors	Manly	Round 09	Forward	Away	Loss	32	38	6	80	1	0	11	88	0	1	0	0	0	0	0	0	0	0	11	3	3	51	1	37	0
New Zealand Warriors	Eels	Round 10	Forward	Home	Loss	18	34	16	79.95	1.00063	0	3.00188	23.0144	0	3.00188	1.00063	0	0	0	0	0	0	0	3.00188	3.00188	0	52.0325	1.00063	36.0225	2.00125
New Zealand Warriors	Titans	Round 01	Spine	Home	Win	19	6	13	80	0	0	5	43	0	0	0	0	0	0	0	0	0	5	0	60	0	47	0	30	1
New Zealand Warriors	Knights	Round 02	Spine	Home	Loss	16	20	4	68.5833	0	0	5.83232	41.9927	0	1.16646	0	2.33293	1.16646	55.9903	0	0	0	5.83232	0	122.479	1.16646	52.4909	2.33293	64.1555	1.16646
New Zealand Warriors	Raiders	Round 03	Spine	Away	Win	34	31	3	79.95	0	1.00063	6.00375	62.0388	0	0	1.00063	0	0	0	0	0	0	4.0025	1.00063	108.068	0	55.0344	2.00125	46.0288	3.00188
New Zealand Warriors	Roosters	Round 04	Spine	Away	Loss	12	32	20	53.6333	0	0	1.49161	4.47483	0	0	0	1.49161	1.49161	65.6308	0	0	0	1.49161	0	165.569	0	40.2735	0	70.1057	2.98322
New Zealand Warriors	Manly	Round 05	Spine	Home	Loss	12	13	1	68.9	0	0	6.96662	45.283	0	0	0	1.1611	2.32221	11.611	1.1611	0	0	6.96662	0	141.655	0	54.5718	0	53.4107	1.1611
New Zealand Warriors	Dragons	Round 06	Spine	Away	Win	20	14	6	32.15	0	2.48834	12.4417	84.6034	0	0	0	2.48834	4.97667	146.812	0	0	0	12.4417	0	273.717	0	39.8134	2.48834	94.5568	7.46501
New Zealand Warriors	Storm	Round 07	Spine	Away	Loss	20	42	22	29.3833	0	2.72263	8.1679	59.8979	0	0	0	0	2.72263	100.737	0	0	0	8.1679	0	217.811	0	40.8395	0	87.1242	16.3358
New Zealand Warriors	Cowboys	Round 08	Spine	Home	Win	24	20	4	32.2667	0	0	4.95868	24.7934	0	0	0	0	0	0	0	0	0	4.95868	0	255.372	0	52.0661	7.43802	121.488	0
New Zealand Warriors	Manly	Round 09	Spine	Away	Loss	32	38	6	37	0	2.16216	8.64865	64.8649	0	0	0	0	0	0	0	0	0	6.48649	2.16216	140.541	0	60.5405	2.16216	45.4054	6.48649
New Zealand Warriors	Eels	Round 10	Spine	Home	Loss	18	34	16	34.4833	0	0	23.1996	143.838	0	0	0	0	0	0	0	0	0	18.5597	2.31996	185.597	0	55.6791	0	95.1184	11.5998
New Zealand Warriors	Manly	Round 05	Interchange	Home	Loss	12	13	1	56.7833	0	0	12.6798	147.931	0	1.40886	2.81773	1.40886	0	0	0	0	0	0	7.04432	1.40886	2.81773	43.6748	0	19.7241	0
New Zealand Warriors	Dragons	Round 06	Interchange	Away	Win	20	14	6	47.6333	0	0	16.795	166.27	0	0	1.6795	1.6795	0	0	0	0	0	0	8.39748	1.6795	0	45.3464	1.6795	25.1924	0
New Zealand Warriors	Storm	Round 07	Forward	Away	Loss	20	42	22	52.5667	0	0	15.2188	124.794	0	3.04375	1.52188	0	0	0	0	0	0	0	12.175	0	0	35.0032	1.52188	15.2188	3.04375
New Zealand Warriors	Cowboys	Round 08	Forward	Home	Win	24	20	4	13.4333	0	0	59.5533	607.444	0	5.95533	11.9107	0	0	0	0	0	0	0	41.6873	0	0	35.732	0	148.883	0
New Zealand Warriors	Manly	Round 09	Forward	Away	Loss	32	38	6	80	0	0	11	117	0	1	1	3	0	0	0	0	0	0	6	0	0	6	1	22	1
New Zealand Warriors	Titans	Round 01	Forward	Home	Win	19	6	13	79.95	0	0	19.0119	202.126	0	5.00313	2.00125	5.00313	0	0	0	0	0	0	18.0113	0	0	2.00125	0	22.0138	1.00063
New Zealand Warriors	Knights	Round 02	Forward	Home	Loss	16	20	4	79.85	0	0	13.0244	145.272	0	1.00188	0	4.00751	0	0	0	0	0	0	12.0225	0	0	3.00564	0	24.0451	0
New Zealand Warriors	Raiders	Round 03	Forward	Away	Win	34	31	3	80	1	0	15	175	1	3	0	4	0	0	0	0	0	0	11	1	0	0	0	21	1
New Zealand Warriors	Roosters	Round 04	Forward	Away	Loss	12	32	20	76.2667	0	0	5.24476	43.007	0	2.0979	1.04895	1.04895	0	0	0	0	0	0	5.24476	0	0	7.34266	0	6.29371	0
New Zealand Warriors	Titans	Round 01	Back	Home	Win	19	6	13	80	0	0	14	112	0	1	0	0	0	0	0	0	0	0	0	1	2	55	3	3	2
New Zealand Warriors	Knights	Round 02	Back	Home	Loss	16	20	4	73.1167	0	0	19.6946	154.274	0	2.18828	0	1.09414	0	0	0	3.28243	21.8828	0	0	3.28243	1.09414	48.1422	0	1.09414	0
New Zealand Warriors	Raiders	Round 03	Back	Away	Win	34	31	3	79.85	0	0	21.0394	189.355	0	0	0	2.00376	0	0	0	2.00376	26.0488	0	0	1.00188	2.00376	49.092	0	3.00564	1.00188
New Zealand Warriors	Roosters	Round 04	Back	Away	Loss	12	32	20	67.6333	0	0	17.7427	143.125	0	2.3657	0	1.18285	0	0	0	2.3657	11.8285	0	0	1.18285	2.3657	62.691	3.54855	0	1.18285
New Zealand Warriors	Manly	Round 05	Back	Home	Loss	12	13	1	79.95	0	0	18.0113	153.096	0	0	0	0	0	0	0	4.0025	21.0131	0	0	5.00313	1.00063	60.0375	4.0025	7.00438	0
New Zealand Warriors	Titans	Round 01	Forward	Home	Win	19	6	13	66.95	0	0	17.9238	154.145	0	2.38984	2.38984	3.58476	0	0	0	0	0	0	17.9238	2.38984	0	59.7461	2.38984	51.3816	2.38984
New Zealand Warriors	Knights	Round 02	Forward	Home	Loss	16	20	4	79.95	0	1.00063	15.0094	137.086	0	1.00063	0	6.00375	0	0	0	0	0	0	14.0088	1.00063	1.00063	45.0281	0	44.0275	1.00063
New Zealand Warriors	Raiders	Round 03	Forward	Away	Win	34	31	3	79.9833	0	1.00021	17.0035	130.027	0	0	2.00042	3.00063	0	0	0	0	0	0	12.0025	2.00042	2.00042	43.009	0	45.0094	2.00042
New Zealand Warriors	Roosters	Round 04	Forward	Away	Loss	12	32	20	79.9833	1.00021	0	12.0025	110.023	0	2.00042	0	4.00083	0	0	0	0	0	0	12.0025	4.00083	1.00021	56.0117	1.00021	42.0088	4.00083
New Zealand Warriors	Manly	Round 05	Forward	Home	Loss	12	13	1	80	0	0	16	113	0	2	1	4	0	0	0	0	0	0	12	12	0	28	1	48	3
New Zealand Warriors	Dragons	Round 06	Forward	Away	Win	20	14	6	79.95	1.00063	0	14.0088	113.071	1.00063	6.00375	0	0	0	0	0	0	0	0	12.0075	5.00313	0	24.015	1.00063	42.0263	2.00125
New Zealand Warriors	Cowboys	Round 08	Forward	Home	Win	24	20	4	79.9833	0	0	17.0035	158.033	0	2.00042	2.00042	4.00083	0	0	0	0	0	0	16.0033	6.00125	1.00021	22.0046	2.00042	42.0088	0
New Zealand Warriors	Manly	Round 09	Forward	Away	Loss	32	38	6	79.9833	1.00021	1.00021	14.0029	90.0188	1.00021	3.00063	1.00021	3.00063	0	0	0	0	0	0	13.0027	4.00083	0	19.004	0	42.0088	2.00042
New Zealand Warriors	Eels	Round 10	Forward	Home	Loss	18	34	16	80	0	0	14	114	0	3	0	1	0	0	0	0	0	0	11	9	3	24	2	47	2
New Zealand Warriors	Titans	Round 01	Spine	Home	Win	19	6	13	79.95	0	0	7.00438	68.0425	0	3.00188	0	4.0025	10.0063	263.164	0	0	0	0	0	35.0219	0	27.0169	0	23.0144	1.00063
New Zealand Warriors	Knights	Round 02	Spine	Home	Loss	16	20	4	50.4167	0	0	7.93388	85.686	0	1.58678	0	3.17355	17.4545	463.339	1.58678	0	0	0	0	96.7934	0	23.8017	1.58678	28.562	7.93388
New Zealand Warriors	Manly	Round 09	Interchange	Away	Loss	32	38	6	5.2	30.7692	0	261.538	1692.31	15.3846	30.7692	0	15.3846	123.077	3061.54	0	0	0	15.3846	0	661.538	15.3846	61.5385	0	246.154	15.3846
New Zealand Warriors	Eels	Round 10	Spine	Home	Loss	18	34	16	61.7167	0	1.29625	18.1474	123.143	0	1.29625	1.29625	1.29625	5.18499	99.811	1.29625	0	0	1.29625	0	60.9236	2.59249	40.1836	1.29625	23.3324	1.29625
New Zealand Warriors	Titans	Round 01	Back	Home	Win	19	6	13	79.95	0	0	19.0119	136.085	0	3.00188	1.00063	1.00063	0	0	0	1.00063	4.0025	0	0	3.00188	1.00063	32.02	0	14.0088	3.00188
New Zealand Warriors	Knights	Round 02	Back	Home	Loss	16	20	4	57.1333	0	0	18.203	145.624	0	1.40023	1.40023	0	1.40023	16.8028	1.40023	0	0	1.40023	0	9.80163	0	40.6068	0	28.0047	4.2007
New Zealand Warriors	Raiders	Round 03	Back	Away	Win	34	31	3	37	0	0	15.1351	121.081	0	0	2.16216	0	2.16216	51.8919	0	0	0	4.32432	0	6.48649	2.16216	67.027	2.16216	25.9459	4.32432
New Zealand Warriors	Dragons	Round 06	Back	Away	Win	20	14	6	33.75	0	0	2.37037	30.8148	0	0	0	0	0	0	0	0	0	0	0	2.37037	0	71.1111	0	9.48148	0
New Zealand Warriors	Titans	Round 01	Forward	Home	Win	19	6	13	79.95	0	0	10.0063	99.0619	0	0	2.00125	2.00125	0	0	0	0	0	1.00063	9.00563	1.00063	0	4.0025	0	23.0144	3.00188
New Zealand Warriors	Knights	Round 02	Forward	Home	Loss	16	20	4	79.9833	0	0	9.00188	75.0156	0	0	1.00021	4.00083	0	0	0	0	0	0	6.00125	2.00042	1.00021	7.00146	0	30.0063	1.00021
New Zealand Warriors	Raiders	Round 03	Forward	Away	Win	34	31	3	80	0	1	4	33	0	0	1	1	1	17	0	0	0	1	3	1	0	4	0	27	3
New Zealand Warriors	Roosters	Round 04	Forward	Away	Loss	12	32	20	79.95	0	0	6.00375	47.0294	0	1.00063	0	0	0	0	0	1.00063	5.00313	0	5.00313	0	0	1.00063	0	24.015	2.00125
New Zealand Warriors	Manly	Round 05	Forward	Home	Loss	12	13	1	79.85	0	0	6.01127	48.0902	0	0	1.00188	2.00376	0	0	0	0	0	0	6.01127	1.00188	0	2.00376	0	25.047	2.00376
New Zealand Warriors	Cowboys	Round 08	Interchange	Home	Win	24	20	4	80	0	0	16	128	0	2	0	0	0	0	0	0	0	0	0	0	1	9	0	5	1
New Zealand Warriors	Manly	Round 09	Back	Away	Loss	32	38	6	79.95	0	0	10.0063	80.05	0	0	0	0	1.00063	7.00438	0	1.00063	8.005	0	0	2.00125	2.00125	2.00125	0	5.00313	0
New Zealand Warriors	Titans	Round 01	Back	Home	Win	19	6	13	80	0	0	18	167	0	0	0	0	0	0	0	2	30	0	0	2	0	4	0	4	0
New Zealand Warriors	Knights	Round 02	Back	Home	Loss	16	20	4	80	1	0	22	186	1	2	0	0	0	0	0	3	35	0	0	0	1	2	0	1	0
New Zealand Warriors	Raiders	Round 03	Back	Away	Win	34	31	3	79.95	0	0	16.01	167.104	0	1.00063	0	1.00063	0	0	0	5.00313	70.0438	0	0	0	0	2.00125	0	2.00125	1.00063
New Zealand Warriors	Roosters	Round 04	Back	Away	Loss	12	32	20	79.9833	0	0	19.004	163.034	1.00021	1.00021	0	2.00042	0	0	0	1.00021	1.00021	0	0	0	2.00042	5.00104	0	8.00167	2.00042
New Zealand Warriors	Manly	Round 05	Back	Home	Loss	12	13	1	79.9833	1.00021	0	21.0044	194.04	0	1.00021	0	0	0	0	0	4.00083	58.0121	0	0	1.00021	2.00042	2.00042	0	2.00042	1.00021
New Zealand Warriors	Dragons	Round 06	Back	Away	Win	20	14	6	80	0	0	28	237	0	7	0	0	0	0	0	4	32	0	0	4	0	25	2	2	1
New Zealand Warriors	Storm	Round 07	Back	Away	Loss	20	42	22	59.05	4.06435	0	21.6765	199.153	2.70957	0	0	0	2.70957	44.7079	0	2.70957	28.4505	0	0	1.35478	2.70957	24.3861	1.35478	1.35478	1.35478
New Zealand Warriors	Cowboys	Round 08	Back	Home	Win	24	20	4	80	0	0	21	172	1	5	1	0	0	0	0	5	56	1	0	2	1	6	0	1	1
New Zealand Warriors	Manly	Round 09	Back	Away	Loss	32	38	6	80	0	0	17	138	0	3	1	1	0	0	0	2	13	0	0	0	1	8	0	2	1
New Zealand Warriors	Eels	Round 10	Back	Home	Loss	18	34	16	29.45	0	0	57.0458	548.727	2.71647	10.8659	5.43294	0	2.71647	81.4941	2.71647	8.14941	59.7623	0	0	2.71647	0	40.747	0	5.43294	2.71647
New Zealand Warriors	Roosters	Round 04	Back	Away	Loss	12	32	20	60.1667	0	0	10.6371	98.3934	0	1.32964	0	1.32964	0	0	0	0	0	0	0	3.98892	0	53.1856	2.65928	27.9224	1.32964
New Zealand Warriors	Manly	Round 05	Back	Home	Loss	12	13	1	79.95	0	0	12.0075	96.06	0	4.0025	0	2.00125	0	0	0	0	0	0	0	3.00188	2.00125	43.0269	1.00063	13.0081	2.00125
New Zealand Warriors	Dragons	Round 06	Back	Away	Win	20	14	6	80	0	0	20	155	0	2	1	0	2	49	1	3	33	0	0	2	0	43	2	6	0
New Zealand Warriors	Storm	Round 07	Back	Away	Loss	20	42	22	32.2667	0	0	14.876	101.653	0	0	0	2.47934	0	0	0	0	0	0	0	7.43802	4.95868	32.2314	0	14.876	7.43802
New Zealand Warriors	Raiders	Round 03	Interchange	Away	Win	34	31	3	37.5167	0	0	12.7943	130.076	0	2.13239	0	2.13239	0	0	0	0	0	0	8.52954	0	2.13239	29.8534	2.13239	31.9858	0
New Zealand Warriors	Roosters	Round 04	Interchange	Away	Loss	12	32	20	41.4833	0	0	15.4279	161.993	0	1.92849	0	5.78546	0	0	0	0	0	0	15.4279	0	1.92849	25.0703	0	57.8546	5.78546
New Zealand Warriors	Manly	Round 05	Forward	Home	Loss	12	13	1	35.45	0	2.2567	22.567	239.21	2.2567	0	2.2567	2.2567	0	0	0	0	0	0	20.3103	2.2567	4.5134	36.1072	0	90.268	4.5134
New Zealand Warriors	Storm	Round 07	Back	Away	Loss	20	42	22	46.2667	0	0	12.1037	131.412	0	1.72911	1.72911	3.45821	0	0	0	0	0	0	10.3746	6.91643	0	27.6657	0	51.8732	6.91643
New Zealand Warriors	Titans	Round 01	Interchange	Home	Win	19	6	13	48.3833	0	0	8.26731	105.822	0	0	0	1.65346	0	0	0	0	0	0	8.26731	0	0	34.7227	1.65346	19.8415	1.65346
New Zealand Warriors	Knights	Round 02	Interchange	Home	Loss	16	20	4	35.35	2.26308	0	20.3678	160.679	2.26308	2.26308	2.26308	9.05233	0	0	0	0	0	0	20.3678	0	2.26308	38.4724	2.26308	27.157	0
New Zealand Warriors	Raiders	Round 03	Interchange	Away	Win	34	31	3	41.75	1.91617	0	13.4132	159.042	3.83234	7.66467	1.91617	1.91617	0	0	0	0	0	0	13.4132	0	0	45.988	0	21.0778	1.91617
New Zealand Warriors	Roosters	Round 04	Interchange	Away	Loss	12	32	20	50.45	0	0	6.34291	44.4004	0	0	0	1.58573	0	0	0	0	0	0	6.34291	1.58573	1.58573	53.9148	0	25.3717	0
New Zealand Warriors	Manly	Round 05	Interchange	Home	Loss	12	13	1	80	0	0	9	77	0	0	0	3	0	0	0	0	0	0	9	0	0	37	4	16	0
New Zealand Warriors	Dragons	Round 06	Interchange	Away	Win	20	14	6	79.95	0	0	8.005	88.055	0	1.00063	0	2.00125	0	0	0	0	0	0	8.005	1.00063	0	28.0175	3.00188	17.0106	2.00125
New Zealand Warriors	Storm	Round 07	Forward	Away	Loss	20	42	22	79.85	1.00188	0	8.01503	79.1484	1.00188	5.00939	0	2.00376	0	0	0	0	0	0	7.01315	1.00188	0	22.0413	0	15.0282	0
New Zealand Warriors	Cowboys	Round 08	Forward	Home	Win	24	20	4	80	1	0	10	118	1	2	0	2	0	0	0	0	0	0	9	1	0	33	2	22	0
New Zealand Warriors	Eels	Round 10	Forward	Home	Loss	18	34	16	79.95	1.00063	0	11.0069	93.0582	1.00063	5.00313	1.00063	2.00125	0	0	0	0	0	0	9.00563	2.00125	1.00063	34.0213	1.00063	28.0175	3.00188
New Zealand Warriors	Titans	Round 01	Spine	Home	Win	19	6	13	80	1	0	9	82	1	0	1	0	13	299	2	0	0	1	0	41	1	31	1	23	3
New Zealand Warriors	Knights	Round 02	Spine	Home	Loss	16	20	4	80	0	0	3	19	0	0	0	1	15	477	1	0	0	0	0	33	0	25	3	19	2
New Zealand Warriors	Raiders	Round 03	Spine	Away	Win	34	31	3	79.95	1.00063	1.00063	10.0063	125.078	1.00063	2.00125	2.00125	0	6.00375	130.081	0	0	0	1.00063	0	32.02	0	16.01	2.00125	18.0113	4.0025
New Zealand Warriors	Roosters	Round 04	Spine	Away	Loss	12	32	20	79.9833	0	1.00021	7.00146	45.0094	0	0	0	1.00021	8.00167	257.054	0	0	0	0	0	30.0063	1.00021	23.0048	2.00042	24.005	6.00125
New Zealand Warriors	Manly	Round 05	Spine	Home	Loss	12	13	1	79.9833	0	0	12.0025	88.0183	0	0	0	1.00021	11.0023	316.066	1.00021	0	0	1.00021	0	36.0075	1.00021	29.006	4.00083	24.005	2.00042
New Zealand Warriors	Dragons	Round 06	Spine	Away	Win	20	14	6	79.85	0	1.00188	15.0282	100.188	1.00188	0	1.00188	0	13.0244	336.631	0	0	0	0	0	40.0751	0	19.0357	0	23.0432	2.00376
New Zealand Warriors	Storm	Round 07	Spine	Away	Loss	20	42	22	80	0	0	10	52	0	0	1	0	10	204	0	0	0	0	0	50	0	20	2	15	2
New Zealand Warriors	Cowboys	Round 08	Spine	Home	Win	24	20	4	79.95	1.00063	0	8.005	117.073	2.00125	3.00188	1.00063	0	1.00063	17.0106	0	0	0	2.00125	0	46.0288	0	24.015	0	13.0081	0
New Zealand Warriors	Manly	Round 09	Spine	Away	Loss	32	38	6	80	0	2	14	84	1	2	0	0	7	174	1	0	0	0	0	51	0	26	0	20	1
New Zealand Warriors	Eels	Round 10	Spine	Home	Loss	18	34	16	79.95	0	1.00063	19.0119	121.076	1.00063	3.00188	0	1.00063	2.00125	36.0225	0	0	0	1.00063	0	35.0219	0	15.0094	1.00063	19.0119	1.00063
New Zealand Warriors	Raiders	Round 03	Spine	Away	Win	34	31	3	79.85	0	0	14.0263	108.203	0	4.00751	1.00188	3.00564	8.01503	212.398	1.00188	0	0	0	0	39.0733	1.00188	7.01315	0	19.0357	1.00188
New Zealand Warriors	Roosters	Round 04	Spine	Away	Loss	12	32	20	80	0	0	8	55	0	4	0	1	8	242	2	0	0	0	0	37	0	16	0	15	1
New Zealand Warriors	Manly	Round 05	Spine	Home	Loss	12	13	1	79.95	1.00063	0	15.0094	117.073	1.00063	4.0025	1.00063	5.00313	8.005	286.179	1.00063	0	0	1.00063	0	58.0363	1.00063	11.0069	0	23.0144	3.00188
New Zealand Warriors	Dragons	Round 06	Spine	Away	Win	20	14	6	74.2333	0	0	6.4661	36.6412	0	0	0	1.07768	9.69915	227.391	1.07768	0	0	0	0	71.1271	3.23305	12.9322	1.07768	21.5537	5.38841
New Zealand Warriors	Knights	Round 02	Back	Home	Loss	16	20	4	79.95	1.00063	0	15.0094	126.079	1.00063	3.00188	0	0	0	0	0	1.00063	2.00125	0	0	2.00125	0	22.0138	0	14.0088	1.00063
New Zealand Warriors	Raiders	Round 03	Back	Away	Win	34	31	3	79.95	1.00063	0	13.0081	145.091	1.00063	3.00188	1.00063	0	0	0	0	1.00063	10.0063	1.00063	0	0	1.00063	10.0063	1.00063	8.005	0
New Zealand Warriors	Roosters	Round 04	Back	Away	Loss	12	32	20	79.9833	1.00021	0	9.00188	71.0148	0	4.00083	0	2.00042	0	0	0	0	0	0	0	4.00083	0	8.00167	0	9.00188	5.00104
New Zealand Warriors	Manly	Round 05	Back	Home	Loss	12	13	1	49.25	0	0	19.4924	224.162	0	8.12183	0	3.24873	0	0	0	1.62437	27.6142	0	0	3.24873	0	68.2234	1.62437	14.6193	3.24873
New Zealand Warriors	Dragons	Round 06	Back	Away	Win	20	14	6	36.5	0	0	39.4521	376.986	0	21.9178	0	4.38356	0	0	0	0	0	2.19178	0	6.57534	0	67.9452	0	15.3425	2.19178
New Zealand Warriors	Cowboys	Round 08	Back	Home	Win	24	20	4	54.4333	1.46969	0	19.1059	173.423	1.46969	2.93938	2.93938	0	0	0	0	0	0	1.46969	0	5.87875	0	45.5603	1.46969	30.8634	1.46969
New Zealand Warriors	Manly	Round 09	Back	Away	Loss	32	38	6	40.9167	0	0	17.5967	148.595	0	1.95519	0	1.95519	0	0	0	0	0	0	0	5.86558	0	44.9695	1.95519	15.6415	5.86558
New Zealand Warriors	Eels	Round 10	Back	Home	Loss	18	34	16	71.8167	0	0	13.3674	122.534	0	5.56974	3.34184	1.11395	2.2279	18.9371	0	1.11395	14.4813	0	0	4.45579	3.34184	36.7603	0	7.79763	2.2279
New Zealand Warriors	Titans	Round 01	Forward	Home	Win	19	6	13	28.4833	2.80866	0	22.4693	174.137	2.80866	8.42598	0	2.80866	0	0	0	0	0	0	19.6606	2.80866	0	84.2598	0	103.92	8.42598
New Zealand Warriors	Knights	Round 02	Forward	Home	Loss	16	20	4	58.55	0	0	9.56447	61.4859	0	0	0	4.09906	0	0	0	0	0	0	9.56447	1.36635	1.36635	45.0897	0	32.7925	6.83177
New Zealand Warriors	Raiders	Round 03	Forward	Away	Win	34	31	3	79.9833	1.00021	0	6.00125	65.0135	1.00021	1.00021	0	0	0	0	0	0	0	0	5.00104	4.00083	0	47.0098	0	28.0058	2.00042
New Zealand Warriors	Roosters	Round 04	Forward	Away	Loss	12	32	20	35	0	0	13.7143	114.286	0	0	0	4.57143	0	0	0	0	0	0	11.4286	16	2.28571	80	6.85714	45.7143	2.28571
New Zealand Warriors	Storm	Round 07	Interchange	Away	Loss	20	42	22	20.5167	0	0	23.3956	218.359	0	0	0	7.79854	0	0	0	0	0	3.89927	3.89927	7.79854	0	54.5898	0	113.079	7.79854
New Zealand Warriors	Cowboys	Round 08	Interchange	Home	Win	24	20	4	53.8333	0	0	4.4582	31.2074	0	0	0	0	0	0	0	0	0	0	4.4582	1.48607	1.48607	47.5542	0	44.582	0
New Zealand Warriors	Manly	Round 09	Interchange	Away	Loss	32	38	6	44.8667	0	0	7.13224	53.4918	0	0	0	0	0	0	0	0	0	0	7.13224	5.34918	0	55.2749	3.56612	49.9257	5.34918
New Zealand Warriors	Eels	Round 10	Interchange	Home	Loss	18	34	16	40.2333	0	0	11.9304	93.4548	0	3.9768	0	3.9768	0	0	0	0	0	0	11.9304	9.942	0	65.6172	3.9768	87.4896	3.9768
New Zealand Warriors	Titans	Round 01	Forward	Home	Win	19	6	13	41.6	0	0	17.3077	113.462	0	0	0	7.69231	0	0	0	0	0	0	15.3846	1.92308	0	61.5385	0	38.4615	1.92308
New Zealand Warriors	Knights	Round 02	Forward	Home	Loss	16	20	4	44.1833	0	0	10.8638	70.6149	0	0	1.81064	7.24255	0	0	0	0	0	0	5.43191	0	0	85.1	1.81064	21.7276	1.81064
New Zealand Warriors	Dragons	Round 06	Interchange	Away	Win	20	14	6	53.0667	0	0	12.0603	102.513	0	0	0	3.01508	0	0	0	0	0	0	12.0603	1.50754	0	75.3769	3.01508	43.7186	1.50754
New Zealand Warriors	Storm	Round 07	Forward	Away	Loss	20	42	22	43.4333	0	0	14.7352	117.882	0	3.68381	0	3.68381	0	0	0	0	0	0	14.7352	0	0	53.4152	1.8419	36.8381	0
New Zealand Warriors	Cowboys	Round 08	Forward	Home	Win	24	20	4	45.85	0	0	12.2137	80.2617	0	0	0	0	0	0	0	0	0	0	10.4689	1.74482	0	59.3239	1.74482	52.3446	0
New Zealand Warriors	Manly	Round 09	Forward	Away	Loss	32	38	6	39.1	0	0	16.3683	128.9	0	0	0	0	0	0	0	0	0	0	14.3223	0	0	53.1969	0	57.289	0
New Zealand Warriors	Eels	Round 10	Forward	Home	Loss	18	34	16	57.1167	0	0	11.2051	117.654	0	1.40064	0	1.40064	0	0	0	0	0	0	7.00321	1.40064	0	91.0417	2.80128	56.0257	4.20193
New Zealand Warriors	Titans	Round 01	Interchange	Home	Win	19	6	13	50.4167	0	0	15.8678	161.851	0	0	1.58678	1.58678	0	0	0	0	0	3.17355	11.1074	85.686	0	60.2975	0	58.7107	1.58678
New Zealand Warriors	Knights	Round 02	Interchange	Home	Loss	16	20	4	47.9	0	0	16.7015	133.612	0	1.67015	1.67015	3.34029	0	0	0	0	0	0	15.0313	10.0209	0	65.1357	5.01044	40.0835	1.67015
New Zealand Warriors	Raiders	Round 03	Interchange	Away	Win	34	31	3	27.2667	0	0	32.2738	375.55	0	5.86797	5.86797	2.93399	0	0	0	0	0	0	29.3399	17.6039	2.93399	90.9535	5.86797	88.0196	0
New Zealand Warriors	Roosters	Round 04	Interchange	Away	Loss	12	32	20	29.15	0	0	16.4666	161.921	0	0	0	0	0	0	0	0	0	0	16.4666	21.9554	5.48885	52.1441	0	65.8662	2.74443
New Zealand Warriors	Manly	Round 05	Forward	Home	Loss	12	13	1	58.2833	0	0	21.9617	200.4	0	0	4.11782	2.74521	0	0	0	0	0	0	19.2165	8.23563	0	72.7481	5.49042	70.0029	9.60824
New Zealand Warriors	Dragons	Round 06	Forward	Away	Win	20	14	6	80	0	0	13	112	0	2	0	2	0	0	0	0	0	0	12	5	0	7	2	36	2
New Zealand Warriors	Storm	Round 07	Interchange	Away	Loss	20	42	22	79.95	0	0	6.00375	43.0269	0	0	1.00063	0	0	0	0	0	0	0	6.00375	23.0144	0	3.00188	0	26.0163	1.00063
New Zealand Warriors	Cowboys	Round 08	Interchange	Home	Win	24	20	4	79.85	0	0	6.01127	46.0864	0	0	0	1.00188	0	0	0	0	0	0	4.00751	5.00939	1.00188	4.00751	0	25.047	2.00376
New Zealand Warriors	Manly	Round 09	Interchange	Away	Loss	32	38	6	80	0	0	11	95	0	1	0	1	0	0	0	0	0	0	6	7	0	2	0	16	1
New Zealand Warriors	Eels	Round 10	Interchange	Home	Loss	18	34	16	79.95	0	1.00063	7.00438	54.0338	0	0	1.00063	0	0	0	0	0	0	0	4.0025	15.0094	0	8.005	0	41.0256	6.00375
New Zealand Warriors	Titans	Round 01	Spine	Home	Win	19	6	13	80	0	0	19	176	0	3	1	1	0	0	0	3	31	2	0	17	1	7	0	1	1
New Zealand Warriors	Knights	Round 02	Spine	Home	Loss	16	20	4	80	0	2	25	219	0	1	1	1	0	0	0	3	19	1	0	23	1	1	0	2	1
New Zealand Warriors	Raiders	Round 03	Spine	Away	Win	34	31	3	79.95	1.00063	0	25.0156	249.156	2.00125	10.0063	6.00375	3.00188	0	0	0	5.00313	36.0225	0	0	20.0125	1.00063	1.00063	0	2.00125	3.00188
New Zealand Warriors	Roosters	Round 04	Spine	Away	Loss	12	32	20	79.9833	0	1.00021	21.0044	192.04	1.00021	5.00104	0	3.00063	1.00021	18.0038	0	3.00063	21.0044	0	0	17.0035	2.00042	3.00063	0	0	3.00063
New Zealand Warriors	Manly	Round 05	Spine	Home	Loss	12	13	1	79.9833	0	0	30.0063	260.054	0	6.00125	1.00021	3.00063	0	0	0	7.00146	70.0146	2.00042	0	16.0033	1.00021	3.00063	0	8.00167	1.00021
New Zealand Warriors	Dragons	Round 06	Spine	Away	Win	20	14	6	20.8833	3.83081	0	99.601	988.348	7.66161	26.8156	3.83081	3.83081	3.83081	107.263	0	26.8156	126.417	3.83081	0	42.1389	3.83081	34.4773	0	19.154	3.83081
New Zealand Warriors	Storm	Round 07	Spine	Away	Loss	20	42	22	74.8	0	0	23.5294	207.487	0	4.27807	0	3.20856	0	0	0	0	0	2.13904	0	14.9733	1.06952	19.2513	1.06952	0	3.20856
New Zealand Warriors	Cowboys	Round 08	Spine	Home	Win	24	20	4	80	0	1	28	226	1	8	3	2	0	0	0	6	33	1	0	19	0	7	1	1	0
New Zealand Warriors	Manly	Round 09	Spine	Away	Loss	32	38	6	79.95	0	0	24.015	210.131	0	3.00188	2.00125	3.00188	0	0	0	3.00188	7.00438	0	0	17.0106	2.00125	8.005	0	2.00125	4.0025
New Zealand Warriors	Eels	Round 10	Spine	Home	Loss	18	34	16	26.3333	0	0	63.7975	713.924	3.03797	15.1899	6.07595	0	0	0	0	15.1899	212.658	3.03797	0	54.6835	12.1519	18.2278	3.03797	6.07595	6.07595
New Zealand Warriors	Manly	Round 05	Interchange	Home	Loss	12	13	1	46.2333	0	0	3.46071	29.416	0	1.73035	0	0	0	0	0	0	0	0	0	0	0	10.3821	0	17.3035	1.73035
New Zealand Warriors	Dragons	Round 06	Interchange	Away	Win	20	14	6	79.95	1.00063	0	5.00313	56.035	0	4.0025	0	1.00063	2.00125	31.0194	0	0	0	0	0	7.00438	0	25.0156	1.00063	16.01	1.00063
New Zealand Warriors	Storm	Round 07	Interchange	Away	Loss	20	42	22	79.95	0	2.00125	15.0094	93.0582	0	5.00313	2.00125	3.00188	4.0025	116.073	0	3.00188	7.00438	1.00063	0	16.01	2.00125	44.0275	0	2.00125	1.00063
New Zealand Warriors	Cowboys	Round 08	Spine	Home	Win	24	20	4	80	0	1	10	104	1	2	1	1	14	479	0	1	5	0	0	26	2	38	1	6	2
New Zealand Warriors	Manly	Round 09	Spine	Away	Loss	32	38	6	80	1	1	2	11	1	2	0	0	3	45	0	0	0	0	0	6	0	45	2	3	3
New Zealand Warriors	Eels	Round 10	Interchange	Home	Loss	18	34	16	79.9833	1.00021	0	14.0029	160.033	3.00063	7.00146	0	1.00021	7.00146	99.0206	1.00021	2.00042	53.011	0	0	11.0023	0	39.0081	3.00063	6.00125	0
Newcastle Knights	Bulldogs	Round 01	Forward	Home	Win	32	16	16	79.95	1.00063	0	17.0106	179.112	1.00063	0	2.00125	1.00063	1.00063	5.00313	0	0	0	0	16.01	2.00125	0	60.0375	4.0025	19.0119	2.00125
Newcastle Knights	Warriors	Round 02	Forward	Away	Win	20	16	4	80	0	0	18	148	0	3	2	0	0	0	0	0	0	0	15	2	0	61	2	37	2
Newcastle Knights	Tigers	Round 03	Forward	Home	Loss	20	24	4	80	1	0	21	142	1	2	4	1	0	0	0	0	0	0	20	5	2	55	3	25	8
Newcastle Knights	Dragons	Round 04	Forward	Home	Loss	13	22	9	43.55	0	0	31.2285	222.273	0	3.67394	1.83697	5.51091	0	0	0	0	0	1.83697	22.0436	29.3915	1.83697	58.783	3.67394	58.783	3.67394
Newcastle Knights	Titans	Round 05	Forward	Away	Loss	16	42	26	46.45	0	0	24.1119	203.229	0	0	1.72228	1.72228	3.44456	46.5016	0	0	0	0	20.6674	12.056	3.44456	67.169	5.16685	53.3907	6.88913
Newcastle Knights	Sharks	Round 06	Forward	Home	Win	26	22	4	62.8167	1.27355	1.27355	20.3768	173.202	1.27355	5.09419	0	1.27355	1.27355	44.5742	0	0	0	0	17.8297	5.09419	2.54709	17.8297	1.27355	52.2154	8.91483
Newcastle Knights	Panthers	Round 07	Forward	Away	Loss	6	24	18	79.95	0	0	14.0088	94.0588	0	1.00063	0	2.00125	0	0	0	0	0	0	14.0088	5.00313	1.00063	20.0125	1.00063	49.0306	3.00188
Newcastle Knights	Roosters	Round 08	Forward	Home	Loss	4	38	34	79.95	0	0	14.0088	122.076	0	3.00188	1.00063	3.00188	2.00125	30.0188	1.00063	1.00063	12.0075	0	13.0081	3.00188	0	24.015	1.00063	35.0219	4.0025
Newcastle Knights	Raiders	Round 09	Forward	Away	Win	24	16	8	80	0	0	13	133	0	0	2	3	0	0	0	0	0	0	10	7	0	20	1	25	0
Newcastle Knights	Tigers	Round 10	Forward	Away	Loss	18	36	18	80	0	0	13	111	0	2	3	3	0	0	0	0	0	0	12	8	3	27	5	28	2
Newcastle Knights	Bulldogs	Round 01	Back	Home	Win	32	16	16	79.9833	1.00021	0	8.00167	73.0152	1.00021	3.00063	0	2.00042	0	0	0	0	0	0	0	0	0	17.0035	1.00021	13.0027	0
Newcastle Knights	Warriors	Round 02	Back	Away	Win	20	16	4	79.9833	0	2.00042	12.0025	129.027	1.00021	2.00042	2.00042	1.00021	0	0	0	0	0	0	0	4.00083	0	19.004	1.00021	19.004	0
Newcastle Knights	Sharks	Round 06	Back	Home	Win	26	22	4	79.95	0	0	14.0088	128.08	0	3.00188	0	1.00063	0	0	0	0	0	0	0	5.00313	0	51.0319	0	16.01	4.0025
Newcastle Knights	Panthers	Round 07	Back	Away	Loss	6	24	18	79.95	0	0	19.0119	142.089	0	3.00188	1.00063	0	0	0	0	1.00063	-5.00313	0	0	2.00125	1.00063	67.0419	3.00188	17.0106	0
Newcastle Knights	Roosters	Round 08	Back	Home	Loss	4	38	34	80	0	0	18	147	0	1	0	3	0	0	0	0	0	0	0	4	3	61	1	16	0
Newcastle Knights	Raiders	Round 09	Back	Away	Win	24	16	8	80	0	0	11	88	0	0	0	1	0	0	0	0	0	0	0	2	1	61	3	10	2
Newcastle Knights	Tigers	Round 10	Back	Away	Loss	18	36	18	79.9833	0	0	12.0025	148.031	1.00021	2.00042	0	2.00042	0	0	0	1.00021	30.0063	0	0	2.00042	1.00021	56.0117	0	15.0031	3.00063
Newcastle Knights	Bulldogs	Round 01	Spine	Home	Win	32	16	16	79.95	0	1.00063	7.00438	65.0407	0	1.00063	1.00063	2.00125	0	0	0	0	0	7.00438	0	124.078	0	64.04	2.00125	50.0313	0
Newcastle Knights	Warriors	Round 02	Spine	Away	Win	20	16	4	80	1	0	7	30	1	3	0	0	1	13	0	0	0	6	0	109	1	67	0	61	0
Newcastle Knights	Tigers	Round 03	Spine	Home	Loss	20	24	4	79	0	1.01266	6.07595	38.481	0	0	0	1.01266	2.02532	68.8608	1.01266	0	0	3.03797	3.03797	120.506	0	46.5823	1.01266	53.6709	3.03797
Newcastle Knights	Dragons	Round 04	Spine	Home	Loss	13	22	9	79.9833	0	0	5.00104	62.0129	1.00021	1.00021	0	0	3.00063	132.028	1.00021	0	0	4.00083	1.00021	136.028	0	70.0146	4.00083	49.0102	0
Newcastle Knights	Titans	Round 05	Spine	Away	Loss	16	42	26	71.7667	0	1.11472	5.57362	33.4417	0	0	1.11472	2.22945	0	0	0	0	0	5.57362	0	102.555	0	45.7037	2.22945	55.7362	2.22945
Newcastle Knights	Sharks	Round 06	Spine	Home	Win	26	22	4	72.7	0	0	3.30124	14.3054	0	0	1.10041	0	0	0	0	0	0	2.20083	1.10041	128.748	0	42.9161	2.20083	62.7235	2.20083
Newcastle Knights	Panthers	Round 07	Spine	Away	Loss	6	24	18	79.9833	0	0	7.00146	52.0108	0	0	0	2.00042	1.00021	23.0048	0	0	0	6.00125	1.00021	105.022	0	28.0058	2.00042	65.0135	0
Newcastle Knights	Roosters	Round 08	Spine	Home	Loss	4	38	34	79.9833	0	0	6.00125	63.0131	1.00021	1.00021	0	2.00042	2.00042	34.0071	0	0	0	3.00063	3.00063	96.02	0	32.0067	3.00063	41.0085	2.00042
Newcastle Knights	Raiders	Round 09	Spine	Away	Win	24	16	8	65.3167	1.2248	0	8.57362	69.8137	1.2248	1.2248	1.2248	1.2248	1.2248	56.3409	0	1.2248	2.4496	4.89921	1.2248	131.054	0	39.1937	1.2248	62.4649	3.67441
Newcastle Knights	Tigers	Round 10	Spine	Away	Loss	18	36	18	78.15	1.02367	0	4.09469	53.231	1.02367	0	0	0	2.04734	32.7575	1.02367	0	0	3.07102	0	87.0122	0	35.8285	0	40.9469	0
Newcastle Knights	Warriors	Round 02	Interchange	Away	Win	20	16	4	79.95	0	0	2.00125	17.0106	0	0	0	0	1.00063	41.0256	0	0	0	0	0	22.0138	1.00063	36.0225	0	33.0206	2.00125
Newcastle Knights	Raiders	Round 09	Spine	Away	Win	24	16	8	79.95	1.00063	0	6.00375	64.04	2.00125	2.00125	0	2.00125	4.0025	134.084	0	0	0	0	0	31.0194	0	49.0306	1.00063	18.0113	2.00125
Newcastle Knights	Tigers	Round 10	Spine	Away	Loss	18	36	18	80	0	2	6	44	0	1	0	2	2	68	0	0	0	0	0	29	0	40	1	23	2
Newcastle Knights	Raiders	Round 09	Interchange	Away	Win	24	16	8	79.95	0	0	9.00563	86.0538	0	2.00125	1.00063	0	0	0	0	0	0	0	9.00563	1.00063	0	36.0225	0	20.0125	3.00188
Newcastle Knights	Tigers	Round 10	Forward	Away	Loss	18	36	18	79.95	0	0	6.00375	31.0194	0	2.00125	2.00125	2.00125	0	0	0	1.00063	-1.00063	0	5.00313	1.00063	0	49.0306	1.00063	32.02	1.00063
Newcastle Knights	Bulldogs	Round 01	Forward	Home	Win	32	16	16	80	0	0	15	181	1	3	3	2	0	0	0	0	0	0	15	2	0	40	1	34	2
Newcastle Knights	Warriors	Round 02	Forward	Away	Win	20	16	4	80	0	0	13	130	0	3	0	3	0	0	0	0	0	0	13	3	0	37	0	43	3
Newcastle Knights	Tigers	Round 03	Forward	Home	Loss	20	24	4	69.8	1.14613	0	12.6074	130.659	1.14613	3.4384	0	3.4384	0	0	0	0	0	0	11.4613	1.14613	1.14613	42.4069	1.14613	40.1146	1.14613
Newcastle Knights	Dragons	Round 04	Forward	Home	Loss	13	22	9	79.95	0	0	9.00563	61.0381	0	1.00063	1.00063	1.00063	0	0	0	0	0	0	7.00438	2.00125	0	55.0344	3.00188	35.0219	1.00063
Newcastle Knights	Titans	Round 05	Forward	Away	Loss	16	42	26	80	0	0	8	75	0	4	0	3	0	0	0	0	0	0	8	0	0	54	1	29	3
Newcastle Knights	Sharks	Round 06	Forward	Home	Win	26	22	4	80	0	1	17	165	0	5	1	2	0	0	0	0	0	0	15	3	0	50	2	48	1
Newcastle Knights	Panthers	Round 07	Forward	Away	Loss	6	24	18	79.9833	0	0	13.0027	123.026	0	3.00063	0	1.00021	0	0	0	0	0	0	12.0025	3.00063	1.00021	45.0094	0	46.0096	4.00083
Newcastle Knights	Roosters	Round 08	Forward	Home	Loss	4	38	34	79.9833	0	0	13.0027	126.026	0	2.00042	0	3.00063	0	0	0	1.00021	14.0029	0	12.0025	0	0	33.0069	0	45.0094	1.00021
Newcastle Knights	Raiders	Round 09	Forward	Away	Win	24	16	8	29.7667	2.68757	0	26.8757	276.82	2.68757	8.06271	5.37514	2.68757	0	0	0	0	0	0	24.1881	5.37514	0	26.8757	2.68757	102.128	2.68757
Newcastle Knights	Tigers	Round 10	Forward	Away	Loss	18	36	18	79.9833	1.00021	0	10.0021	109.023	1.00021	7.00146	0	1.00021	0	0	0	0	0	0	9.00188	2.00042	1.00021	27.0056	1.00021	32.0067	0
Newcastle Knights	Dragons	Round 04	Interchange	Home	Loss	13	22	9	79.95	0	0	3.00188	19.0119	0	0	0	0	7.00438	169.106	1.00063	0	0	0	0	15.0094	0	32.02	1.00063	7.00438	0
Newcastle Knights	Titans	Round 05	Spine	Away	Loss	16	42	26	80	0	0	0	0	0	0	0	0	9	303	1	0	0	0	0	32	0	31	1	23	4
Newcastle Knights	Sharks	Round 06	Spine	Home	Win	26	22	4	71.9167	0	0	5.56199	26.6976	0	1.1124	0	1.1124	14.4612	441.622	0	1.1124	1.1124	0	0	45.6083	2.2248	26.6976	0	26.6976	5.56199
Newcastle Knights	Panthers	Round 07	Spine	Away	Loss	6	24	18	79.95	0	0	10.0063	56.035	0	0	0	0	14.0088	486.304	0	0	0	0	0	44.0275	1.00063	2.00125	1.00063	26.0163	2.00125
Newcastle Knights	Roosters	Round 08	Spine	Home	Loss	4	38	34	79.95	0	0	7.00438	46.0288	0	0	1.00063	1.00063	9.00563	260.163	0	0	0	0	0	52.0325	0	7.00438	0	18.0113	3.00188
Newcastle Knights	Bulldogs	Round 01	Spine	Home	Win	32	16	16	80	0	1	17	94	0	3	0	1	3	79	0	7	34	0	0	10	1	4	0	1	1
Newcastle Knights	Warriors	Round 02	Spine	Away	Win	20	16	4	40.0167	0	0	47.98	355.852	0	3.99833	0	5.9975	1.99917	85.9642	0	19.9917	103.957	3.99833	0	9.99584	0	7.99667	0	17.9925	0
Newcastle Knights	Tigers	Round 03	Spine	Home	Loss	20	24	4	69.6667	1.14833	1.14833	22.9665	195.215	1.14833	3.44498	1.14833	1.14833	0	0	0	11.4833	66.6029	0	0	10.3349	4.5933	5.74163	0	3.44498	2.29665
Newcastle Knights	Dragons	Round 04	Spine	Home	Loss	13	22	9	79.95	0	0	11.0069	86.0538	0	2.00125	0	1.00063	1.00063	33.0206	0	3.00188	33.0206	0	0	8.005	1.00063	11.0069	0	4.0025	1.00063
Newcastle Knights	Tigers	Round 10	Interchange	Away	Loss	18	36	18	79.95	0	0	8.005	50.0313	0	1.00063	0	1.00063	1.00063	20.0125	1.00063	5.00313	30.0188	1.00063	0	11.0069	2.00125	10.0063	0	6.00375	0
Newcastle Knights	Bulldogs	Round 01	Interchange	Home	Win	32	16	16	80	0	0	13	139	1	4	0	0	0	0	0	4	37	0	1	2	1	7	0	9	0
Newcastle Knights	Warriors	Round 02	Back	Away	Win	20	16	4	80	2	0	20	186	1	4	0	0	0	0	0	7	66	0	0	0	0	8	1	10	1
Newcastle Knights	Tigers	Round 03	Back	Home	Loss	20	24	4	79.9833	0	0	15.0031	130.027	0	0	1.00021	1.00021	0	0	0	1.00021	6.00125	0	0	0	0	8.00167	0	4.00083	1.00021
Newcastle Knights	Dragons	Round 04	Back	Home	Loss	13	22	9	5.61667	0	0	213.65	1865.88	0	28.4866	0	0	0	0	0	28.4866	413.056	0	0	28.4866	0	0	0	56.9733	0
Newcastle Knights	Titans	Round 05	Back	Away	Loss	16	42	26	34.1167	0	0	32.8285	398.632	2.34489	7.03468	4.68979	0	0	0	0	9.37958	204.006	0	0	0	2.34489	14.0694	2.34489	14.0694	7.03468
Newcastle Knights	Sharks	Round 06	Back	Home	Win	26	22	4	17.1333	0	0	4.66926	51.3619	0	0	0	0	0	0	0	0	0	0	0	0	0	46.6926	0	0	0
Newcastle Knights	Tigers	Round 10	Interchange	Away	Loss	18	36	18	32.9167	2.43038	0	14.5823	128.81	2.43038	2.43038	2.43038	0	0	0	0	4.86076	26.7342	2.43038	0	0	0	48.6076	2.43038	9.72152	0
Newcastle Knights	Bulldogs	Round 01	Interchange	Home	Win	32	16	16	74.3333	0	0	3.2287	30.1345	0	0	0	0	0	0	0	0	0	0	3.2287	0	0	36.5919	1.07623	9.6861	1.07623
Newcastle Knights	Titans	Round 05	Interchange	Away	Loss	16	42	26	15.05	0	5.31561	37.2093	425.249	0	5.31561	5.31561	5.31561	0	0	0	0	0	0	31.8937	15.9468	0	79.7342	5.31561	90.3654	5.31561
Newcastle Knights	Sharks	Round 06	Interchange	Home	Win	26	22	4	14.9667	5.34521	0	58.7973	566.592	5.34521	16.0356	5.34521	5.34521	0	0	0	5.34521	0	0	26.7261	10.6904	5.34521	69.4878	0	128.285	10.6904
Newcastle Knights	Panthers	Round 07	Interchange	Away	Loss	6	24	18	16	0	0	5	50	0	0	0	0	0	0	0	0	0	0	5	0	5	15	5	50	10
Newcastle Knights	Roosters	Round 08	Interchange	Home	Loss	4	38	34	45.8667	0	0	1.74419	17.4419	0	0	0	0	0	0	0	0	0	0	1.74419	1.74419	0	24.4186	1.74419	19.186	0
Newcastle Knights	Raiders	Round 09	Interchange	Away	Win	24	16	8	14.85	0	0	37.7104	220.875	0	0	0	16.1616	0	0	0	0	0	0	37.7104	0	0	32.3232	0	5.38721	0
Newcastle Knights	Tigers	Round 10	Interchange	Away	Loss	18	36	18	24.4167	3.27645	0	16.3823	163.823	3.27645	0	0	0	0	0	0	0	0	0	0	16.3823	0	72.0819	0	29.4881	6.5529
Newcastle Knights	Bulldogs	Round 01	Interchange	Home	Win	32	16	16	20.8333	0	0	15.36	199.68	0	3.84	0	0	0	0	0	0	0	0	3.84	0	0	69.12	3.84	23.04	0
Newcastle Knights	Warriors	Round 02	Interchange	Away	Win	20	16	4	36.7667	0	0	13.0553	126.201	0	0	0	4.35177	0	0	0	0	0	0	13.0553	0	0	67.4524	4.35177	47.8694	2.17588
Newcastle Knights	Tigers	Round 03	Interchange	Home	Loss	20	24	4	26.8167	0	0	17.8993	178.993	0	0	0	5.96644	0	0	0	0	0	0	14.9161	0	2.98322	65.6308	5.96644	44.7483	2.98322
Newcastle Knights	Dragons	Round 04	Interchange	Home	Loss	13	22	9	15.95	5.01567	0	50.1567	486.52	5.01567	20.0627	0	10.0313	0	0	0	0	0	0	45.1411	0	5.01567	65.2038	0	130.408	0
Newcastle Knights	Titans	Round 05	Interchange	Away	Loss	16	42	26	73.6833	0	0	9.77154	92.2868	0	1.08573	0	3.25718	0	0	0	0	0	0	8.68582	0	0	36.9147	0	19.5431	0
Newcastle Knights	Sharks	Round 06	Interchange	Home	Win	26	22	4	50.1833	0	0	4.78246	46.2305	0	0	0	0	0	0	0	0	0	0	3.18831	0	0	57.3896	1.59415	19.1299	0
Newcastle Knights	Bulldogs	Round 01	Forward	Home	Win	32	16	16	71.8167	0	0	26.7347	241.727	0	2.2279	3.34184	5.56974	0	0	0	0	0	0	25.6208	2.2279	1.11395	49.0137	1.11395	36.7603	0
Newcastle Knights	Warriors	Round 02	Forward	Away	Win	20	16	4	62.2	0	0	18.0064	183.923	0	0	1.28617	3.85852	0	0	0	0	0	0	18.0064	0	0	51.4469	1.28617	43.7299	0
Newcastle Knights	Tigers	Round 03	Forward	Home	Loss	20	24	4	60.3	0	0	26.534	257.38	0	0	1.3267	3.9801	0	0	0	0	0	0	23.8806	0	0	35.8209	1.3267	54.3947	2.6534
Newcastle Knights	Dragons	Round 04	Forward	Home	Loss	13	22	9	41.5333	0	0	40.4494	362.119	0	0	1.92616	5.77849	0	0	0	0	0	0	36.5971	1.92616	0	52.0064	1.92616	63.5634	0
Newcastle Knights	Titans	Round 05	Forward	Away	Loss	16	42	26	50.1	0	0	20.7585	223.553	0	0	0	3.19361	0	0	0	0	0	0	19.1617	3.19361	0	63.8723	0	35.1297	0
Newcastle Knights	Sharks	Round 06	Forward	Home	Win	26	22	4	62.1667	0	0	15.4424	147.989	0	1.28686	0	2.57373	0	0	0	0	0	0	10.2949	0	0	60.4826	0	32.1716	0
Newcastle Knights	Panthers	Round 07	Forward	Away	Loss	6	24	18	50.2333	0	0	20.7034	218.182	0	0	1.59257	1.59257	0	0	0	0	0	0	19.1108	1.59257	0	62.1102	4.7777	54.1473	3.18514
Newcastle Knights	Roosters	Round 08	Forward	Home	Loss	4	38	34	49.8167	0	0	25.6942	236.066	0	0	1.60589	8.02944	0	0	0	0	0	0	25.6942	4.81766	1.60589	57.812	3.21178	57.812	3.21178
Newcastle Knights	Raiders	Round 09	Forward	Away	Win	24	16	8	27.4333	0	0	58.3232	600.729	0	8.74848	0	8.74848	0	0	0	0	0	0	52.4909	8.74848	5.83232	23.3293	0	78.7363	2.91616
Newcastle Knights	Tigers	Round 10	Forward	Away	Loss	18	36	18	80	0	0	13	170	0	1	0	4	0	0	0	0	0	0	13	0	0	32	1	29	1
Newcastle Knights	Bulldogs	Round 01	Spine	Home	Win	32	16	16	55.3833	0	0	5.77791	44.7788	0	0	0	1.44448	1.44448	56.3346	0	0	0	0	0	2.88896	0	15.8893	1.44448	10.1113	1.44448
Newcastle Knights	Tigers	Round 03	Spine	Home	Loss	20	24	4	79.95	0	0	13.0081	74.0463	0	3.00188	0	1.00063	3.00188	66.0413	0	0	0	0	0	27.0169	1.00063	32.02	1.00063	26.0163	1.00063
Newcastle Knights	Dragons	Round 04	Spine	Home	Loss	13	22	9	80	0	0	5	53	0	0	0	1	5	158	0	1	20	1	0	6	1	36	3	7	1
Newcastle Knights	Sharks	Round 06	Spine	Home	Win	26	22	4	80	1	0	14	128	1	4	1	1	8	215	1	1	4	0	0	19	2	43	2	21	3
Newcastle Knights	Panthers	Round 07	Spine	Away	Loss	6	24	18	79.9833	0	0	14.0029	112.023	0	6.00125	1.00021	1.00021	9.00188	309.064	1.00021	1.00021	2.00042	2.00042	0	28.0058	0	37.0077	3.00063	30.0063	0
Newcastle Knights	Roosters	Round 08	Spine	Home	Loss	4	38	34	79.9833	0	0	16.0033	99.0206	0	6.00125	1.00021	3.00063	4.00083	123.026	0	0	0	0	0	24.005	1.00021	19.004	0	31.0065	5.00104
Newcastle Knights	Raiders	Round 09	Spine	Away	Win	24	16	8	79.95	0	0	5.00313	42.0263	0	1.00063	1.00063	0	12.0075	319.199	2.00125	0	0	0	0	32.02	1.00063	5.00313	0	30.0188	4.0025
Newcastle Knights	Tigers	Round 10	Spine	Away	Loss	18	36	18	80	0	0	12	92	1	4	0	4	9	299	1	0	0	0	0	26	3	8	0	20	0
Newcastle Knights	Sharks	Round 06	Back	Home	Win	26	22	4	80	0	0	18	130	0	2	0	0	0	0	0	3	17	0	0	1	0	19	0	4	2
Newcastle Knights	Panthers	Round 07	Back	Away	Loss	6	24	18	76.4333	0	0	15.7	108.853	0	0	1.04666	0	0	0	0	3.13999	24.0733	0	0	1.04666	3.13999	12.56	1.04666	5.23332	2.09333
Newcastle Knights	Roosters	Round 08	Back	Home	Loss	4	38	34	79.95	1.00063	0	14.0088	115.072	1.00063	1.00063	1.00063	0	0	0	0	4.0025	39.0244	2.00125	0	4.0025	0	14.0088	0	9.00563	5.00313
Newcastle Knights	Raiders	Round 09	Back	Away	Win	24	16	8	79.95	0	0	7.00438	52.0325	0	0	0	0	0	0	0	1.00063	14.0088	0	0	2.00125	3.00188	34.0213	2.00125	4.0025	4.0025
Newcastle Knights	Bulldogs	Round 01	Spine	Home	Win	32	16	16	80	0	2	14	84	0	1	3	2	13	433	1	0	0	0	0	54	0	32	0	14	1
Newcastle Knights	Warriors	Round 02	Spine	Away	Win	20	16	4	25.8167	0	0	37.1853	210.717	0	0	3.09877	6.19755	68.173	1766.3	0	0	0	0	0	173.531	0	27.889	0	83.6669	3.09877
Newcastle Knights	Tigers	Round 03	Spine	Home	Loss	20	24	4	79.9833	1.00021	0	13.0027	114.024	0	1.00021	1.00021	4.00083	12.0025	288.06	0	0	0	0	0	58.0121	0	9.00188	0	25.0052	3.00063
Newcastle Knights	Dragons	Round 04	Spine	Home	Loss	13	22	9	79.95	0	0	4.0025	18.0113	0	0	1.00063	1.00063	8.005	218.136	0	0	0	0	0	17.0106	0	8.005	0	7.00438	1.00063
Newcastle Knights	Titans	Round 05	Spine	Away	Loss	16	42	26	80	1	0	15	181	1	5	2	1	3	72	0	5	48	0	0	23	1	3	0	8	3
Newcastle Knights	Sharks	Round 06	Spine	Home	Win	26	22	4	80	2	2	17	172	2	8	3	0	1	32	0	6	45	3	0	19	1	5	0	7	1
Newcastle Knights	Panthers	Round 07	Spine	Away	Loss	6	24	18	79.9833	0	0	24.005	179.037	0	4.00083	1.00021	1.00021	3.00063	77.016	0	10.0021	68.0142	1.00021	0	28.0058	0	13.0027	0	1.00021	2.00042
Newcastle Knights	Roosters	Round 08	Spine	Home	Loss	4	38	34	18.15	0	4.40771	83.7466	484.848	0	13.2231	0	8.81543	26.4463	440.771	0	26.4463	132.231	4.40771	0	185.124	0	57.3003	0	8.81543	13.2231
Newcastle Knights	Raiders	Round 09	Spine	Away	Win	24	16	8	60.3	1.3267	1.3267	18.5738	156.551	1.3267	9.2869	3.9801	3.9801	0	0	0	1.3267	1.3267	0	0	22.5539	2.6534	45.1078	0	9.2869	6.6335
Newcastle Knights	Titans	Round 05	Interchange	Away	Loss	16	42	26	49.2667	1.62382	0	1.62382	8.11908	1.62382	3.24763	0	0	0	0	0	0	0	0	1.62382	4.87145	0	68.2003	3.24763	17.862	0
Newcastle Knights	Bulldogs	Round 01	Forward	Home	Win	32	16	16	56.1667	2.84866	0	27.0623	247.834	2.84866	8.54599	2.84866	8.54599	0	0	0	0	0	0	24.2136	0	0	47.003	0	38.457	7.12166
Newcastle Knights	Warriors	Round 02	Forward	Away	Win	20	16	4	80	0	0	10	94	0	1	0	2	0	0	0	0	0	0	8	0	0	54	5	36	2
Newcastle Knights	Tigers	Round 03	Forward	Home	Loss	20	24	4	52.9167	0	0	24.189	252.472	0	0	3.02362	4.53543	0	0	0	0	0	0	21.1654	1.51181	4.53543	52.9134	1.51181	45.3543	3.02362
Newcastle Knights	Dragons	Round 04	Forward	Home	Loss	13	22	9	56.1667	0	0	25.638	213.65	0	1.42433	1.42433	2.84866	0	0	0	0	0	0	24.2136	0	0	52.7003	1.42433	52.7003	2.84866
Newcastle Knights	Titans	Round 05	Forward	Away	Loss	16	42	26	55.3333	0	0	13.012	114.217	0	0	0	0	0	0	0	0	0	0	11.5663	0	4.33735	50.6024	1.44578	46.2651	0
Newcastle Knights	Sharks	Round 06	Forward	Home	Win	26	22	4	45.4	0	0	29.9559	287.225	0	1.76211	0	7.04846	0	0	0	0	0	0	24.6696	0	0	59.9119	1.76211	59.9119	0
Newcastle Knights	Panthers	Round 07	Forward	Away	Loss	6	24	18	52.8333	0	0	22.7129	219.558	0	0	0	1.5142	0	0	0	0	0	0	16.6562	0	0	57.5394	1.5142	46.9401	4.54259
Newcastle Knights	Roosters	Round 08	Forward	Home	Loss	4	38	34	49.3667	0	0	19.4463	187.981	0	0	1.62053	1.62053	0	0	0	0	0	0	16.2053	1.62053	1.62053	37.2721	0	50.2363	0
Newcastle Knights	Raiders	Round 09	Forward	Away	Win	24	16	8	32.0167	0	0	37.4805	429.776	0	0	0	4.9974	0	0	0	0	0	0	24.987	2.4987	0	47.4753	0	67.4649	9.99479
Newcastle Knights	Tigers	Round 10	Forward	Away	Loss	18	36	18	46.1667	0	0	24.2599	275.523	0	0	0	5.19856	0	0	0	0	0	0	20.7942	1.73285	0	69.3141	1.73285	36.3899	0
Newcastle Knights	Bulldogs	Round 01	Interchange	Home	Win	32	16	16	3.2	0	0	175	2000	0	0	0	0	0	0	0	0	0	0	100	0	25	25	0	425	50
Newcastle Knights	Warriors	Round 02	Interchange	Away	Win	20	16	4	57.9333	0	0	16.5708	161.565	0	4.14269	0	4.14269	0	0	0	0	0	0	11.0472	0	0	59.3786	2.7618	49.7123	2.7618
Newcastle Knights	Tigers	Round 03	Interchange	Home	Loss	20	24	4	38.4167	0	0	4.16486	31.2364	0	0	0	2.08243	0	0	0	0	0	0	4.16486	0	0	64.5553	0	2.08243	0
Newcastle Knights	Dragons	Round 04	Interchange	Home	Loss	13	22	9	41.25	0	0	17.4545	149.333	0	0	0	1.93939	0	0	0	0	0	0	15.5152	1.93939	1.93939	67.8788	0	60.1212	7.75758
Newcastle Knights	Sharks	Round 06	Interchange	Home	Win	26	22	4	28.6167	0	0	30.7513	273.966	0	5.59115	0	0	0	0	0	0	0	0	30.7513	0	5.59115	44.7292	0	78.2761	2.79557
Newcastle Knights	Panthers	Round 07	Interchange	Away	Loss	6	24	18	30.2333	0	0	23.8148	232.856	0	0	0	0	0	0	0	0	0	0	15.8765	0	0	82.0287	5.29217	87.3208	2.64609
Newcastle Knights	Roosters	Round 08	Interchange	Home	Loss	4	38	34	25.7333	0	0	18.6528	192.746	0	0	0	3.10881	0	0	0	0	0	0	12.4352	0	0	43.5233	0	49.7409	0
Newcastle Knights	Raiders	Round 09	Interchange	Away	Win	24	16	8	21.5667	0	0	18.5471	215.147	0	0	0	3.70943	0	0	0	0	0	0	11.1283	0	0	44.5131	0	92.7357	3.70943
Newcastle Knights	Tigers	Round 10	Interchange	Away	Loss	18	36	18	16.0333	0	0	39.9168	314.345	0	0	4.9896	9.97921	0	0	0	0	0	0	34.9272	0	0	49.896	4.9896	64.8649	0
Newcastle Knights	Titans	Round 05	Interchange	Away	Loss	16	42	26	80	0	0	6	52	0	0	0	1	0	0	0	0	0	0	6	0	1	13	1	11	0
Newcastle Knights	Roosters	Round 08	Interchange	Home	Loss	4	38	34	80	0	0	9	67	0	0	0	3	0	0	0	0	0	0	8	0	0	18	0	9	1
Newcastle Knights	Tigers	Round 03	Interchange	Home	Loss	20	24	4	79.9833	0	0	15.0031	129.027	0	5.00104	0	1.00021	0	0	0	2.00042	20.0042	0	1.00021	0	3.00063	19.004	3.00063	9.00188	2.00042
Newcastle Knights	Dragons	Round 04	Back	Home	Loss	13	22	9	59	1.35593	0	18.9831	162.712	0	6.77966	0	0	0	0	0	0	0	0	0	1.35593	0	46.1017	0	24.4068	0
Newcastle Knights	Titans	Round 05	Back	Away	Loss	16	42	26	25.7667	0	0	21.7335	214.23	3.10479	0	0	3.10479	0	0	0	0	0	3.10479	0	12.4191	3.10479	65.2005	0	37.2574	6.20957
Newcastle Knights	Bulldogs	Round 01	Interchange	Home	Win	32	16	16	32.8	0	0	21.9512	195.122	0	0	2.43902	0	0	0	0	0	0	0	19.5122	0	2.43902	51.2195	0	75.6098	2.43902
Newcastle Knights	Warriors	Round 02	Interchange	Away	Win	20	16	4	28.9667	0	0	8.28539	69.0449	0	0	0	2.7618	0	0	0	0	0	0	8.28539	5.52359	0	52.4741	0	60.7595	0
Newcastle Knights	Tigers	Round 03	Interchange	Home	Loss	20	24	4	37.4333	0	0	14.9599	132.502	0	0	0	2.13713	0	0	0	0	0	0	14.9599	4.27427	0	47.0169	4.27427	42.7427	0
Newcastle Knights	Dragons	Round 04	Interchange	Home	Loss	13	22	9	23.7833	0	0	23.5459	218.641	0	3.3637	3.3637	0	0	0	0	0	0	0	23.5459	0	0	60.5466	6.7274	60.5466	0
Newcastle Knights	Titans	Round 05	Forward	Away	Loss	16	42	26	22.3333	0	0	21.4925	236.418	0	0	0	0	0	0	0	0	0	0	17.9104	7.16418	0	50.1493	0	64.4776	0
Newcastle Knights	Sharks	Round 06	Interchange	Home	Win	26	22	4	36.2167	0	0	8.83571	101.611	0	0	0	0	0	0	0	0	0	0	6.62678	0	0	55.2232	0	30.925	0
Newcastle Knights	Panthers	Round 07	Interchange	Away	Loss	6	24	18	25.3667	0	0	31.5375	318.528	0	0	0	0	0	0	0	0	0	0	25.23	0	0	69.3824	3.15375	34.6912	0
Newcastle Knights	Roosters	Round 08	Interchange	Home	Loss	4	38	34	25.2	0	0	22.2222	231.746	0	0	0	6.34921	0	0	0	0	0	0	22.2222	9.52381	0	79.3651	3.1746	69.8413	0
Newcastle Knights	Raiders	Round 09	Interchange	Away	Win	24	16	8	79.95	0	0	5.00313	51.0319	0	1.00063	0	0	0	0	0	0	0	0	4.0025	0	0	3.00188	0	18.0113	1.00063
Newcastle Knights	Tigers	Round 10	Interchange	Away	Loss	18	36	18	79.95	0	0	4.0025	44.0275	0	0	0	1.00063	0	0	0	0	0	0	3.00188	1.00063	1.00063	8.005	0	23.0144	1.00063
Newcastle Knights	Bulldogs	Round 01	Back	Home	Win	32	16	16	80	1	0	8	71	1	0	0	0	0	0	0	0	0	0	1	1	0	6	1	3	0
Newcastle Knights	Warriors	Round 02	Back	Away	Win	20	16	4	79.9833	0	0	13.0027	90.0188	0	0	0	0	0	0	0	2.00042	0	0	0	1.00021	1.00021	9.00188	1.00021	7.00146	2.00042
Newcastle Knights	Dragons	Round 04	Back	Home	Loss	13	22	9	80	0	0	15	127	0	1	0	1	0	0	0	2	31	2	0	1	0	11	2	7	0
Newcastle Knights	Titans	Round 05	Back	Away	Loss	16	42	26	80	1	0	10	76	1	2	0	0	0	0	0	0	0	0	0	3	0	5	0	3	3
Newcastle Knights	Panthers	Round 07	Back	Away	Loss	6	24	18	79.9833	1.00021	0	14.0029	169.035	2.00042	2.00042	1.00021	0	0	0	0	1.00021	14.0029	0	0	1.00021	0	8.00167	1.00021	6.00125	1.00021
Newcastle Knights	Roosters	Round 08	Back	Home	Loss	4	38	34	79.9833	0	0	12.0025	95.0198	1.00021	0	0	0	0	0	0	3.00063	4.00083	0	0	4.00083	1.00021	8.00167	0	5.00104	0
Newcastle Knights	Raiders	Round 09	Interchange	Away	Win	24	16	8	79.95	0	0	14.0088	123.077	0	1.00063	0	0	0	0	0	2.00125	13.0081	0	1.00063	0	3.00188	18.0113	1.00063	7.00438	0
Newcastle Knights	Tigers	Round 10	Back	Away	Loss	18	36	18	79.95	0	0	13.0081	159.099	0	2.00125	0	1.00063	0	0	0	1.00063	29.0181	0	0	0	1.00063	20.0125	1.00063	7.00438	1.00063
Newcastle Knights	Bulldogs	Round 01	Back	Home	Win	32	16	16	80	0	0	8	67	0	1	0	1	0	0	0	0	0	0	0	0	0	15	0	16	3
Newcastle Knights	Warriors	Round 02	Back	Away	Win	20	16	4	80	0	0	7	57	0	0	0	0	0	0	0	0	0	0	0	3	0	16	0	20	0
Newcastle Knights	Tigers	Round 03	Back	Home	Loss	20	24	4	79.9833	0	0	8.00167	66.0138	0	2.00042	0	2.00042	1.00021	1.00021	0	0	0	0	0	3.00063	0	19.004	1.00021	15.0031	0
Newcastle Knights	Dragons	Round 04	Back	Home	Loss	13	22	9	79.95	0	0	9.00563	91.0569	0	1.00063	0	3.00188	0	0	0	0	0	0	0	1.00063	1.00063	15.0094	0	17.0106	0
Newcastle Knights	Titans	Round 05	Back	Away	Loss	16	42	26	80	0	0	9	81	1	4	0	2	0	0	0	0	0	1	0	3	1	36	2	17	1
Newcastle Knights	Sharks	Round 06	Back	Home	Win	26	22	4	80	0	1	14	130	1	1	0	0	1	12	0	1	11	1	0	0	0	27	2	13	2
Newcastle Knights	Panthers	Round 07	Back	Away	Loss	6	24	18	79.9833	0	0	10.0021	52.0108	0	0	0	0	0	0	0	0	0	0	0	2.00042	1.00021	29.006	2.00042	26.0054	3.00063
Newcastle Knights	Roosters	Round 08	Back	Home	Loss	4	38	34	79.9833	0	0	11.0023	90.0188	0	0	1.00021	1.00021	0	0	0	0	0	0	0	2.00042	1.00021	22.0046	2.00042	18.0038	2.00042
Newcastle Knights	Raiders	Round 09	Back	Away	Win	24	16	8	52.5167	0	0	13.7099	112.726	0	1.52333	0	0	0	0	0	0	0	0	0	3.04665	1.52333	31.9898	1.52333	38.0831	1.52333
Newcastle Knights	Tigers	Round 10	Back	Away	Loss	18	36	18	51.25	0	0	9.36585	49.9512	0	0	0	0	0	0	0	0	0	0	0	1.56098	0	62.439	0	29.6585	0
Newcastle Knights	Bulldogs	Round 01	Forward	Home	Win	32	16	16	55.5833	0	1.43928	15.8321	143.928	0	7.1964	0	2.87856	1.43928	54.6927	0	0	0	1.43928	12.9535	20.1499	2.87856	56.1319	0	24.4678	0
Newcastle Knights	Warriors	Round 02	Forward	Away	Win	20	16	4	63.6833	0	0	12.5622	100.497	0	1.25622	0	1.25622	0	0	0	0	0	0	10.0497	7.53729	1.25622	22.6119	0	51.5048	0
Newcastle Knights	Tigers	Round 03	Forward	Home	Loss	20	24	4	79.9833	0	1.00021	16.0033	152.032	1.00021	6.00125	0	0	0	0	0	0	0	0	10.0021	12.0025	0	29.006	0	33.0069	3.00063
Newcastle Knights	Dragons	Round 04	Forward	Home	Loss	13	22	9	64	0	0	20	188.75	1.25	8.75	0	1.25	1.25	20	0	2.5	12.5	3.75	13.75	16.25	1.25	72.5	3.75	17.5	2.5
Newcastle Knights	Titans	Round 05	Spine	Away	Loss	16	42	26	55.9167	0	1.4307	14.307	123.04	0	2.8614	0	5.7228	0	0	0	0	0	1.4307	1.4307	7.1535	0	68.6736	0	35.7675	5.7228
Newcastle Knights	Sharks	Round 06	Forward	Home	Win	26	22	4	46.15	0	0	15.6013	147.346	0	1.73348	0	0	0	0	0	0	0	0	13.8678	13.8678	0	62.4052	0	86.6739	1.73348
Newcastle Knights	Panthers	Round 07	Forward	Away	Loss	6	24	18	39.9833	0	0	22.0092	174.073	0	2.00083	0	0	0	0	0	0	0	0	16.0067	12.005	0	60.025	2.00083	84.035	4.00167
Newcastle Knights	Roosters	Round 08	Forward	Home	Loss	4	38	34	52.8667	0	0	12.1059	118.033	0	6.05296	3.02648	3.02648	1.51324	30.2648	1.51324	0	0	3.02648	7.5662	19.6721	0	43.884	0	43.884	3.02648
Newcastle Knights	Raiders	Round 09	Forward	Away	Win	24	16	8	80	0	1	10	100	0	2	0	0	0	0	0	0	0	1	7	10	0	16	0	24	4
Newcastle Knights	Tigers	Round 10	Interchange	Away	Loss	18	36	18	79.95	0	1.00063	19.0119	141.088	0	4.0025	0	4.0025	0	0	0	0	0	0	14.0088	20.0125	1.00063	18.0113	2.00125	23.0144	2.00125
Newcastle Knights	Tigers	Round 03	32	Home	Loss	20	24	4	80	0	0	12	100	0	2	1	1	0	0	0	0	0	0	0	5	3	10	0	16	1
North Queensland Cowboys	Broncos	Round 09	Back	Home	Win	19	18	1	33.0167	0	0	29.0762	259.263	0	2.42302	2.42302	0	0	0	0	2.42302	-2.42302	0	2.42302	4.84604	0	67.8445	2.42302	31.4992	0
North Queensland Cowboys	Roosters	Round 10	Back	Away	Loss	16	30	14	34.4667	2.32108	0	37.1373	269.246	2.32108	11.6054	2.32108	2.32108	2.32108	23.2108	0	2.32108	-2.32108	2.32108	0	13.9265	2.32108	67.3114	6.96325	23.2108	0
North Queensland Cowboys	Dragons	Round 02	Interchange	Home	Loss	18	25	7	46.6333	0	0	12.0086	104.646	0	1.71551	0	0	0	0	0	0	0	0	6.86204	1.71551	1.71551	65.1894	1.71551	34.3102	6.86204
North Queensland Cowboys	Titans	Round 03	Interchange	Home	Loss	8	44	36	54.5333	0	0	8.80196	61.6137	0	0	0	1.46699	0	0	0	0	0	0	8.80196	2.93399	0	73.3496	8.80196	29.3399	4.40098
North Queensland Cowboys	Sharks	Round 04	Interchange	Away	Loss	10	48	38	45.2167	0	0	14.1541	129.156	0	3.53852	1.76926	0	0	0	0	0	0	0	12.3848	1.76926	0	74.3089	3.53852	53.0778	5.30778
North Queensland Cowboys	Tigers	Round 05	Interchange	Away	Win	34	30	4	49.2167	1.62547	0	19.5056	169.048	0	1.62547	0	6.50186	0	0	0	0	0	0	19.5056	0	0	69.895	1.62547	53.6404	3.25093
North Queensland Cowboys	Bulldogs	Round 06	Interchange	Home	Win	30	18	12	42.65	0	0	20.6331	226.964	0	1.87573	0	5.6272	0	0	0	0	0	0	11.2544	0	1.87573	41.2661	1.87573	65.6506	5.6272
North Queensland Cowboys	Raiders	Round 07	Forward	Home	Win	26	24	2	48.3333	0	0	28.1379	253.241	0	3.31034	0	9.93103	0	0	0	0	0	0	21.5172	1.65517	0	79.4483	0	52.9655	8.27586
North Queensland Cowboys	Warriors	Round 08	Interchange	Away	Loss	20	24	4	35.8667	0	0	28.9963	287.732	0	0	2.23048	2.23048	0	0	0	0	0	0	26.7658	2.23048	0	53.5316	0	42.3792	2.23048
North Queensland Cowboys	Broncos	Round 09	Interchange	Home	Win	19	18	1	79.9833	0	0	10.0021	85.0177	0	2.00042	0	2.00042	0	0	0	0	0	0	9.00188	0	0	22.0046	0	41.0085	7.00146
North Queensland Cowboys	Roosters	Round 10	Interchange	Away	Loss	16	30	14	79.9833	0	0	13.0027	91.019	0	4.00083	1.00021	3.00063	0	0	0	0	0	0	11.0023	2.00042	0	31.0065	3.00063	22.0046	3.00063
North Queensland Cowboys	Panthers	Round 01	Spine	Away	Loss	0	24	24	79.95	0	0	5.00313	43.0269	0	3.00188	1.00063	2.00125	5.00313	167.104	0	0	0	0	0	15.0094	4.0025	32.02	2.00125	18.0113	5.00313
North Queensland Cowboys	Dragons	Round 02	Spine	Home	Loss	18	25	7	79.95	0	1.00063	9.00563	62.0388	0	1.00063	0	3.00188	8.005	150.094	1.00063	0	0	1.00063	0	27.0169	0	29.0181	1.00063	21.0131	3.00188
North Queensland Cowboys	Titans	Round 03	Spine	Home	Loss	8	44	36	80	0	0	10	71	0	0	0	3	9	210	0	0	0	0	0	15	2	22	1	18	4
North Queensland Cowboys	Broncos	Round 09	Spine	Home	Win	19	18	1	79.9833	0	0	6.00125	94.0196	1.00021	2.00042	0	3.00063	13.0027	421.088	1.00021	0	0	0	0	18.0038	0	41.0085	3.00063	23.0048	2.00042
North Queensland Cowboys	Roosters	Round 10	Spine	Away	Loss	16	30	14	48.6167	0	0	8.22763	77.3397	0	0	0	4.93658	16.4553	452.52	4.93658	0	0	0	0	29.6195	1.64553	29.6195	1.64553	24.6829	4.93658
North Queensland Cowboys	Sharks	Round 04	Forward	Away	Loss	10	48	38	70.3333	0	0	6.82464	53.4597	0	0	0	0	0	0	0	0	0	0	5.6872	0	1.13744	42.0853	2.27488	34.1232	4.54976
North Queensland Cowboys	Tigers	Round 05	Forward	Away	Win	34	30	4	68.8	1.16279	0	10.4651	80.2326	1.16279	2.32558	1.16279	1.16279	0	0	0	0	0	0	10.4651	0	0	30.2326	0	15.1163	4.65116
North Queensland Cowboys	Bulldogs	Round 06	Forward	Home	Win	30	18	12	69.6333	1.14888	0	11.4888	134.418	1.14888	1.14888	0	2.29775	0	0	0	0	0	0	11.4888	1.14888	0	35.6151	1.14888	29.8708	4.5955
North Queensland Cowboys	Raiders	Round 07	Forward	Home	Win	26	24	2	33.2667	2.40481	0	14.4289	108.216	0	0	0	4.80962	0	0	0	0	0	0	14.4289	4.80962	0	24.0481	0	60.1202	2.40481
North Queensland Cowboys	Warriors	Round 08	Forward	Away	Loss	20	24	4	39.1833	0	0	8.16674	53.0838	0	0	2.04168	2.04168	0	0	0	0	0	0	6.12505	0	0	77.584	4.08337	49.0004	8.16674
North Queensland Cowboys	Broncos	Round 09	Forward	Home	Win	19	18	1	54.2833	0	0	7.36874	57.4762	0	0	1.47375	0	0	0	0	0	0	0	7.36874	0	1.47375	57.4762	1.47375	13.2637	2.9475
North Queensland Cowboys	Panthers	Round 01	Interchange	Away	Loss	0	24	24	26.6	0	0	21.0526	180.451	0	0	0	6.01504	0	0	0	0	0	0	18.0451	18.0451	6.01504	87.218	3.00752	93.2331	0
North Queensland Cowboys	Dragons	Round 02	Interchange	Home	Loss	18	25	7	60.25	0	0	19.917	134.108	0	0	0	9.29461	0	0	0	0	0	0	19.917	5.3112	0	82.3237	2.6556	42.4896	2.6556
North Queensland Cowboys	Titans	Round 03	Forward	Home	Loss	8	44	36	79.9833	0	0	6.00125	53.011	0	2.00042	0	4.00083	0	0	0	0	0	0	6.00125	0	1.00021	15.0031	1.00021	24.005	1.00021
North Queensland Cowboys	Tigers	Round 05	Interchange	Away	Win	34	30	4	79.9833	0	0	16.0033	156.033	0	0	0	2.00042	0	0	0	0	0	0	15.0031	2.00042	1.00021	3.00063	0	52.0108	1.00021
North Queensland Cowboys	Panthers	Round 01	Spine	Away	Loss	0	24	24	79.95	0	0	10.0063	93.0582	0	2.00125	1.00063	0	2.00125	44.0275	1.00063	2.00125	38.0238	1.00063	0	14.0088	0	15.0094	0	7.00438	4.0025
North Queensland Cowboys	Dragons	Round 02	Spine	Home	Loss	18	25	7	79.9833	0	0	22.0046	186.039	0	2.00042	2.00042	2.00042	7.00146	218.045	0	5.00104	46.0096	3.00063	0	12.0025	1.00021	28.0058	2.00042	3.00063	1.00021
North Queensland Cowboys	Titans	Round 03	Spine	Home	Loss	8	44	36	79.9667	0	0	17.0071	81.0338	0	3.00125	0	1.00042	5.00208	87.0363	0	0	0	0	0	30.0125	1.00042	29.0121	3.00125	13.0054	3.00125
North Queensland Cowboys	Sharks	Round 04	Spine	Away	Loss	10	48	38	79.9833	0	0	11.0023	51.0106	0	0	0	1.00021	14.0029	358.075	0	1.00021	-2.00042	0	0	32.0067	0	25.0052	4.00083	20.0042	3.00063
North Queensland Cowboys	Tigers	Round 05	Spine	Away	Win	34	30	4	79.95	1.00063	2.00125	10.0063	56.035	0	1.00063	0	2.00125	13.0081	263.164	1.00063	1.00063	4.0025	0	0	9.00563	0	20.0125	0	18.0113	5.00313
North Queensland Cowboys	Bulldogs	Round 06	Spine	Home	Win	30	18	12	79.95	0	0	11.0069	78.0488	0	0	0	2.00125	6.00375	162.101	0	0	0	0	0	30.0188	1.00063	44.0275	2.00125	18.0113	1.00063
North Queensland Cowboys	Raiders	Round 07	Spine	Home	Win	26	24	2	79.95	0	2.00125	6.00375	48.03	0	1.00063	1.00063	2.00125	11.0069	340.213	1.00063	0	0	0	0	13.0081	2.00125	18.0113	1.00063	17.0106	3.00188
North Queensland Cowboys	Warriors	Round 08	Spine	Away	Loss	20	24	4	80	1	1	17	111	0	0	0	3	7	176	1	0	0	0	0	30	0	22	0	30	5
North Queensland Cowboys	Broncos	Round 09	Spine	Home	Win	19	18	1	79.9833	0	1.00021	10.0021	54.0113	0	1.00021	0	0	7.00146	182.038	0	0	0	0	0	36.0075	1.00021	50.0104	0	11.0023	3.00063
North Queensland Cowboys	Roosters	Round 10	Spine	Away	Loss	16	30	14	79.9833	2.00042	1.00021	16.0033	120.025	1.00021	2.00042	0	4.00083	7.00146	160.033	1.00021	0	0	0	0	41.0085	0	47.0098	2.00042	15.0031	4.00083
North Queensland Cowboys	Panthers	Round 01	Forward	Away	Loss	0	24	24	79.95	0	0	6.00375	42.0263	0	0	0	1.00063	0	0	0	0	0	0	5.00313	3.00188	1.00063	57.0356	2.00125	45.0281	4.0025
North Queensland Cowboys	Dragons	Round 02	Forward	Home	Loss	18	25	7	48.5	0	0	13.1959	90.7216	0	0	0	0	0	0	0	0	0	0	13.1959	6.59794	1.64948	59.3814	1.64948	62.6804	4.94845
North Queensland Cowboys	Titans	Round 03	Forward	Home	Loss	8	44	36	53.15	0	0	19.5673	136.971	0	1.50517	1.50517	4.51552	0	0	0	0	0	0	19.5673	1.50517	0	61.7121	4.51552	63.2173	12.0414
North Queensland Cowboys	Bulldogs	Round 06	Interchange	Home	Win	30	18	12	72.1	1.10957	0	12.2053	122.053	1.10957	3.32871	0	2.21914	1.10957	8.87656	1.10957	0	0	0	9.98613	4.43828	0	59.9168	4.43828	31.068	2.21914
North Queensland Cowboys	Raiders	Round 07	Interchange	Home	Win	26	24	2	68.35	0	0	8.19312	70.2268	0	0	0	1.17045	0	0	0	0	0	0	4.68178	4.68178	0	44.477	2.34089	33.9429	3.51134
North Queensland Cowboys	Broncos	Round 09	Interchange	Home	Win	19	18	1	79.9833	0	0	6.00125	50.0104	0	1.00021	0	1.00021	0	0	0	0	0	0	6.00125	3.00063	0	10.0021	0	43.009	3.00063
North Queensland Cowboys	Roosters	Round 10	Forward	Away	Loss	16	30	14	79.9833	0	0	15.0031	102.021	1.00021	2.00042	1.00021	4.00083	0	0	0	0	0	1.00021	13.0027	4.00083	0	12.0025	1.00021	33.0069	2.00042
North Queensland Cowboys	Panthers	Round 01	Back	Away	Loss	0	24	24	79.9667	0	0	14.0058	118.049	0	0	0	1.00042	0	0	0	0	0	0	0	1.00042	5.00208	12.005	1.00042	9.00375	2.00083
North Queensland Cowboys	Dragons	Round 02	Back	Home	Loss	18	25	7	79.9833	0	0	12.0025	98.0204	0	1.00021	2.00042	0	0	0	0	1.00021	8.00167	0	0	4.00083	0	3.00063	0	7.00146	0
North Queensland Cowboys	Tigers	Round 05	Back	Away	Win	34	30	4	79.95	0	0	13.0081	102.064	0	2.00125	1.00063	0	0	0	0	3.00188	20.0125	0	0	2.00125	5.00313	7.00438	0	4.0025	1.00063
North Queensland Cowboys	Bulldogs	Round 06	Back	Home	Win	30	18	12	79.95	1.00063	0	15.0094	169.106	0	4.0025	0	0	2.00125	15.0094	1.00063	3.00188	48.03	1.00063	0	5.00313	2.00125	13.0081	1.00063	4.0025	0
North Queensland Cowboys	Raiders	Round 07	Back	Home	Win	26	24	2	79.95	1.00063	0	13.0081	108.068	1.00063	1.00063	0	0	0	0	0	2.00125	13.0081	2.00125	0	2.00125	1.00063	12.0075	1.00063	6.00375	0
North Queensland Cowboys	Warriors	Round 08	Back	Away	Loss	20	24	4	80	0	0	11	101	0	2	0	0	0	0	0	1	10	0	0	1	1	11	1	6	3
North Queensland Cowboys	Broncos	Round 09	Back	Home	Win	19	18	1	39.3833	2.03132	0	30.4697	306.729	2.03132	6.09395	0	0	0	0	0	2.03132	24.3758	0	0	8.12526	4.06263	38.595	0	14.2192	0
North Queensland Cowboys	Roosters	Round 10	Back	Away	Loss	16	30	14	24.0167	0	0	36.6412	359.75	0	0	0	0	3.33102	66.6204	0	6.66204	46.6343	3.33102	0	9.99306	0	73.2824	0	36.6412	13.3241
North Queensland Cowboys	Roosters	Round 10	Interchange	Away	Loss	16	30	14	27.45	0	0	26.2295	271.038	2.91439	8.74317	0	5.82878	0	0	0	0	0	0	26.2295	5.82878	0	40.8015	2.91439	55.3734	5.82878
North Queensland Cowboys	Panthers	Round 01	Interchange	Away	Loss	0	24	24	32.55	0	0	7.37327	88.4793	0	0	0	0	0	0	0	0	0	4.91551	0	71.275	0	58.9862	2.45776	46.6974	4.91551
North Queensland Cowboys	Dragons	Round 02	Interchange	Home	Loss	18	25	7	40.4167	1.97938	0	13.8557	106.887	1.97938	5.93814	0	1.97938	0	0	0	0	0	13.8557	0	79.1753	1.97938	39.5876	0	25.732	0
North Queensland Cowboys	Titans	Round 03	Interchange	Home	Loss	8	44	36	27.3333	0	0	11.7073	73.1707	0	0	0	2.92683	0	0	0	0	0	8.78049	2.92683	93.6585	2.92683	49.7561	2.92683	58.5366	2.92683
North Queensland Cowboys	Sharks	Round 04	Interchange	Away	Loss	10	48	38	30.4333	0	0	7.88609	73.6035	0	0	0	2.6287	0	0	0	0	0	2.6287	5.25739	34.1731	0	42.0591	2.6287	44.6878	0
North Queensland Cowboys	Tigers	Round 05	Interchange	Away	Win	34	30	4	31.7	0	0	2.52366	37.8549	0	0	0	0	0	0	0	0	0	2.52366	0	32.8076	0	47.9495	2.52366	30.2839	2.52366
North Queensland Cowboys	Bulldogs	Round 06	Interchange	Home	Win	30	18	12	27.8333	2.87425	2.87425	14.3713	224.192	0	0	0	2.87425	0	0	0	0	0	11.497	0	103.473	0	60.3593	0	37.3653	2.87425
North Queensland Cowboys	Raiders	Round 07	Interchange	Home	Win	26	24	2	30.55	0	0	10.4746	115.221	0	2.61866	0	2.61866	0	0	0	0	0	10.4746	0	117.84	0	60.2291	5.23732	34.0426	7.85597
North Queensland Cowboys	Warriors	Round 08	Interchange	Away	Loss	20	24	4	25.05	0	0	12.7745	121.357	0	0	0	0	0	0	0	0	0	12.7745	0	175.649	0	51.0978	3.19361	57.485	6.38723
North Queensland Cowboys	Broncos	Round 09	Interchange	Home	Win	19	18	1	79.9833	0	0	6.00125	64.0133	0	1.00021	0	0	0	0	0	0	0	5.00104	1.00021	48.01	0	23.0048	2.00042	15.0031	3.00063
North Queensland Cowboys	Roosters	Round 10	Interchange	Away	Loss	16	30	14	79.9667	0	0	4.00167	39.0163	0	0	0	0	0	0	0	0	0	3.00125	1.00042	15.0063	0	22.0092	2.00083	12.005	3.00125
North Queensland Cowboys	Sharks	Round 04	Spine	Away	Loss	10	48	38	79.9833	0	0	11.0023	103.021	0	0	0	0	3.00063	139.029	0	0	0	0	0	17.0035	1.00021	18.0038	0	18.0038	2.00042
North Queensland Cowboys	Tigers	Round 05	Spine	Away	Win	34	30	4	79.95	0	1.00063	8.005	96.06	0	3.00188	0	3.00188	10.0063	351.22	0	0	0	0	0	16.01	1.00063	25.0156	0	13.0081	4.0025
North Queensland Cowboys	Bulldogs	Round 06	Spine	Home	Win	30	18	12	79.95	0	1.00063	7.00438	61.0381	0	1.00063	0	1.00063	10.0063	249.156	0	1.00063	2.00125	0	0	28.0175	0	29.0181	1.00063	19.0119	0
North Queensland Cowboys	Raiders	Round 07	Spine	Home	Win	26	24	2	79.9833	0	0	7.00146	54.0113	0	2.00042	0	4.00083	12.0025	400.083	0	0	0	0	0	14.0029	0	33.0069	2.00042	21.0044	1.00021
North Queensland Cowboys	Warriors	Round 08	Spine	Away	Loss	20	24	4	74.35	0	0	7.53194	64.5595	0	0	0	2.15198	11.8359	302.354	0	0	0	0	0	21.5198	0	47.3436	3.22798	23.6718	3.22798
North Queensland Cowboys	Panthers	Round 01	Forward	Away	Loss	0	24	24	73.35	0	0	5.45331	43.6264	0	0	0	2.18132	0	0	0	0	0	0	5.45331	1.09066	1.09066	29.4479	2.18132	27.2665	6.54397
North Queensland Cowboys	Dragons	Round 02	Forward	Home	Loss	18	25	7	58.4167	1.36947	0	12.3252	67.1041	0	2.73894	0	4.10842	0	0	0	0	0	0	9.58631	1.36947	2.73894	19.1726	0	41.0842	8.21683
North Queensland Cowboys	Titans	Round 03	Forward	Home	Loss	8	44	36	57.3167	0	0	11.166	113.056	0	1.39575	0	0	0	0	0	0	0	0	11.166	0	1.39575	51.6429	0	32.1024	1.39575
North Queensland Cowboys	Sharks	Round 04	Interchange	Away	Loss	10	48	38	50.0667	0	0	12.783	65.5126	0	0	3.19574	0	0	0	0	0	0	0	1.59787	3.19574	0	67.1105	1.59787	19.1744	4.79361
North Queensland Cowboys	Tigers	Round 05	Interchange	Away	Win	34	30	4	47.55	0	0	11.7771	94.2166	0	1.68244	0	1.68244	0	0	0	0	0	0	10.0946	1.68244	0	57.2029	0	55.5205	1.68244
North Queensland Cowboys	Bulldogs	Round 06	Forward	Home	Win	30	18	12	50.3333	0	0	12.7152	149.404	0	1.5894	0	3.17881	0	0	0	0	0	0	11.1258	0	1.5894	71.5232	4.76821	54.0397	3.17881
North Queensland Cowboys	Raiders	Round 07	Forward	Home	Win	26	24	2	44.8	0	0	17.8571	151.786	0	5.35714	0	0	0	0	0	0	0	0	10.7143	0	1.78571	55.3571	5.35714	55.3571	3.57143
North Queensland Cowboys	Warriors	Round 08	Forward	Away	Loss	20	24	4	15.9167	0	0	35.1832	331.728	0	10.0524	0	5.02618	0	0	0	0	0	0	35.1832	0	0	90.4712	10.0524	190.995	0
North Queensland Cowboys	Broncos	Round 09	Forward	Home	Win	19	18	1	79.9833	0	0	9.00188	100.021	0	1.00021	0	2.00042	0	0	0	0	0	0	8.00167	0	0	6.00125	1.00021	18.0038	5.00104
North Queensland Cowboys	Roosters	Round 10	Forward	Away	Loss	16	30	14	79.9833	0	0	3.00063	49.0102	0	0	0	1.00021	0	0	0	0	0	0	1.00021	0	1.00021	10.0021	1.00021	13.0027	1.00021
North Queensland Cowboys	Panthers	Round 01	Back	Away	Loss	0	24	24	79.95	0	0	11.0069	100.063	0	3.00188	0	1.00063	0	0	0	2.00125	6.00375	0	0	3.00188	1.00063	9.00563	1.00063	4.0025	1.00063
North Queensland Cowboys	Dragons	Round 02	Back	Home	Loss	18	25	7	79.9833	1.00021	0	13.0027	125.026	0	2.00042	0	1.00021	1.00021	5.00104	0	8.00167	94.0196	0	0	3.00063	0	2.00042	0	9.00188	0
North Queensland Cowboys	Titans	Round 03	Back	Home	Loss	8	44	36	79.9667	0	1.00042	22.0092	226.094	1.00042	5.00208	1.00042	1.00042	0	0	0	7.00292	94.0392	2.00083	0	15.0063	3.00125	8.00333	0	4.00167	3.00125
North Queensland Cowboys	Sharks	Round 04	Spine	Away	Loss	10	48	38	79.3333	1.0084	0	20.1681	182.521	1.0084	6.05042	0	2.01681	0	0	0	10.084	98.8235	1.0084	0	11.0924	3.02521	4.03361	0	0	1.0084
North Queensland Cowboys	Tigers	Round 05	Spine	Away	Win	34	30	4	79.95	0	0	11.0069	111.069	1.00063	2.00125	0	3.00188	1.00063	8.005	0	2.00125	10.0063	3.00188	0	11.0069	4.0025	8.005	0	9.00563	1.00063
North Queensland Cowboys	Bulldogs	Round 06	Spine	Home	Win	30	18	12	79.95	0	1.00063	18.0113	220.138	1.00063	7.00438	1.00063	4.0025	0	0	0	7.00438	92.0575	3.00188	0	16.01	3.00188	9.00563	1.00063	2.00125	2.00125
North Queensland Cowboys	Raiders	Round 07	Spine	Home	Win	26	24	2	79.95	0	1.00063	16.01	189.118	1.00063	7.00438	0	1.00063	2.00125	21.0131	1.00063	7.00438	68.0425	3.00188	0	18.0113	1.00063	12.0075	1.00063	6.00375	1.00063
North Queensland Cowboys	Warriors	Round 08	Spine	Away	Loss	20	24	4	80	0	1	18	171	0	1	1	4	2	77	0	6	66	2	0	19	2	10	2	3	2
North Queensland Cowboys	Broncos	Round 09	Spine	Home	Win	19	18	1	41.7167	0	0	36.4363	335.597	0	9.58849	1.9177	9.58849	0	0	0	5.7531	55.6133	5.7531	0	63.2841	3.8354	72.8726	0	7.6708	5.7531
North Queensland Cowboys	Roosters	Round 10	Spine	Away	Loss	16	30	14	37.7167	0	2.12108	31.8162	405.126	2.12108	12.7265	0	2.12108	0	0	0	12.7265	176.049	2.12108	0	63.6323	0	67.8745	2.12108	6.36323	8.48431
North Queensland Cowboys	Panthers	Round 01	Interchange	Away	Loss	0	24	24	38.75	0	0	20.6452	206.452	0	2.06452	0	4.12903	0	0	0	0	0	0	16.5161	0	0	41.2903	2.06452	70.1935	4.12903
North Queensland Cowboys	Dragons	Round 02	Interchange	Home	Loss	18	25	7	46.6833	0	0	17.1367	188.504	0	0	1.71367	1.71367	0	0	0	0	0	0	11.9957	1.71367	3.42735	58.2649	3.42735	44.5555	0
North Queensland Cowboys	Titans	Round 03	Interchange	Home	Loss	8	44	36	35.3667	0	0	15.8341	185.485	0	0	0	0	0	0	0	0	0	0	13.5721	0	0	76.9086	0	42.9783	2.26202
North Queensland Cowboys	Sharks	Round 04	Interchange	Away	Loss	10	48	38	34.7833	0	0	22.9995	252.995	0	9.19981	2.29995	2.29995	0	0	0	2.29995	13.7997	2.29995	16.0997	0	2.29995	64.3987	2.29995	68.9986	2.29995
North Queensland Cowboys	Tigers	Round 05	Interchange	Away	Win	34	30	4	32.4167	0	0	19.7429	172.751	0	0	0	2.46787	0	0	0	0	0	0	14.8072	2.46787	0	81.4396	4.93573	71.5681	2.46787
North Queensland Cowboys	Bulldogs	Round 06	Interchange	Home	Win	30	18	12	29.7667	0	0	32.2508	376.26	0	0	0	10.7503	0	0	0	0	0	0	32.2508	0	0	56.439	0	67.1892	2.68757
North Queensland Cowboys	Raiders	Round 07	Interchange	Home	Win	26	24	2	79.9833	0	0	9.00188	96.02	0	1.00021	0	3.00063	0	0	0	0	0	0	8.00167	0	1.00021	15.0031	1.00021	26.0054	3.00063
North Queensland Cowboys	Warriors	Round 08	Interchange	Away	Loss	20	24	4	79.9667	0	0	13.0054	110.046	0	0	0	1.00042	0	0	0	0	0	0	12.005	0	0	29.0121	3.00125	20.0083	0
North Queensland Cowboys	Sharks	Round 04	Back	Away	Loss	10	48	38	79.9833	0	0	15.0031	172.036	0	0	0	0	0	0	0	0	0	0	0	2.00042	1.00021	16.0033	3.00063	12.0025	2.00042
North Queensland Cowboys	Tigers	Round 05	Back	Away	Win	34	30	4	79.95	0	0	9.00563	74.0463	0	0	0	0	0	0	0	0	0	0	0	4.0025	1.00063	28.0175	0	19.0119	2.00125
North Queensland Cowboys	Bulldogs	Round 06	Back	Home	Win	30	18	12	79.95	0	0	13.0081	154.096	0	2.00125	0	0	0	0	0	0	0	0	0	4.0025	2.00125	29.0181	3.00188	10.0063	0
North Queensland Cowboys	Raiders	Round 07	Back	Home	Win	26	24	2	79.95	0	0	7.00438	55.0344	0	3.00188	0	0	0	0	0	0	0	0	1.00063	2.00125	1.00063	30.0188	0	24.015	2.00125
North Queensland Cowboys	Warriors	Round 08	Back	Away	Loss	20	24	4	80	0	0	9	117	0	1	1	0	0	0	0	0	0	0	0	4	0	22	0	18	2
North Queensland Cowboys	Broncos	Round 09	Back	Home	Win	19	18	1	79.9833	1.00021	0	10.0021	88.0183	0	0	0	0	0	0	0	0	0	0	0	4.00083	1.00021	20.0042	2.00042	25.0052	4.00083
North Queensland Cowboys	Roosters	Round 10	Back	Away	Loss	16	30	14	79.9833	0	0	8.00167	89.0185	0	1.00021	0	0	1.00021	16.0033	0	0	0	0	0	6.00125	1.00021	18.0038	2.00042	21.0044	2.00042
North Queensland Cowboys	Panthers	Round 01	Back	Away	Loss	0	24	24	79.95	0	0	12.0075	98.0613	0	1.00063	1.00063	0	1.00063	8.005	1.00063	1.00063	8.005	3.00188	0	2.00125	0	15.0094	1.00063	9.00563	6.00375
North Queensland Cowboys	Dragons	Round 02	Back	Home	Loss	18	25	7	29.3333	0	0	51.8182	338.182	0	13.6364	8.18182	2.72727	2.72727	16.3636	2.72727	2.72727	8.18182	5.45455	0	5.45455	5.45455	49.0909	0	30	8.18182
North Queensland Cowboys	Titans	Round 03	Back	Home	Loss	8	44	36	49.0667	0	0	16.3043	171.196	0	4.8913	4.8913	1.63043	0	0	0	0	0	4.8913	0	6.52174	1.63043	68.4783	1.63043	19.5652	3.26087
North Queensland Cowboys	Panthers	Round 01	Interchange	Away	Loss	0	24	24	59.2833	0	0	14.844	140.343	1.34945	0	1.34945	2.6989	0	0	0	0	0	0	10.7956	0	0	55.3275	2.6989	21.5912	1.34945
North Queensland Cowboys	Dragons	Round 02	Interchange	Home	Loss	18	25	7	58.3667	0	0	20.5597	149.4	0	2.74129	1.37065	4.11194	0	0	0	0	0	0	19.189	4.11194	1.37065	69.9029	2.74129	46.6019	5.48258
North Queensland Cowboys	Titans	Round 03	Interchange	Home	Loss	8	44	36	39.0333	0	0	24.5944	229.547	0	0	2.04953	8.19812	2.04953	61.4859	0	0	0	0	22.5448	16.3962	0	65.585	2.04953	65.585	10.2477
North Queensland Cowboys	Sharks	Round 04	Forward	Away	Loss	10	48	38	36.5667	0	0	28.4412	260.346	0	2.18778	2.18778	4.37557	0	0	0	0	0	0	26.2534	4.37557	4.37557	41.5679	2.18778	87.5114	6.56335
North Queensland Cowboys	Panthers	Round 01	Forward	Away	Loss	0	24	24	46.25	0	0	10.3784	117.622	0	0	0	0	0	0	0	0	0	0	8.64865	3.45946	0	48.4324	1.72973	43.2432	3.45946
North Queensland Cowboys	Dragons	Round 02	Forward	Home	Loss	18	25	7	54.0333	0	0	17.7668	168.785	0	0	0	1.48057	1.48057	2.96114	0	0	0	0	13.3251	5.92227	0	57.7421	0	25.1696	0
North Queensland Cowboys	Titans	Round 03	Forward	Home	Loss	8	44	36	40.2	0	0	23.8806	177.114	0	1.99005	0	7.9602	0	0	0	0	0	0	13.9303	9.95025	0	67.6617	0	45.7711	0
North Queensland Cowboys	Sharks	Round 04	Forward	Away	Loss	10	48	38	34.85	0	0	32.1377	291.535	0	2.29555	0	4.5911	0	0	0	0	0	0	22.9555	11.4778	0	94.1176	4.5911	89.5265	0
North Queensland Cowboys	Tigers	Round 05	Forward	Away	Win	34	30	4	20.6667	0	0	50.3226	495.484	0	0	0	11.6129	0	0	0	0	0	0	34.8387	11.6129	0	69.6774	3.87097	108.387	3.87097
North Queensland Cowboys	Bulldogs	Round 06	Forward	Home	Win	30	18	12	40.5	0	0	15.8025	183.704	0	0	0	0	0	0	0	0	0	0	13.8272	5.92593	0	57.284	3.95062	59.2593	3.95062
North Queensland Cowboys	Raiders	Round 07	Forward	Home	Win	26	24	2	38.15	0	0	16.7759	169.856	0	2.09699	0	4.19397	0	0	0	0	0	0	12.5819	2.09699	2.09699	54.5216	0	33.5518	0
North Queensland Cowboys	Warriors	Round 08	Forward	Away	Loss	20	24	4	46.2667	0	0	24.2075	207.493	0	0	0	5.18732	0	0	0	0	0	0	22.4784	1.72911	0	50.1441	3.45821	38.0403	0
North Queensland Cowboys	Broncos	Round 09	Forward	Home	Win	19	18	1	40.15	0	0	25.9029	282.939	0	0	0	5.97758	0	0	0	0	0	0	21.9178	7.97011	1.99253	59.7758	1.99253	45.8281	0
North Queensland Cowboys	Roosters	Round 10	Forward	Away	Loss	16	30	14	34.9667	0	0	22.8789	269.971	0	0	0	6.86368	0	0	0	0	0	0	20.591	16.0153	0	48.0458	0	48.0458	2.28789
North Queensland Cowboys	Panthers	Round 01	Forward	Away	Loss	0	24	24	41.25	0	0	19.3939	182.303	0	0	0	3.87879	0	0	0	0	0	0	17.4545	1.93939	3.87879	46.5455	1.93939	54.303	0
North Queensland Cowboys	Dragons	Round 02	Forward	Home	Loss	18	25	7	34.5	0	0	32.4638	289.855	0	4.63768	0	2.31884	0	0	0	0	0	0	23.1884	0	0	88.1159	4.63768	48.6957	0
North Queensland Cowboys	Titans	Round 03	Forward	Home	Loss	8	44	36	31.8	0	0	20.1258	163.522	0	0	2.51572	5.03145	0	0	0	0	0	0	20.1258	5.03145	0	72.956	0	47.7987	7.54717
North Queensland Cowboys	Sharks	Round 04	Forward	Away	Loss	10	48	38	36.95	0	0	15.1556	162.382	0	0	0	0	0	0	0	0	0	0	12.9905	2.16509	2.16509	60.6225	2.16509	58.4574	0
North Queensland Cowboys	Tigers	Round 05	Forward	Away	Win	34	30	4	36.85	0	0	21.7096	277.883	2.17096	0	4.34193	2.17096	0	0	0	0	0	0	21.7096	0	0	67.2999	4.34193	58.616	0
North Queensland Cowboys	Bulldogs	Round 06	Interchange	Home	Win	30	18	12	39.45	0	0	30.4183	381.242	0	2.02788	2.02788	2.02788	0	0	0	0	0	0	18.251	0	0	54.7529	0	52.725	0
North Queensland Cowboys	Raiders	Round 07	Interchange	Home	Win	26	24	2	37.4833	0	0	32.0142	315.874	0	2.13428	0	8.53713	0	0	0	0	0	0	23.4771	0	0	61.8942	2.13428	55.4913	0
North Queensland Cowboys	Warriors	Round 08	Interchange	Away	Loss	20	24	4	31.6	0	0	32.9114	324.051	0	2.53165	2.53165	2.53165	0	0	0	0	0	0	27.8481	7.59494	2.53165	25.3165	0	50.6329	5.06329
North Queensland Cowboys	Broncos	Round 09	Interchange	Home	Win	19	18	1	79.9833	0	0	12.0025	121.025	0	0	0	2.00042	0	0	0	0	0	0	10.0021	0	0	32.0067	0	26.0054	0
North Queensland Cowboys	Roosters	Round 10	Interchange	Away	Loss	16	30	14	79.9833	0	0	9.00188	117.024	0	0	0	1.00021	0	0	0	0	0	0	3.00063	0	0	33.0069	3.00063	9.00188	0
North Queensland Cowboys	Panthers	Round 01	Spine	Away	Loss	0	24	24	79.95	0	0	10.0063	91.0569	0	3.00188	0	4.0025	6.00375	148.093	1.00063	0	0	0	0	15.0094	1.00063	8.005	1.00063	29.0181	3.00188
North Queensland Cowboys	Dragons	Round 02	Spine	Home	Loss	18	25	7	21.6667	0	0	40.6154	443.077	0	11.0769	0	11.0769	22.1538	454.154	3.69231	0	0	3.69231	0	51.6923	0	14.7692	0	96	3.69231
North Queensland Cowboys	Titans	Round 03	Interchange	Home	Loss	8	44	36	79.9833	0	1.00021	11.0023	92.0192	0	3.00063	1.00021	1.00021	0	0	0	0	0	1.00021	1.00021	4.00083	0	16.0033	1.00021	5.00104	1.00021
North Queensland Cowboys	Sharks	Round 04	Back	Away	Loss	10	48	38	79.95	0	0	2.00125	16.01	0	0	0	0	0	0	0	0	0	0	0	0	0	9.00563	1.00063	5.00313	0
North Queensland Cowboys	Bulldogs	Round 06	Back	Home	Win	30	18	12	79.95	0	0	10.0063	100.063	0	0	0	0	1.00063	-1.00063	0	1.00063	2.00125	0	0	6.00375	1.00063	31.0194	2.00125	13.0081	1.00063
North Queensland Cowboys	Raiders	Round 07	Back	Home	Win	26	24	2	56.0333	1.42772	0	11.4218	88.5187	0	1.42772	0	0	1.42772	14.2772	0	0	0	2.85544	0	2.85544	0	74.2415	0	8.56633	2.85544
North Queensland Cowboys	Warriors	Round 08	Back	Away	Loss	20	24	4	52.5333	0	0	15.2284	132.487	0	3.04569	0	1.52284	1.52284	0	0	0	0	0	0	4.56853	1.52284	53.2995	1.52284	36.5482	1.52284
North Queensland Cowboys	Panthers	Round 01	Spine	Away	Loss	0	24	24	47.4333	0	0	13.4926	134.926	0	3.37316	0	0	0	0	0	0	0	11.806	1.68658	104.568	0	62.4034	3.37316	75.896	5.05973
North Queensland Cowboys	Dragons	Round 02	Spine	Home	Loss	18	25	7	79.9833	0	0	8.00167	78.0163	0	1.00021	0	0	0	0	0	0	0	6.00125	1.00021	69.0144	1.00021	63.0131	3.00063	24.005	3.00063
North Queensland Cowboys	Titans	Round 03	Spine	Home	Loss	8	44	36	66.3167	0	0	2.41267	22.9203	0	0	0	0	1.20633	37.3963	0	0	0	2.41267	0	74.7927	0	77.2053	4.82533	36.19	3.619
North Queensland Cowboys	Sharks	Round 04	Spine	Away	Loss	10	48	38	49.5667	0	0	11.2979	91.9973	0	1.61399	1.61399	1.61399	0	0	0	0	0	6.45595	4.84196	125.891	0	66.1735	3.22798	79.0854	4.84196
North Queensland Cowboys	Tigers	Round 05	Spine	Away	Win	34	30	4	71.1	0	1.12518	6.75105	56.2588	0	0	0	0	0	0	0	0	0	5.62588	1.12518	106.892	0	54.0084	0	55.1336	3.37553
North Queensland Cowboys	Bulldogs	Round 06	Spine	Home	Win	30	18	12	67.5167	1.18489	0	8.29425	82.9425	1.18489	2.36979	0	0	0	0	0	0	0	5.92446	2.36979	81.7576	2.36979	47.3957	2.36979	39.1015	3.55468
North Queensland Cowboys	Raiders	Round 07	Interchange	Home	Win	26	24	2	49.4	1.61943	0	16.1943	139.271	1.61943	4.8583	0	3.23887	1.61943	43.7247	0	0	0	6.47773	8.09717	118.219	0	66.3968	3.23887	68.0162	6.47773
North Queensland Cowboys	Warriors	Round 08	Spine	Away	Loss	20	24	4	63.8167	1.25359	0	11.2823	134.134	1.25359	2.50718	0	1.25359	0	0	0	0	0	2.50718	6.26796	83.9906	0	45.1293	0	38.8613	3.76077
North Queensland Cowboys	Broncos	Round 09	Spine	Home	Win	19	18	1	79.9833	0	0	4.00083	45.0094	0	0	0	0	0	0	0	0	0	3.00063	0	58.0121	0	22.0046	2.00042	34.0071	2.00042
North Queensland Cowboys	Roosters	Round 10	Spine	Away	Loss	16	30	14	79.9833	0	1.00021	10.0021	77.016	0	2.00042	2.00042	2.00042	0	0	0	0	0	6.00125	4.00083	82.0171	0	15.0031	0	35.0073	2.00042
North Queensland Cowboys	Panthers	Round 01	Back	Away	Loss	0	24	24	79.95	0	0	6.00375	60.0375	0	0	0	0	0	0	0	0	0	1.00063	0	3.00188	1.00063	3.00188	0	16.01	0
North Queensland Cowboys	Dragons	Round 02	Back	Home	Loss	18	25	7	79.9833	0	0	5.00104	48.01	0	2.00042	0	1.00021	0	0	0	0	0	1.00021	0	8.00167	1.00021	5.00104	1.00021	15.0031	2.00042
North Queensland Cowboys	Titans	Round 03	Back	Home	Loss	8	44	36	66.3	1.20664	0	10.8597	78.4314	1.20664	3.61991	0	0	0	0	0	2.41327	0	0	0	1.20664	1.20664	16.8929	1.20664	2.41327	1.20664
North Queensland Cowboys	Sharks	Round 04	Back	Away	Loss	10	48	38	79.95	1.00063	0	12.0075	215.134	1.00063	4.0025	0	0	0	0	0	4.0025	40.025	1.00063	0	5.00313	1.00063	12.0075	2.00125	2.00125	1.00063
North Queensland Cowboys	Tigers	Round 05	Back	Away	Win	34	30	4	39.65	2.01765	0	6.05296	125.095	2.01765	4.03531	0	0	2.01765	58.512	0	0	0	0	0	4.03531	4.03531	2.01765	0	22.1942	2.01765
North Queensland Cowboys	Titans	Round 03	Back	Home	Loss	8	44	36	79.9667	1.00042	0	13.0054	134.056	1.00042	1.00042	1.00042	2.00083	0	0	0	1.00042	11.0046	0	0	2.00083	1.00042	9.00375	1.00042	4.00167	2.00083
North Queensland Cowboys	Sharks	Round 04	Back	Away	Loss	10	48	38	79.9833	0	0	3.00063	24.005	0	2.00042	1.00021	0	0	0	0	0	0	0	0	0	1.00021	12.0025	2.00042	1.00021	1.00021
North Queensland Cowboys	Tigers	Round 05	Back	Away	Win	34	30	4	79.95	2.00125	0	7.00438	71.0444	1.00063	0	1.00063	0	1.00063	34.0213	0	2.00125	12.0075	0	0	1.00063	0	3.00188	0	6.00375	0
North Queensland Cowboys	Bulldogs	Round 06	Back	Home	Win	30	18	12	79.95	0	0	9.00563	113.071	0	3.00188	0	1.00063	0	0	0	1.00063	6.00375	0	0	3.00188	2.00125	8.005	1.00063	5.00313	1.00063
North Queensland Cowboys	Raiders	Round 07	Back	Home	Win	26	24	2	79.95	0	0	14.0088	132.083	0	1.00063	0	1.00063	0	0	0	1.00063	10.0063	0	0	1.00063	0	6.00375	1.00063	2.00125	1.00063
North Queensland Cowboys	Warriors	Round 08	Back	Away	Loss	20	24	4	80	2	1	10	157	2	2	1	0	2	27	0	1	17	0	0	2	0	4	0	4	1
North Queensland Cowboys	Broncos	Round 09	Back	Home	Win	19	18	1	50.7	0	0	18.9349	167.258	0	3.15582	1.57791	1.57791	0	0	0	3.15582	34.714	0	0	3.15582	1.57791	41.0256	0	3.15582	1.57791
North Queensland Cowboys	Roosters	Round 10	Back	Away	Loss	16	30	14	44.45	0	0	17.9978	212.373	0	1.79978	0	1.79978	0	0	0	0	0	0	0	5.39933	1.79978	50.3937	3.59955	8.99888	0
North Queensland Cowboys	Panthers	Round 01	Forward	Away	Loss	0	24	24	71.1	0	0	10.1266	83.263	0	1.12518	1.12518	3.37553	0	0	0	0	0	1.12518	5.62588	4.5007	0	40.5063	0	25.879	1.12518
North Queensland Cowboys	Warriors	Round 08	Forward	Away	Loss	20	24	4	64.5167	0	0	16.1199	166.159	0	0	0	3.71997	0	0	0	0	0	0	13.6399	2.47998	1.23999	37.1997	2.47998	26.0398	0
North Queensland Cowboys	Broncos	Round 09	Forward	Home	Win	19	18	1	79.9833	1.00021	0	20.0042	232.048	1.00021	5.00104	1.00021	5.00104	0	0	0	0	0	0	18.0038	1.00021	2.00042	50.0104	1.00021	34.0071	1.00021
North Queensland Cowboys	Roosters	Round 10	Forward	Away	Loss	16	30	14	71.7667	0	0	16.7209	167.209	0	2.22945	1.11472	5.57362	0	0	0	0	0	0	14.4914	10.0325	1.11472	45.7037	2.22945	28.9828	1.11472
North Queensland Cowboys	Sharks	Round 04	Forward	Away	Loss	10	48	38	79.9833	0	0	13.0027	125.026	0	0	0	1.00021	0	0	0	2.00042	25.0052	0	11.0023	1.00021	1.00021	52.0108	2.00042	47.0098	1.00021
North Queensland Cowboys	Tigers	Round 05	Forward	Away	Win	34	30	4	68.2667	0	0	9.375	75	0	0	0	2.34375	0	0	0	0	0	1.17188	8.20312	0	0	55.0781	2.34375	33.9844	3.51562
North Queensland Cowboys	Bulldogs	Round 06	Forward	Home	Win	30	18	12	67.55	0	0	10.6588	111.325	0	0	0	0	0	0	0	0	0	0	9.47446	1.18431	0	54.4782	3.55292	53.2939	1.18431
North Queensland Cowboys	Raiders	Round 07	Forward	Home	Win	26	24	2	54.5167	0	0	14.6744	126.2	0	0	0	1.46744	0	0	0	0	0	0	14.6744	0	0	51.3604	1.46744	54.2953	4.40232
North Queensland Cowboys	Warriors	Round 08	Forward	Away	Loss	20	24	4	80	0	0	11	89	0	0	0	1	0	0	0	0	0	0	10	0	0	32	0	32	1
North Queensland Cowboys	Broncos	Round 09	Forward	Home	Win	19	18	1	79.9833	0	0	6.00125	45.0094	0	0	0	1.00021	0	0	0	0	0	0	6.00125	0	0	35.0073	3.00063	23.0048	7.00146
North Queensland Cowboys	Roosters	Round 10	Forward	Away	Loss	16	30	14	79.9667	0	0	8.00333	66.0275	0	0	0	2.00083	0	0	0	0	0	0	8.00333	2.00083	0	22.0092	0	26.0108	3.00125
Parramatta Eels	Warriors	Round 10	Spine	Away	Win	34	18	16	79.9833	1.00021	1.00021	12.0025	69.0144	1.00021	2.00042	0	4.00083	6.00125	152.032	0	1.00021	0	0	0	31.0065	0	26.0054	2.00042	19.004	5.00104
Parramatta Eels	Broncos	Round 01	Back	Away	Win	24	16	8	79.9667	0	0	11.0046	106.044	0	4.00167	1.00042	2.00083	0	0	0	0	0	0	0	2.00083	0	35.0146	3.00125	17.0071	3.00125
Parramatta Eels	Warriors	Round 10	Back	Away	Win	34	18	16	80	0	0	7	70	0	0	0	1	0	0	0	0	0	0	0	5	1	47	1	12	6
Parramatta Eels	Broncos	Round 01	Spine	Away	Win	24	16	8	79.9833	0	0	8.00167	79.0165	0	0	0	1.00021	6.00125	142.03	0	1.00021	20.0042	0	0	30.0063	2.00042	33.0069	1.00021	29.006	2.00042
Parramatta Eels	Storm	Round 02	Spine	Home	Win	16	12	4	79.9833	0	1.00021	9.00188	51.0106	0	0	1.00021	2.00042	6.00125	253.053	0	0	0	0	0	30.0063	1.00021	57.0119	4.00083	42.0088	1.00021
Parramatta Eels	Sharks	Round 03	Spine	Home	Win	28	4	24	79.9667	0	0	23.0096	175.073	0	1.00042	0	3.00125	6.0025	173.072	1.00042	0	0	1.00042	0	43.0179	1.00042	29.0121	0	30.0125	1.00042
Parramatta Eels	Tigers	Round 04	Spine	Away	Win	36	22	14	79.9833	0	0	13.0027	103.021	0	2.00042	0	5.00104	4.00083	154.032	0	1.00021	3.00063	0	0	32.0067	0	28.0058	1.00021	39.0081	3.00063
Parramatta Eels	Dragons	Round 05	Spine	Home	Loss	12	26	14	79.9667	0	0	10.0042	112.047	1.00042	4.00167	1.00042	3.00125	2.00083	39.0163	0	0	0	0	0	26.0108	0	32.0133	0	29.0121	0
Parramatta Eels	Broncos	Round 07	Spine	Home	Win	46	6	40	80	0	0	13	144	0	5	0	3	2	60	0	0	0	0	0	32	1	31	1	25	0
Parramatta Eels	Bulldogs	Round 08	Spine	Away	Win	32	10	22	55.9667	0	0	10.006	114.354	0	0	0	1.42942	4.28827	118.642	0	0	0	0	0	44.3121	4.28827	52.8886	2.85884	42.8827	0
Parramatta Eels	Roosters	Round 09	Spine	Home	Win	31	18	13	54.1333	1.47783	0	16.2562	138.916	1.47783	4.4335	0	2.95567	2.95567	47.2906	1.47783	0	0	1.47783	0	144.828	1.47783	81.2808	5.91133	38.4236	1.47783
Parramatta Eels	Broncos	Round 01	Forward	Away	Win	24	16	8	64.5167	0	0	17.3599	148.799	0	3.71997	1.23999	3.71997	0	0	0	1.23999	-1.23999	0	12.3999	7.43994	1.23999	40.9197	0	35.9597	2.47998
Parramatta Eels	Storm	Round 02	Forward	Home	Win	16	12	4	57.5167	0	0	20.8635	175.254	0	1.3909	1.3909	1.3909	0	0	0	0	0	0	16.6908	6.95451	0	45.8997	0	54.2451	6.95451
Parramatta Eels	Sharks	Round 03	Forward	Home	Win	28	4	24	65.8667	0	0	24.2915	234.413	0	2.42915	1.21457	2.42915	0	0	0	0	0	0	14.5749	19.4332	1.21457	61.9433	1.21457	34.0081	1.21457
Parramatta Eels	Tigers	Round 04	Forward	Away	Win	36	22	14	68.0333	0	0	17.6384	155.218	1.17589	1.17589	2.35179	1.17589	0	0	0	0	0	0	11.7589	9.40715	1.17589	56.4429	2.35179	32.925	3.52768
Parramatta Eels	Dragons	Round 05	Forward	Home	Loss	12	26	14	44.5167	0	1.79708	28.7533	228.229	0	3.59416	0	3.59416	0	0	0	0	0	0	19.7679	23.362	1.79708	57.5066	3.59416	68.289	8.9854
Parramatta Eels	Raiders	Round 06	Forward	Away	Win	35	10	25	36.3	0	2.20386	35.2617	346.006	0	0	0	4.40771	0	0	0	0	0	0	19.8347	33.0579	2.20386	50.6887	4.40771	79.3388	4.40771
Parramatta Eels	Broncos	Round 07	Forward	Home	Win	46	6	40	45.7333	0	0	13.9942	124.198	0	1.74927	1.74927	3.49854	0	0	0	0	0	0	8.74636	17.4927	0	33.2362	1.74927	41.9825	1.74927
Parramatta Eels	Bulldogs	Round 08	Forward	Away	Win	32	10	22	40.95	0	0	17.5824	158.242	0	1.9536	0	0	0	0	0	0	0	0	9.76801	25.3968	1.9536	48.84	0	25.3968	3.9072
Parramatta Eels	Warriors	Round 10	Forward	Away	Win	34	18	16	52.9667	1.51038	0	28.6973	244.682	1.51038	4.53115	0	3.02077	0	0	0	0	0	0	18.1246	16.6142	1.51038	69.4777	3.02077	22.6558	0
Parramatta Eels	Broncos	Round 01	Forward	Away	Win	24	16	8	48.4	0	0	21.4876	213.223	0	0	0	3.30579	0	0	0	0	0	0	19.8347	0	1.65289	41.3223	1.65289	39.6694	1.65289
Parramatta Eels	Storm	Round 02	Forward	Home	Win	16	12	4	56.5333	0	0	24.0566	240.566	0	5.66038	1.41509	1.41509	0	0	0	0	0	0	21.2264	0	0	65.0943	2.83019	55.1887	4.24528
Parramatta Eels	Sharks	Round 03	Forward	Home	Win	28	4	24	51.45	1.55491	1.55491	23.3236	251.895	1.55491	4.66472	0	4.66472	0	0	0	0	0	0	21.7687	1.55491	0	62.1963	1.55491	34.208	1.55491
Parramatta Eels	Tigers	Round 04	Forward	Away	Win	36	22	14	56.3833	0	0	21.2829	194.384	0	0	0	2.83772	0	0	0	0	0	0	21.2829	1.41886	0	51.0789	2.83772	48.2412	1.41886
Parramatta Eels	Dragons	Round 05	Forward	Home	Loss	12	26	14	39.6	0	0	24.2424	216.162	0	0	4.0404	2.0202	0	0	0	0	0	0	22.2222	0	0	60.6061	2.0202	68.6869	4.0404
Parramatta Eels	Raiders	Round 06	Forward	Away	Win	35	10	25	50.5833	0	0	30.0494	284.679	0	0	0	4.74465	0	0	0	1.58155	6.32619	0	22.1417	1.58155	0	60.0988	3.1631	45.8649	1.58155
Parramatta Eels	Broncos	Round 07	Forward	Home	Win	46	6	40	58.1333	0	0	15.1376	170.642	0	0	0	1.37615	0	0	0	0	0	0	13.7615	1.37615	0	37.156	1.37615	31.6514	4.12844
Parramatta Eels	Bulldogs	Round 08	Forward	Away	Win	32	10	22	51.3667	0	0	20.2466	256.976	0	1.55743	0	7.78715	0	0	0	0	0	0	12.4594	0	0	51.3952	0	40.4932	3.11486
Parramatta Eels	Roosters	Round 09	Forward	Home	Win	31	18	13	53.05	0	0	30.1602	247.314	0	3.01602	0	10.5561	0	0	0	0	0	0	24.1282	3.01602	0	63.3365	0	33.1762	4.52403
Parramatta Eels	Warriors	Round 10	Forward	Away	Win	34	18	16	4.95	32.3232	0	307.071	2779.8	16.1616	48.4848	0	113.131	0	0	0	0	0	0	274.747	16.1616	0	0	0	387.879	64.6465
Parramatta Eels	Dragons	Round 05	Interchange	Home	Loss	12	26	14	53.5667	0	0	17.9216	170.255	0	1.49347	0	1.49347	1.49347	11.9477	0	0	0	0	17.9216	1.49347	1.49347	32.8563	1.49347	56.7517	2.98693
Parramatta Eels	Raiders	Round 06	Interchange	Away	Win	35	10	25	43.7333	0	0	7.31707	47.561	0	0	0	0	0	0	0	0	0	0	7.31707	0	0	51.2195	1.82927	0	0
Parramatta Eels	Broncos	Round 07	Interchange	Home	Win	46	6	40	52.1333	1.53453	1.53453	18.4143	199.488	3.06905	7.67263	3.06905	3.06905	0	0	0	0	0	0	13.8107	6.13811	0	47.5703	0	29.156	0
Parramatta Eels	Bulldogs	Round 08	Interchange	Away	Win	32	10	22	43.8667	0	3.64742	12.766	111.246	0	5.47112	1.82371	1.82371	0	0	0	0	0	0	7.29483	9.11854	0	56.535	0	40.1216	1.82371
Parramatta Eels	Roosters	Round 09	Interchange	Home	Win	31	18	13	11.3667	14.0762	0	56.305	429.326	7.03812	7.03812	0	21.1144	7.03812	98.5337	7.03812	0	0	0	35.1906	126.686	0	0	0	190.029	21.1144
Parramatta Eels	Warriors	Round 10	Interchange	Away	Win	34	18	16	4.06667	0	0	177.049	1711.48	0	39.3443	59.0164	0	0	0	0	0	0	0	177.049	59.0164	0	19.6721	0	432.787	118.033
Parramatta Eels	Bulldogs	Round 08	Interchange	Away	Win	32	10	22	79.9667	0	0	3.00125	27.0113	0	0	0	0	0	0	0	0	0	0	2.00083	0	0	6.0025	0	0	0
Parramatta Eels	Roosters	Round 09	Interchange	Home	Win	31	18	13	80	0	0	1	11	0	0	0	0	0	0	0	0	0	0	1	1	0	9	0	0	1
Parramatta Eels	Broncos	Round 01	Back	Away	Win	24	16	8	79.9833	1.00021	1.00021	18.0038	180.038	2.00042	4.00083	0	0	1.00021	23.0048	0	3.00063	17.0035	0	0	0	2.00042	5.00104	0	7.00146	0
Parramatta Eels	Storm	Round 02	Back	Home	Win	16	12	4	79.9833	0	0	20.0042	114.024	0	2.00042	1.00021	0	0	0	0	2.00042	7.00146	0	0	2.00042	4.00083	9.00188	1.00021	8.00167	1.00021
Parramatta Eels	Sharks	Round 03	Back	Home	Win	28	4	24	79.9667	2.00083	0	19.0079	213.089	1.00042	7.00292	1.00042	1.00042	0	0	0	1.00042	14.0058	0	0	12.005	4.00167	4.00167	0	4.00167	2.00083
Parramatta Eels	Tigers	Round 04	Back	Away	Win	36	22	14	80	2	1	17	190	2	5	0	0	1	3	0	5	70	0	0	5	1	3	0	5	1
Parramatta Eels	Dragons	Round 05	Back	Home	Loss	12	26	14	79.9833	0	0	19.004	188.039	0	3.00063	1.00021	2.00042	0	0	0	3.00063	40.0083	1.00021	0	2.00042	4.00083	4.00083	0	4.00083	0
Parramatta Eels	Raiders	Round 06	Back	Away	Win	35	10	25	68.6167	0	0	24.4838	214.525	0	3.49769	0	0	0	0	0	3.49769	45.47	0	0	1.1659	0	1.1659	0	3.49769	1.1659
Parramatta Eels	Broncos	Round 07	Back	Home	Win	46	6	40	80	0	0	21	198	1	6	1	0	1	24	1	0	0	0	1	4	0	5	0	3	1
Parramatta Eels	Bulldogs	Round 08	Back	Away	Win	32	10	22	79.9833	0	0	18.0038	167.035	0	1.00021	0	0	0	0	0	6.00125	50.0104	0	0	1.00021	1.00021	10.0021	0	3.00063	0
Parramatta Eels	Roosters	Round 09	Back	Home	Win	31	18	13	13.4833	5.93325	0	100.865	795.056	5.93325	29.6663	5.93325	0	0	0	0	5.93325	23.733	0	0	11.8665	11.8665	65.2658	0	29.6663	0
Parramatta Eels	Warriors	Round 10	Back	Away	Win	34	18	16	16.3167	0	0	58.8355	519.714	0	14.7089	0	4.90296	0	0	0	0	0	0	0	9.80592	4.90296	68.6415	4.90296	34.3207	9.80592
Parramatta Eels	Raiders	Round 06	Interchange	Away	Win	35	10	25	79.9667	0	0	5.00208	53.0221	0	1.00042	0	2.00083	0	0	0	0	0	0	4.00167	0	0	8.00333	0	10.0042	0
Parramatta Eels	Broncos	Round 07	Interchange	Home	Win	46	6	40	80	0	0	8	86	0	1	0	0	0	0	0	0	0	0	7	0	1	13	1	8	2
Parramatta Eels	Broncos	Round 01	Spine	Away	Win	24	16	8	79.9833	1.00021	1.00021	18.0038	193.04	0	1.00021	2.00042	1.00021	0	0	0	7.00146	89.0185	1.00021	0	27.0056	2.00042	3.00063	0	5.00104	0
Parramatta Eels	Storm	Round 02	Spine	Home	Win	16	12	4	79.9833	0	0	18.0038	110.023	0	0	1.00021	0	0	0	0	7.00146	36.0075	5.00104	0	30.0063	1.00021	4.00083	0	9.00188	1.00021
Parramatta Eels	Sharks	Round 03	Spine	Home	Win	28	4	24	79.9667	0	0	22.0092	284.118	1.00042	4.00167	1.00042	3.00125	3.00125	46.0192	1.00042	8.00333	144.06	1.00042	0	32.0133	0	4.00167	0	3.00125	0
Parramatta Eels	Tigers	Round 04	Spine	Away	Win	36	22	14	80	1	2	17	173	0	3	1	1	4	57	0	6	76	1	0	14	2	13	2	3	0
Parramatta Eels	Dragons	Round 05	Spine	Home	Loss	12	26	14	79.9833	1.00021	0	20.0042	211.044	1.00021	5.00104	0	2.00042	1.00021	17.0035	0	9.00188	109.023	2.00042	0	31.0065	1.00021	10.0021	0	4.00083	1.00021
Parramatta Eels	Raiders	Round 06	Spine	Away	Win	35	10	25	71.5833	1.11758	2.23516	20.1164	164.284	0	1.11758	0	1.11758	1.11758	23.4692	0	5.58789	43.5856	1.11758	0	20.1164	0	2.23516	0	8.94063	1.11758
Parramatta Eels	Broncos	Round 07	Spine	Home	Win	46	6	40	80	1	2	17	176	0	0	2	2	2	32	2	3	54	3	0	30	1	2	0	8	2
Parramatta Eels	Bulldogs	Round 08	Spine	Away	Win	32	10	22	79.9833	2.00042	0	22.0046	262.055	3.00063	11.0023	2.00042	2.00042	0	0	0	6.00125	73.0152	2.00042	0	23.0048	3.00063	14.0029	2.00042	1.00021	0
Parramatta Eels	Roosters	Round 09	Spine	Home	Win	31	18	13	12.6333	0	0	113.984	1165.17	0	31.6623	6.33245	12.6649	6.33245	151.979	6.33245	37.9947	246.966	6.33245	0	196.306	6.33245	75.9894	12.6649	12.6649	0
Parramatta Eels	Warriors	Round 10	Spine	Away	Win	34	18	16	6.73333	0	11.8812	201.98	1580.2	0	23.7624	11.8812	35.6436	23.7624	344.554	0	47.5248	641.584	47.5248	0	225.743	0	83.1683	0	59.4059	23.7624
Parramatta Eels	Broncos	Round 01	Interchange	Away	Win	24	16	8	27.3333	0	0	14.6341	140.488	0	0	0	2.92683	0	0	0	0	0	0	8.78049	0	2.92683	43.9024	0	23.4146	0
Parramatta Eels	Storm	Round 02	Interchange	Home	Win	16	12	4	8.1	0	0	19.7531	59.2593	0	0	0	0	0	0	0	0	0	0	19.7531	0	0	148.148	0	69.1358	0
Parramatta Eels	Sharks	Round 03	Interchange	Home	Win	28	4	24	20.3833	0	0	15.6991	141.292	0	0	0	3.92478	0	0	0	0	0	0	15.6991	0	0	74.5707	0	51.0221	3.92478
Parramatta Eels	Tigers	Round 04	Interchange	Away	Win	36	22	14	14.1167	0	0	0	0	0	0	0	0	0	0	0	0	0	0	0	0	0	68.0047	0	68.0047	5.66706
Parramatta Eels	Raiders	Round 06	Interchange	Away	Win	35	10	25	29.2167	0	0	21.9053	210.839	0	0	0	0	0	0	0	0	0	0	19.1671	5.47633	0	52.0251	0	43.8106	5.47633
Parramatta Eels	Roosters	Round 09	Interchange	Home	Win	31	18	13	30.6833	0	0	13.0364	99.0766	0	0	0	0	0	0	0	0	0	0	10.4291	5.21456	0	99.0766	5.21456	26.0728	2.60728
Parramatta Eels	Broncos	Round 01	Interchange	Away	Win	24	16	8	47.4167	0	0	11.8102	185.589	0	0	0	1.68717	0	0	0	0	0	0	6.74868	0	0	45.5536	0	30.3691	1.68717
Parramatta Eels	Storm	Round 02	Interchange	Home	Win	16	12	4	26.1	0	0	18.3908	165.517	0	0	0	3.06513	0	0	0	0	0	0	15.3257	3.06513	0	52.1073	3.06513	85.8238	9.1954
Parramatta Eels	Sharks	Round 03	Interchange	Home	Win	28	4	24	23.8833	0	0	46.8946	539.288	0	0	0	13.3985	0	0	0	0	0	0	30.1465	3.34962	0	56.9435	0	70.3419	3.34962
Parramatta Eels	Tigers	Round 04	Interchange	Away	Win	36	22	14	27.6333	0	0	14.4753	165.018	0	5.79011	0	5.79011	0	0	0	0	0	0	11.5802	0	0	55.006	0	34.7407	2.89505
Parramatta Eels	Dragons	Round 05	Interchange	Home	Loss	12	26	14	37.2667	0	0	12.8801	107.335	0	0	2.14669	2.14669	0	0	0	0	0	0	10.7335	0	0	34.347	4.29338	32.2004	0
Parramatta Eels	Raiders	Round 06	Interchange	Away	Win	35	10	25	45.2833	0	0	12.3666	153.699	0	3.53331	0	3.53331	0	0	0	0	0	0	12.3666	1.76665	1.76665	37.0997	1.76665	26.4998	1.76665
Parramatta Eels	Broncos	Round 07	Interchange	Home	Win	46	6	40	47.2167	1.69432	0	25.4148	269.396	0	1.69432	5.08295	1.69432	0	0	0	0	0	0	16.9432	0	0	35.5807	1.69432	20.3318	0
Parramatta Eels	Bulldogs	Round 08	Interchange	Away	Win	32	10	22	31.1167	0	0	35.9936	321.371	0	2.57097	2.57097	10.2839	0	0	0	0	0	0	28.2807	2.57097	2.57097	56.5613	2.57097	48.8484	0
Parramatta Eels	Roosters	Round 09	Interchange	Home	Win	31	18	13	62.7	0	0	20.4147	160.766	0	0	0	10.2073	0	0	0	0	0	0	15.311	1.27592	0	47.2089	1.27592	19.1388	1.27592
Parramatta Eels	Warriors	Round 10	Interchange	Away	Win	34	18	16	80	0	0	10	94	0	2	0	2	0	0	0	0	0	0	9	2	1	53	5	16	3
Parramatta Eels	Broncos	Round 01	Forward	Away	Win	24	16	8	79.9833	0	0	8.00167	83.0173	0	1.00021	0	1.00021	0	0	0	0	0	0	8.00167	0	2.00042	38.0079	2.00042	32.0067	1.00021
Parramatta Eels	Storm	Round 02	Forward	Home	Win	16	12	4	79.9833	0	0	12.0025	98.0204	0	0	1.00021	1.00021	0	0	0	0	0	0	11.0023	1.00021	0	46.0096	1.00021	41.0085	2.00042
Parramatta Eels	Sharks	Round 03	Forward	Home	Win	28	4	24	72	0	0	17.7778	187.778	0	0	0	8.88889	0	0	0	0	0	0	15.5556	1.11111	1.11111	55.5556	2.22222	37.7778	1.11111
Parramatta Eels	Tigers	Round 04	Forward	Away	Win	36	22	14	80	0	0	9	88	0	0	0	1	1	4	0	0	0	0	9	0	1	46	0	40	2
Parramatta Eels	Dragons	Round 05	Forward	Home	Loss	12	26	14	72.7167	0	0	12.1018	139.72	1.10016	4.40064	0	5.5008	1.10016	20.903	0	0	0	0	11.0016	3.30048	2.20032	33.0048	1.10016	47.3069	2.20032
Parramatta Eels	Raiders	Round 06	Forward	Away	Win	35	10	25	41.1833	1.94253	0	13.5977	122.38	1.94253	3.88507	0	5.8276	0	0	0	0	0	0	13.5977	1.94253	3.88507	66.0461	1.94253	83.5289	3.88507
Parramatta Eels	Broncos	Round 07	Forward	Home	Win	46	6	40	46.4833	0	0	18.9315	153.173	0	0	0	8.60523	0	0	0	0	0	0	17.2105	5.16314	1.72105	48.1893	1.72105	37.863	6.88419
Parramatta Eels	Bulldogs	Round 08	Forward	Away	Win	32	10	22	28.5333	2.80374	0	28.0374	302.804	0	2.80374	0	0	0	0	0	0	0	0	19.6262	5.60748	2.80374	50.4673	5.60748	86.9159	5.60748
Parramatta Eels	Roosters	Round 09	Interchange	Home	Win	31	18	13	79.9667	0	0	17.0071	148.062	0	2.00083	0	9.00375	0	0	0	0	0	0	16.0067	0	0	66.0275	4.00167	24.01	1.00042
Parramatta Eels	Warriors	Round 10	Interchange	Away	Win	34	18	16	80	0	0	12	114	0	0	1	4	0	0	0	0	0	0	10	2	0	77	4	12	1
Parramatta Eels	Broncos	Round 01	Spine	Away	Win	24	16	8	79.9833	1.00021	1.00021	8.00167	109.023	2.00042	3.00063	2.00042	1.00021	2.00042	95.0198	0	0	0	5.00104	2.00042	104.022	0	44.0092	2.00042	55.0115	0
Parramatta Eels	Storm	Round 02	Spine	Home	Win	16	12	4	79.9833	0	1.00021	4.00083	34.0071	0	1.00021	1.00021	0	2.00042	88.0183	0	0	0	2.00042	1.00021	109.023	1.00021	65.0135	3.00063	59.0123	5.00104
Parramatta Eels	Sharks	Round 03	Spine	Home	Win	28	4	24	72.2	0	0	8.86427	58.7258	0	0	1.10803	0	3.3241	62.0499	1.10803	1.10803	5.54017	7.75623	0	142.936	0	72.0222	1.10803	40.9972	1.10803
Parramatta Eels	Tigers	Round 04	Spine	Away	Win	36	22	14	80	0	2	5	47	0	1	2	1	2	91	0	0	0	4	1	114	1	62	4	47	4
Parramatta Eels	Dragons	Round 05	Spine	Home	Loss	12	26	14	79.9833	0	0	3.00063	30.0063	0	0	0	0	0	0	0	0	0	2.00042	1.00021	99.0206	1.00021	49.0102	1.00021	57.0119	2.00042
Parramatta Eels	Raiders	Round 06	Spine	Away	Win	35	10	25	79.9667	1.00042	1.00042	4.00167	42.0175	1.00042	2.00083	0	0	4.00167	124.052	0	0	0	3.00125	1.00042	135.056	0	55.0229	3.00125	55.0229	0
Parramatta Eels	Broncos	Round 07	Spine	Home	Win	46	6	40	34.0833	0	4.69438	4.69438	53.9853	0	0	2.34719	0	2.34719	131.443	0	0	0	2.34719	2.34719	281.663	7.04156	32.8606	0	98.5819	4.69438
Parramatta Eels	Bulldogs	Round 08	Spine	Away	Win	32	10	22	79.9833	0	1.00021	4.00083	42.0088	1.00021	2.00042	0	0	2.00042	80.0167	0	0	0	3.00063	0	122.025	2.00042	50.0104	3.00063	47.0098	1.00021
Parramatta Eels	Roosters	Round 09	Spine	Home	Win	31	18	13	79.9667	0	1.00042	3.00125	16.0067	0	1.00042	0	0	1.00042	49.0204	0	0	0	3.00125	0	62.0258	1.00042	43.0179	3.00125	12.005	1.00042
Parramatta Eels	Warriors	Round 10	Spine	Away	Win	34	18	16	45.95	0	1.74102	8.70511	74.864	0	0	0	3.48205	5.22307	172.361	1.74102	0	0	6.96409	1.74102	231.556	0	48.7486	0	71.3819	3.48205
Parramatta Eels	Broncos	Round 01	Forward	Away	Win	24	16	8	79.9667	0	0	11.0046	118.049	0	1.00042	3.00125	1.00042	1.00042	11.0046	0	0	0	0	10.0042	6.0025	2.00083	43.0179	0	35.0146	0
Parramatta Eels	Storm	Round 02	Forward	Home	Win	16	12	4	80	0	0	10	75	0	0	0	1	1	26	0	0	0	0	9	0	1	44	0	27	0
Parramatta Eels	Bulldogs	Round 08	Interchange	Away	Win	32	10	22	79.9833	0	0	14.0029	115.024	0	0	1.00021	3.00063	0	0	0	0	0	0	13.0027	3.00063	0	44.0092	3.00063	38.0079	2.00042
Parramatta Eels	Roosters	Round 09	Forward	Home	Win	31	18	13	79.9667	0	1.00042	15.0063	113.047	0	4.00167	3.00125	2.00083	1.00042	27.0113	1.00042	0	0	0	15.0063	4.00167	0	31.0129	1.00042	37.0154	4.00167
Parramatta Eels	Warriors	Round 10	Forward	Away	Win	34	18	16	80	1	0	15	133	0	1	0	6	2	10	0	0	0	0	13	1	1	21	1	35	1
Parramatta Eels	Broncos	Round 01	Spine	Away	Win	24	16	8	25.5833	0	0	28.1433	140.717	0	21.8893	6.25407	0	31.2704	803.648	3.12704	0	0	0	0	153.225	0	37.5244	3.12704	59.4137	12.5081
Parramatta Eels	Storm	Round 02	Spine	Home	Win	16	12	4	79.9833	0	1.00021	10.0021	74.0154	0	3.00063	0	0	15.0031	506.105	1.00021	0	0	1.00021	0	26.0054	1.00021	22.0046	2.00042	18.0038	1.00021
Parramatta Eels	Sharks	Round 03	Spine	Home	Win	28	4	24	79.9667	0	0	7.00292	34.0142	0	1.00042	0	0	4.00167	110.046	0	0	0	0	0	14.0058	0	21.0088	2.00083	7.00292	2.00083
Parramatta Eels	Tigers	Round 04	Spine	Away	Win	36	22	14	80	0	1	8	66	0	6	0	0	12	297	0	0	0	0	0	23	0	21	2	12	3
Parramatta Eels	Dragons	Round 05	Spine	Home	Loss	12	26	14	79.9833	0	0	11.0023	75.0156	0	0	1.00021	1.00021	10.0021	294.061	0	0	0	0	0	49.0102	1.00021	29.006	4.00083	16.0033	0
Parramatta Eels	Raiders	Round 06	Spine	Away	Win	35	10	25	79.9667	0	1.00042	8.00333	78.0325	1.00042	5.00208	0	3.00125	15.0063	454.189	1.00042	0	0	0	0	33.0138	1.00042	17.0071	0	12.005	3.00125
Parramatta Eels	Broncos	Round 07	Spine	Home	Win	46	6	40	80	0	2	7	58	0	0	0	2	12	317	1	0	0	0	0	40	1	14	0	14	3
Parramatta Eels	Bulldogs	Round 08	Spine	Away	Win	32	10	22	77.5	0	1.03226	8.25806	62.9677	0	0	0	0	15.4839	455.226	1.03226	0	0	0	0	29.9355	1.03226	10.3226	0	16.5161	0
Parramatta Eels	Roosters	Round 09	Spine	Home	Win	31	18	13	80	0	2	8	42	0	1	0	3	16	513	0	0	0	0	0	50	0	29	1	11	2
Parramatta Eels	Warriors	Round 10	Spine	Away	Win	34	18	16	79.9833	0	2.00042	12.0025	87.0181	1.00021	2.00042	1.00021	3.00063	13.0027	341.071	1.00021	1.00021	3.00063	0	0	36.0075	0	23.0048	0	8.00167	2.00042
Parramatta Eels	Storm	Round 02	Interchange	Home	Win	16	12	4	79.9833	0	0	13.0027	129.027	0	6.00125	0	3.00063	0	0	0	0	0	0	0	3.00063	1.00021	30.0063	2.00042	23.0048	4.00083
Parramatta Eels	Sharks	Round 03	Back	Home	Win	28	4	24	79.9667	0	1.00042	17.0071	188.078	1.00042	6.0025	2.00083	9.00375	1.00042	17.0071	0	0	0	0	0	2.00083	0	17.0071	0	19.0079	2.00083
Parramatta Eels	Tigers	Round 04	Back	Away	Win	36	22	14	80	1	0	11	114	0	0	0	2	0	0	0	0	0	0	0	0	1	11	0	23	1
Parramatta Eels	Dragons	Round 05	Back	Home	Loss	12	26	14	79.9833	0	0	6.00125	72.015	0	1.00021	0	1.00021	0	0	0	0	0	0	0	5.00104	0	17.0035	1.00021	17.0035	1.00021
Parramatta Eels	Raiders	Round 06	Back	Away	Win	35	10	25	79.9667	0	0	12.005	141.059	0	4.00167	0	0	0	0	0	0	0	0	0	0	0	18.0075	1.00042	11.0046	0
Parramatta Eels	Broncos	Round 07	Back	Home	Win	46	6	40	80	0	0	10	104	0	6	0	3	0	0	0	0	0	0	1	5	1	15	0	12	0
Parramatta Eels	Bulldogs	Round 08	Back	Away	Win	32	10	22	79.9667	1.00042	0	12.005	123.051	1.00042	1.00042	0	0	0	0	0	0	0	0	0	0	0	30.0125	3.00125	16.0067	2.00083
Parramatta Eels	Roosters	Round 09	Back	Home	Win	31	18	13	80	0	1	11	85	0	1	0	2	0	0	0	0	0	0	1	4	0	27	2	13	1
Parramatta Eels	Broncos	Round 01	Back	Away	Win	24	16	8	79.9833	0	0	14.0029	103.021	0	2.00042	0	2.00042	0	0	0	0	0	1.00021	0	5.00104	1.00021	17.0035	1.00021	21.0044	1.00021
Parramatta Eels	Storm	Round 02	Back	Home	Win	16	12	4	79.9833	0	0	14.0029	101.021	0	1.00021	2.00042	1.00021	1.00021	21.0044	0	0	0	4.00083	0	5.00104	0	29.006	2.00042	20.0042	2.00042
Parramatta Eels	Sharks	Round 03	Back	Home	Win	28	4	24	79.9667	0	0	14.0058	124.052	0	1.00042	2.00083	0	2.00083	12.005	0	0	0	4.00167	0	6.0025	1.00042	18.0075	0	16.0067	0
Parramatta Eels	Tigers	Round 04	Back	Away	Win	36	22	14	80	2	0	6	37	1	2	0	1	0	0	0	0	0	1	0	0	1	18	0	15	2
Parramatta Eels	Dragons	Round 05	Back	Home	Loss	12	26	14	79.9833	0	0	12.0025	116.024	1.00021	4.00083	1.00021	2.00042	0	0	0	0	0	1.00021	0	4.00083	2.00042	27.0056	3.00063	14.0029	1.00021
Parramatta Eels	Raiders	Round 06	Back	Away	Win	35	10	25	79.9667	0	1.00042	11.0046	77.0321	1.00042	5.00208	0	0	0	0	0	0	0	2.00083	0	3.00125	3.00125	27.0113	2.00083	17.0071	1.00042
Parramatta Eels	Broncos	Round 07	Back	Home	Win	46	6	40	80	1	1	12	114	2	6	0	1	0	0	0	0	0	2	0	7	1	13	1	17	1
Parramatta Eels	Bulldogs	Round 08	Back	Away	Win	32	10	22	79.9833	0	0	12.0025	121.025	0	5.00104	1.00021	1.00021	0	0	0	0	0	0	0	1.00021	0	24.005	2.00042	19.004	1.00021
Parramatta Eels	Roosters	Round 09	Back	Home	Win	31	18	13	56.2667	1.4218	0	14.218	82.4645	0	4.2654	1.4218	5.6872	0	0	0	0	0	4.2654	1.4218	0	0	54.0284	1.4218	15.6398	0
Parramatta Eels	Warriors	Round 10	Back	Away	Win	34	18	16	55.2	0	0	15.942	123.188	0	4.34783	1.44928	1.44928	0	0	0	0	0	2.89855	0	5.7971	1.44928	73.913	1.44928	27.5362	1.44928
Parramatta Eels	Broncos	Round 01	Interchange	Away	Win	24	16	8	73.5167	0	0	19.5874	218.726	0	3.26457	1.08819	4.35275	0	0	0	0	0	1.08819	16.3228	0	0	33.7338	0	31.5575	3.26457
Parramatta Eels	Storm	Round 02	Interchange	Home	Win	16	12	4	79.9833	0	0	9.00188	76.0158	0	3.00063	0	1.00021	0	0	0	0	0	0	7.00146	5.00104	0	53.011	5.00104	43.009	1.00021
Parramatta Eels	Sharks	Round 03	Forward	Home	Win	28	4	24	68.8833	0	0	15.098	162.594	0	2.32277	0	4.64554	0	0	0	0	0	0	13.9366	8.12969	3.48415	63.8761	5.80692	33.6801	0
Parramatta Eels	Tigers	Round 04	Interchange	Away	Win	36	22	14	80	1	0	14	165	1	4	0	4	0	0	0	0	0	0	12	1	0	41	0	36	0
Parramatta Eels	Dragons	Round 05	Interchange	Home	Loss	12	26	14	51.75	1.54589	0	21.6425	219.517	1.54589	9.27536	1.54589	4.63768	0	0	0	0	0	0	20.0966	3.09179	0	46.3768	1.54589	64.9275	1.54589
Parramatta Eels	Raiders	Round 06	Interchange	Away	Win	35	10	25	68.9833	2.3194	0	19.7149	182.073	2.3194	5.7985	1.1597	1.1597	0	0	0	1.1597	5.7985	0	18.5552	2.3194	0	57.985	2.3194	41.7492	2.3194
Parramatta Eels	Broncos	Round 07	Forward	Home	Win	46	6	40	80	1	0	15	151	1	5	0	6	0	0	0	0	0	0	11	2	0	34	0	22	3
Parramatta Eels	Bulldogs	Round 08	Forward	Away	Win	32	10	22	58.5667	0	1.36596	25.9533	269.095	0	5.46386	4.09789	2.73193	0	0	0	0	0	0	23.2214	4.09789	0	36.881	1.36596	57.3705	4.09789
Parramatta Eels	Roosters	Round 09	Forward	Home	Win	31	18	13	59.0167	0	0	31.1776	238.577	0	9.48884	4.06665	14.911	0	0	0	0	0	1.35555	27.111	2.7111	1.35555	58.2886	2.7111	37.9554	8.1333
Parramatta Eels	Warriors	Round 10	Forward	Away	Win	34	18	16	59.1333	0	0	22.9989	206.99	0	2.70575	0	8.11725	0	0	0	0	0	0	21.646	4.05862	0	50.0564	0	27.0575	2.70575
Parramatta Eels	Broncos	Round 01	Forward	Away	Win	24	16	8	46.8	1.7094	0	23.9316	235.897	1.7094	8.54701	5.12821	1.7094	0	0	0	0	0	0	23.9316	1.7094	0	30.7692	0	56.4103	8.54701
Parramatta Eels	Storm	Round 02	Forward	Home	Win	16	12	4	62.3	1.28411	0	15.4093	120.706	1.28411	5.13644	1.28411	0	0	0	0	0	0	0	12.8411	7.70465	0	35.9551	1.28411	43.6597	2.56822
Parramatta Eels	Sharks	Round 03	Forward	Home	Win	28	4	24	56.0833	0	0	21.3967	193.997	0	1.42645	2.8529	8.55869	0	0	0	0	0	0	14.2645	4.27935	1.42645	42.7935	2.8529	24.2496	1.42645
Parramatta Eels	Tigers	Round 04	Forward	Away	Win	36	22	14	49.6667	0	0	25.7718	244.832	0	4.83221	4.83221	4.83221	0	0	0	0	0	0	19.3289	6.44295	3.22148	38.6577	0	37.047	1.61074
Parramatta Eels	Dragons	Round 05	Forward	Home	Loss	12	26	14	49.05	0	0	14.6789	128.848	0	0	1.63099	4.89297	0	0	0	0	0	0	13.0479	4.89297	0	52.1916	4.89297	39.1437	3.26198
Parramatta Eels	Raiders	Round 06	Forward	Away	Win	35	10	25	42.4333	0	0	26.3943	273.37	0	0	0	3.77062	0	0	0	0	0	0	20.7384	5.65593	0	43.3621	0	37.7062	1.88531
Parramatta Eels	Broncos	Round 07	Forward	Home	Win	46	6	40	68.0333	0	0	14.1107	135.228	0	2.35179	1.17589	2.35179	0	0	0	0	0	0	11.7589	4.70358	0	31.7491	0	28.2215	1.17589
Parramatta Eels	Bulldogs	Round 08	Forward	Away	Win	32	10	22	49.5	0	0	22.6263	200.404	0	0	0	1.61616	0	0	0	0	0	0	16.1616	9.69697	1.61616	37.1717	0	29.0909	6.46465
Parramatta Eels	Roosters	Round 09	Forward	Home	Win	31	18	13	79.9667	0	0	23.0096	176.073	0	0	4.00167	6.0025	0	0	0	0	0	0	19.0079	13.0054	1.00042	5.00208	1.00042	25.0104	1.00042
Parramatta Eels	Warriors	Round 10	Forward	Away	Win	34	18	16	80	0	0	16	165	0	3	0	3	0	0	0	0	0	0	11	4	1	2	0	19	2
Parramatta Eels	Broncos	Round 01	Back	Away	Win	24	16	8	67.9667	0	0	14.1246	154.193	0	4.70819	0	3.53114	0	0	0	2.3541	16.4787	0	0	0	1.17705	5.88524	1.17705	2.3541	0
Parramatta Eels	Storm	Round 02	Back	Home	Win	16	12	4	79.9833	2.00042	0	18.0038	176.037	1.00021	6.00125	0	1.00021	1.00021	8.00167	0	3.00063	58.0121	1.00021	0	0	0	8.00167	1.00021	1.00021	0
Parramatta Eels	Sharks	Round 03	Back	Home	Win	28	4	24	79.9667	1.00042	0	12.005	142.059	2.00083	2.00083	0	3.00125	1.00042	7.00292	0	3.00125	33.0138	0	0	0	0	2.00083	1.00042	3.00125	1.00042
Parramatta Eels	Tigers	Round 04	Back	Away	Win	36	22	14	80	0	0	10	100	0	2	0	1	0	0	0	0	0	0	0	0	1	2	0	5	0
Parramatta Eels	Dragons	Round 05	Back	Home	Loss	12	26	14	79.9833	0	0	16.0033	151.031	0	5.00104	0	2.00042	1.00021	13.0027	0	1.00021	18.0038	0	0	1.00021	1.00021	6.00125	0	1.00021	0
Parramatta Eels	Raiders	Round 06	Back	Away	Win	35	10	25	79.9667	1.00042	0	12.005	120.05	1.00042	0	1.00042	1.00042	0	0	0	1.00042	15.0063	0	0	0	2.00083	7.00292	1.00042	2.00083	0
Parramatta Eels	Broncos	Round 07	Back	Home	Win	46	6	40	76	3.15789	0	15.7895	225.263	5.26316	10.5263	1.05263	3.15789	1.05263	44.2105	0	1.05263	13.6842	0	1.05263	0	1.05263	2.10526	0	3.15789	0
Parramatta Eels	Bulldogs	Round 08	Back	Away	Win	32	10	22	79.9833	2.00042	0	13.0027	122.025	2.00042	7.00146	0	1.00021	0	0	0	0	0	0	0	0	0	4.00083	0	4.00083	0
Parramatta Eels	Roosters	Round 09	Back	Home	Win	31	18	13	3.11667	0	0	231.016	1822.46	0	0	25.6684	51.3369	0	0	0	25.6684	102.674	0	25.6684	0	25.6684	0	0	77.0053	51.3369
Parramatta Eels	Warriors	Round 10	Back	Away	Win	34	18	16	15.85	5.04732	0	55.5205	474.448	5.04732	25.2366	0	10.0946	5.04732	80.7571	5.04732	5.04732	-5.04732	0	0	0	5.04732	60.5678	0	20.1893	5.04732
Parramatta Eels	Broncos	Round 01	Interchange	Away	Win	24	16	8	54.45	0	0	1.46924	11.7539	0	0	0	1.46924	0	0	0	0	0	0	1.46924	1.46924	0	17.6309	0	1.46924	0
Parramatta Eels	Storm	Round 02	Interchange	Home	Win	16	12	4	3.55	0	0	112.676	743.662	0	22.5352	0	22.5352	0	0	0	0	0	0	0	90.1408	0	0	0	270.423	0
Parramatta Eels	Sharks	Round 03	Interchange	Home	Win	28	4	24	7.76667	0	10.3004	72.103	422.318	0	0	0	41.2017	20.6009	309.013	10.3004	10.3004	-10.3004	0	0	206.009	20.6009	72.103	10.3004	92.7039	20.6009
Parramatta Eels	Tigers	Round 04	Interchange	Away	Win	36	22	14	80	0	0	1	10	0	0	0	0	0	0	0	0	0	0	0	0	0	24	0	0	0
Parramatta Eels	Dragons	Round 05	Interchange	Home	Loss	12	26	14	35.5833	0	0	2.24824	17.9859	0	0	0	0	0	0	0	0	0	2.24824	0	17.9859	0	22.4824	0	8.99297	0
Parramatta Eels	Raiders	Round 06	Spine	Away	Win	35	10	25	23.9833	0	0	10.0069	93.3982	0	0	3.33565	3.33565	16.6782	320.222	0	0	0	0	0	76.7199	0	23.3495	0	66.713	10.0069
Parramatta Eels	Broncos	Round 07	Interchange	Home	Win	46	6	40	26.0667	0	3.06905	21.4834	217.903	0	3.06905	0	6.13811	0	0	0	0	0	6.13811	12.2762	15.3453	0	64.4501	3.06905	24.5524	3.06905
Parramatta Eels	Sharks	Round 03	Interchange	Home	Win	28	4	24	8.6	9.30233	0	102.326	1367.44	9.30233	18.6047	0	37.2093	0	0	0	0	0	0	93.0233	0	0	65.1163	0	55.814	9.30233
Parramatta Eels	Tigers	Round 04	Interchange	Away	Win	36	22	14	12.1	0	0	33.0579	304.132	0	0	0	13.2231	0	0	0	0	0	0	33.0579	6.61157	0	85.9504	6.61157	105.785	13.2231
Parramatta Eels	Dragons	Round 05	Interchange	Home	Loss	12	26	14	80	0	0	2	16	0	0	0	1	0	0	0	0	0	0	2	0	0	30	1	5	2
Parramatta Eels	Warriors	Round 10	Interchange	Away	Win	34	18	16	79.9667	0	0	1.00042	11.0046	0	0	0	0	0	0	0	0	0	0	1.00042	0	0	19.0079	0	9.00375	0
Penrith Panthers	Storm	Round 03	Interchange	Home	Win	12	10	2	79.95	0	0	11.0069	83.0519	0	3.00188	0	2.00125	14.0088	584.365	0	0	0	0	0	23.0144	1.00063	21.0131	0	26.0163	2.00125
Penrith Panthers	Manly	Round 04	Back	Away	Win	46	6	40	79.9333	1.00083	1.00083	8.00667	118.098	2.00167	4.00334	1.00083	1.00083	0	0	0	0	0	0	0	4.00334	0	18.015	2.00167	15.0125	1.00083
Penrith Panthers	Raiders	Round 05	Back	Home	Win	30	10	20	80	1	0	15	136	1	1	0	1	0	0	0	0	0	0	0	5	1	9	0	17	3
Penrith Panthers	Broncos	Round 06	Back	Away	Win	20	12	8	79.9833	1.00021	0	17.0035	168.035	2.00042	3.00063	0	1.00021	0	0	0	0	0	0	0	5.00104	0	17.0035	1.00021	7.00146	5.00104
Penrith Panthers	Knights	Round 07	Back	Home	Win	24	6	18	79.9667	1.00042	0	12.005	113.047	1.00042	3.00125	1.00042	2.00083	2.00083	40.0167	0	0	0	0	0	5.00208	2.00083	12.005	0	9.00375	1.00042
Penrith Panthers	Manly	Round 08	Back	Home	Win	28	16	12	80	0	1	10	82	0	0	0	1	1	30	0	0	0	0	0	8	1	11	1	16	1
Penrith Panthers	Sharks	Round 09	Back	Home	Win	48	0	48	66.05	1.2112	0	8.47843	95.6851	1.2112	2.42241	0	1.2112	0	0	0	0	0	0	0	6.05602	1.2112	21.8017	0	15.7456	0
Penrith Panthers	Titans	Round 10	Back	Away	Win	48	12	36	49.1833	0	0	9.7594	65.0627	0	0	1.62657	1.62657	0	0	0	1.62657	3.25313	0	0	6.50627	0	47.1705	1.62657	13.0125	0
Penrith Panthers	Cowboys	Round 01	Forward	Home	Win	24	0	24	80	1	0	12	97	1	4	0	3	1	20	0	0	0	0	11	1	1	51	1	18	0
Penrith Panthers	Bulldogs	Round 02	Forward	Away	Win	28	0	28	63.5	0	0	13.8583	93.2283	0	5.03937	0	3.77953	0	0	0	1.25984	1.25984	0	10.0787	3.77953	2.51969	42.8346	2.51969	25.1969	2.51969
Penrith Panthers	Storm	Round 03	Forward	Home	Win	12	10	2	70.2	1.1396	0	10.2564	98.0057	1.1396	4.5584	1.1396	0	1.1396	20.5128	1.1396	0	0	1.1396	7.97721	0	0	42.1652	3.4188	49.0028	5.69801
Penrith Panthers	Manly	Round 04	Forward	Away	Win	46	6	40	79.9333	1.00083	0	8.00667	75.0626	0	0	1.00083	0	1.00083	6.005	0	0	0	0	4.00334	2.00167	1.00083	54.045	2.00167	24.02	3.0025
Penrith Panthers	Raiders	Round 05	Forward	Home	Win	30	10	20	66.7167	0	0	8.3937	71.946	0	1.1991	1.1991	1.1991	1.1991	26.3802	0	0	0	0	8.3937	1.1991	2.3982	61.1541	1.1991	33.5748	4.7964
Penrith Panthers	Broncos	Round 06	Forward	Away	Win	20	12	8	40.0167	1.99917	0	15.9933	153.936	1.99917	5.9975	0	0	0	0	0	0	0	0	15.9933	5.9975	0	49.9792	3.99833	83.965	3.99833
Penrith Panthers	Knights	Round 07	Forward	Home	Win	24	6	18	54.2	0	0	13.2841	165.314	0	0	0	1.47601	0	0	0	0	0	0	11.8081	4.42804	0	51.6605	4.42804	64.9446	2.95203
Penrith Panthers	Manly	Round 08	Forward	Home	Win	28	16	12	79.9833	0	0	6.00125	64.0133	1.00021	4.00083	0	2.00042	0	0	0	0	0	1.00021	5.00104	2.00042	1.00021	22.0046	2.00042	19.004	0
Penrith Panthers	Sharks	Round 09	Forward	Home	Win	48	0	48	70.2333	0	1.13906	12.5297	134.409	0	3.41718	0	4.55624	1.13906	13.6687	0	0	0	0	11.3906	3.41718	1.13906	25.0593	1.13906	29.6156	1.13906
Penrith Panthers	Cowboys	Round 01	Spine	Home	Win	24	0	24	79.9667	0	2.00083	17.0071	141.059	1.00042	2.00083	1.00042	2.00083	13.0054	348.145	1.00042	0	0	0	0	67.0279	0	16.0067	0	17.0071	1.00042
Penrith Panthers	Bulldogs	Round 02	Spine	Away	Win	28	0	28	79.95	0	0	10.0063	109.068	1.00063	3.00188	0	3.00188	18.0113	536.335	5.00313	1.00063	49.0306	0	0	51.0319	0	27.0169	4.0025	18.0113	0
Penrith Panthers	Manly	Round 04	Spine	Away	Win	46	6	40	79.9333	0	1.00083	15.0125	142.118	0	6.005	3.0025	3.0025	19.0158	540.45	0	0	0	0	0	35.0292	1.00083	31.0259	0	14.0117	1.00083
Penrith Panthers	Raiders	Round 05	Spine	Home	Win	30	10	20	80	1	0	13	147	0	2	0	3	15	547	2	0	0	0	0	49	1	34	0	17	3
Penrith Panthers	Broncos	Round 06	Spine	Away	Win	20	12	8	79.9833	1.00021	1.00021	11.0023	75.0156	1.00021	4.00083	0	2.00042	23.0048	810.169	0	0	0	0	0	41.0085	0	30.0063	1.00021	29.006	2.00042
Penrith Panthers	Knights	Round 07	Spine	Home	Win	24	6	18	79.9667	0	1.00042	13.0054	109.045	0	3.00125	1.00042	1.00042	19.0079	456.19	0	0	0	0	0	45.0188	1.00042	21.0088	1.00042	30.0125	3.00125
Penrith Panthers	Manly	Round 08	Spine	Home	Win	28	16	12	80	0	2	8	55	0	1	0	3	15	456	0	0	0	0	0	43	1	19	0	19	4
Penrith Panthers	Sharks	Round 09	Spine	Home	Win	48	0	48	79.9833	0	1.00021	22.0046	144.03	0	2.00042	0	6.00125	17.0035	549.114	1.00021	1.00021	6.00125	1.00021	0	45.0094	0	12.0025	0	18.0038	1.00021
Penrith Panthers	Titans	Round 10	Spine	Away	Win	48	12	36	80	3	2	18	173	3	9	1	4	14	262	2	0	0	0	1	48	0	18	0	19	1
Penrith Panthers	Cowboys	Round 01	Back	Home	Win	24	0	24	80	0	1	13	124	0	0	0	1	2	56	1	0	0	0	0	9	4	18	0	11	0
Penrith Panthers	Bulldogs	Round 02	Back	Away	Win	28	0	28	79.9667	0	0	9.00375	68.0283	0	1.00042	1.00042	0	1.00042	16.0067	0	0	0	0	0	7.00292	0	7.00292	0	20.0083	0
Penrith Panthers	Storm	Round 03	Back	Home	Win	12	10	2	79.95	0	0	12.0075	112.07	1.00063	1.00063	1.00063	1.00063	1.00063	2.00125	0	0	0	0	0	8.005	3.00188	4.0025	0	13.0081	2.00125
Penrith Panthers	Manly	Round 04	Spine	Away	Win	46	6	40	79.9333	0	0	14.0117	187.156	0	1.00083	0	1.00083	0	0	0	10.0083	142.118	0	0	11.0092	1.00083	5.00417	0	5.00417	1.00083
Penrith Panthers	Raiders	Round 05	Spine	Home	Win	30	10	20	80	0	1	14	126	0	4	0	3	0	0	0	9	86	0	0	10	2	25	1	2	2
Penrith Panthers	Broncos	Round 06	Spine	Away	Win	20	12	8	79.9833	0	0	23.0048	238.05	0	5.00104	1.00021	1.00021	0	0	0	8.00167	86.0179	0	0	12.0025	1.00021	15.0031	0	3.00063	3.00063
Penrith Panthers	Knights	Round 07	Spine	Home	Win	24	6	18	79.9667	1.00042	0	16.0067	190.079	0	1.00042	1.00042	2.00083	0	0	0	1.00042	12.005	0	0	4.00167	0	13.0054	0	21.0088	2.00083
Penrith Panthers	Manly	Round 08	Back	Home	Win	28	16	12	80	1	0	9	86	0	1	2	1	0	0	0	0	0	0	0	4	1	13	2	11	3
Penrith Panthers	Sharks	Round 09	Back	Home	Win	48	0	48	79.9833	1.00021	2.00042	16.0033	154.032	1.00021	4.00083	2.00042	0	1.00021	14.0029	1.00021	2.00042	10.0021	0	0	3.00063	1.00021	9.00188	1.00021	12.0025	1.00021
Penrith Panthers	Titans	Round 10	Back	Away	Win	48	12	36	80	0	1	15	163	0	5	2	3	0	0	0	0	0	0	0	3	0	5	0	10	3
Penrith Panthers	Cowboys	Round 01	Spine	Home	Win	24	0	24	40.0167	1.99917	0	33.9858	295.877	1.99917	11.995	1.99917	9.99584	1.99917	67.9717	0	11.995	77.9675	0	0	41.9825	0	0	0	9.99584	1.99917
Penrith Panthers	Bulldogs	Round 02	Spine	Away	Win	28	0	28	80	0	0	14	162	0	3	0	1	0	0	0	8	108	1	0	7	0	3	1	3	0
Penrith Panthers	Storm	Round 03	Spine	Home	Win	12	10	2	79.9833	0	0	18.0038	134.028	0	7.00146	1.00021	1.00021	1.00021	21.0044	1.00021	8.00167	49.0102	0	0	4.00083	0	5.00104	0	0	1.00021
Penrith Panthers	Knights	Round 07	Interchange	Home	Win	24	6	18	79.9667	1.00042	0	27.0113	266.111	1.00042	7.00292	1.00042	0	0	0	0	14.0058	141.059	0	0	20.0083	1.00042	1.00042	0	0	1.00042
Penrith Panthers	Manly	Round 08	Spine	Home	Win	28	16	12	80	1	1	22	199	0	2	1	2	1	16	0	6	58	0	0	16	1	7	0	2	2
Penrith Panthers	Sharks	Round 09	Spine	Home	Win	48	0	48	38.0667	0	2.10158	35.7268	374.081	0	8.4063	0	8.4063	0	0	0	12.6095	172.329	0	0	23.1173	0	77.7583	2.10158	4.20315	0
Penrith Panthers	Titans	Round 10	Spine	Away	Win	48	12	36	30.8333	0	2.59459	49.2973	653.838	2.59459	12.973	0	15.5676	0	0	0	10.3784	347.676	0	0	77.8378	2.59459	51.8919	0	15.5676	0
Penrith Panthers	Cowboys	Round 01	Interchange	Home	Win	24	0	24	36.3	0	0	33.0579	284.298	0	0	0	11.0193	0	0	0	0	0	0	28.6501	8.81543	2.20386	79.3388	2.20386	70.5234	2.20386
Penrith Panthers	Bulldogs	Round 02	Interchange	Away	Win	28	0	28	33.3667	0	0	23.976	199.001	0	7.19281	0	2.3976	0	0	0	0	0	0	21.5784	19.1808	0	67.1329	0	43.1568	0
Penrith Panthers	Storm	Round 03	Interchange	Home	Win	12	10	2	31.9833	0	0	32.5169	305.159	0	2.5013	0	7.50391	0	0	0	0	0	0	20.0104	7.50391	0	55.0287	0	82.543	0
Penrith Panthers	Manly	Round 04	Interchange	Away	Win	46	6	40	26	0	0	33.8462	356.923	0	3.07692	0	3.07692	0	0	0	0	0	0	24.6154	3.07692	3.07692	80	3.07692	73.8462	9.23077
Penrith Panthers	Raiders	Round 05	Interchange	Home	Win	30	10	20	29.7833	0	0	24.1746	222.943	0	0	2.68607	8.0582	0	0	0	0	0	0	24.1746	2.68607	0	107.443	0	53.7213	2.68607
Penrith Panthers	Broncos	Round 06	Interchange	Away	Win	20	12	8	37.05	0	0	23.7517	187.854	0	2.15924	0	4.31849	0	0	0	0	0	0	17.274	6.47773	0	66.9366	4.31849	45.3441	4.31849
Penrith Panthers	Knights	Round 07	Interchange	Home	Win	24	6	18	38.45	0	0	16.645	160.208	0	0	0	2.08062	0	0	0	0	0	0	14.5644	2.08062	0	64.4993	2.08062	68.6606	4.16125
Penrith Panthers	Manly	Round 08	Interchange	Home	Win	28	16	12	33	0	0	24.2424	218.182	0	4.84848	0	4.84848	0	0	0	0	0	0	24.2424	2.42424	0	38.7879	0	58.1818	2.42424
Penrith Panthers	Sharks	Round 09	Interchange	Home	Win	48	0	48	60.7667	1.31651	0	13.1651	135.601	0	1.31651	0	2.63302	0	0	0	0	0	0	7.89907	3.94953	0	44.7614	0	35.5458	1.31651
Penrith Panthers	Titans	Round 10	Interchange	Away	Win	48	12	36	50.1667	0	0	12.7575	149.9	0	0	0	4.78405	0	0	0	0	0	0	11.1628	1.59468	0	51.0299	0	25.515	1.59468
Penrith Panthers	Cowboys	Round 01	Forward	Home	Win	24	0	24	50.7833	0	0	34.657	346.57	0	0	0	14.1779	0	0	0	0	0	0	26.7804	12.6026	0	56.7115	1.57532	47.2596	1.57532
Penrith Panthers	Bulldogs	Round 02	Forward	Away	Win	28	0	28	54.8333	0	0	27.7204	281.581	0	1.45897	1.45897	2.91793	0	0	0	1.45897	10.2128	0	20.4255	5.83587	0	45.228	1.45897	39.3921	1.45897
Penrith Panthers	Storm	Round 03	Forward	Home	Win	12	10	2	50.8667	0	0	18.8729	152.556	0	1.57274	0	1.57274	0	0	0	0	0	0	12.5819	9.43644	0	45.6094	1.57274	45.6094	3.14548
Penrith Panthers	Manly	Round 04	Forward	Away	Win	46	6	40	49.8333	0	1.60535	25.6856	229.565	0	1.60535	3.2107	4.81605	0	0	0	0	0	0	19.2642	6.4214	0	69.0301	1.60535	41.7391	0
Penrith Panthers	Raiders	Round 05	Forward	Home	Win	30	10	20	51.8167	0	0	27.7903	254.744	0	9.26343	3.08781	6.17562	0	0	0	0	0	0	24.7025	7.71952	1.5439	49.405	0	38.5976	3.08781
Penrith Panthers	Broncos	Round 06	Forward	Away	Win	20	12	8	58.75	0	0	19.0638	182.468	0	1.3617	2.7234	4.08511	0	0	0	0	0	0	13.617	6.80851	1.3617	50.383	2.7234	47.6596	0
Penrith Panthers	Knights	Round 07	Forward	Home	Win	24	6	18	35.6	0	0	42.6966	433.708	0	0	0	4.49438	0	0	0	0	0	0	31.4607	15.7303	0	35.9551	2.24719	62.9213	4.49438
Penrith Panthers	Manly	Round 08	Forward	Home	Win	28	16	12	45.3833	0	0	33.4925	349.027	0	5.28828	1.76276	5.28828	0	0	0	0	0	0	26.4414	3.52552	1.76276	49.3573	1.76276	54.6456	0
Penrith Panthers	Sharks	Round 09	Forward	Home	Win	48	0	48	25	3.2	0	54.4	636.8	3.2	19.2	3.2	6.4	0	0	0	0	0	0	32	3.2	0	41.6	0	41.6	0
Penrith Panthers	Titans	Round 10	Forward	Away	Win	48	12	36	80	1	0	18	193	1	4	2	1	0	0	0	0	0	0	14	2	0	61	1	23	2
Penrith Panthers	Titans	Round 10	Interchange	Away	Win	48	12	36	80	0	0	6	59	0	0	0	3	0	0	0	0	0	0	6	0	0	66	2	12	1
Penrith Panthers	Bulldogs	Round 02	Interchange	Away	Win	28	0	28	72.5667	0	1.10243	3.3073	18.7414	0	1.10243	0	0	0	0	0	0	0	3.3073	0	156.546	2.20487	47.4047	2.20487	49.6096	3.3073
Penrith Panthers	Storm	Round 03	Spine	Home	Win	12	10	2	79.95	0	0	3.00188	30.0188	0	0	1.00063	0	0	0	0	0	0	3.00188	0	129.081	1.00063	59.0369	5.00313	53.0331	3.00188
Penrith Panthers	Manly	Round 04	Spine	Away	Win	46	6	40	79.9333	0	0	1.00083	9.00751	0	0	0	0	0	0	0	0	0	1.00083	0	110.092	0	74.0617	0	35.0292	1.00083
Penrith Panthers	Raiders	Round 05	Spine	Home	Win	30	10	20	80	0	0	3	29	0	1	0	0	0	0	0	0	0	3	0	107	0	61	1	49	2
Penrith Panthers	Broncos	Round 06	Spine	Away	Win	20	12	8	43.0333	0	0	3.71805	39.0395	0	0	0	0	0	0	0	0	0	3.71805	0	200.775	0	37.1805	1.85902	115.259	14.8722
Penrith Panthers	Knights	Round 07	Spine	Home	Win	24	6	18	64.1333	0	0	4.9896	49.896	0	0	0	0	0	0	0	0	0	4.9896	0	159.667	0	39.9168	0	67.3597	1.2474
Penrith Panthers	Cowboys	Round 01	Forward	Home	Win	24	0	24	60.05	0	0	11.99	129.226	1.33222	5.32889	0	6.66112	0	0	0	0	0	0	11.99	3.99667	1.33222	47.96	2.66445	22.6478	1.33222
Penrith Panthers	Bulldogs	Round 02	Forward	Away	Win	28	0	28	59.9667	2.66815	0	21.3452	200.111	4.00222	8.00445	0	5.3363	1.33407	4.00222	0	0	0	0	18.677	0	0	36.02	4.00222	36.02	4.00222
Penrith Panthers	Storm	Round 03	Forward	Home	Win	12	10	2	58.2333	0	0	16.4854	177.218	0	4.12135	1.37378	4.12135	0	0	0	0	0	0	16.4854	2.74757	0	45.3349	0	35.7184	2.74757
Penrith Panthers	Manly	Round 04	Forward	Away	Win	46	6	40	56.1667	2.84866	0	12.819	150.979	2.84866	8.54599	2.84866	1.42433	0	0	0	0	0	0	12.819	0	0	37.0326	2.84866	24.2136	4.273
Penrith Panthers	Raiders	Round 05	Forward	Home	Win	30	10	20	53.15	0	0	9.03104	136.971	1.50517	3.01035	0	3.01035	1.50517	19.5673	0	0	0	0	9.03104	0	1.50517	30.1035	1.50517	39.1345	7.52587
Penrith Panthers	Broncos	Round 06	Forward	Away	Win	20	12	8	48.3833	0	0	19.8415	160.386	0	1.65346	3.30692	1.65346	0	0	0	0	0	0	16.5346	4.96039	1.65346	34.7227	3.30692	26.4554	1.65346
Penrith Panthers	Knights	Round 07	Forward	Home	Win	24	6	18	60.9333	0	1.31291	18.3807	225.821	0	0	1.31291	2.62582	0	0	0	1.31291	2.62582	0	17.0678	2.62582	2.62582	19.6937	0	22.3195	1.31291
Penrith Panthers	Manly	Round 08	Forward	Home	Win	28	16	12	55.2167	0	0	13.0395	130.395	0	2.89768	1.44884	4.34651	0	0	0	0	0	0	8.69303	8.69303	2.89768	30.4256	1.44884	21.7326	1.44884
Penrith Panthers	Sharks	Round 09	Forward	Home	Win	48	0	48	47.8833	1.67073	0	18.378	198.817	0	8.35364	1.67073	1.67073	0	0	0	0	0	0	16.7073	0	1.67073	55.134	0	25.0609	1.67073
Penrith Panthers	Titans	Round 10	Forward	Away	Win	48	12	36	59.7167	0	0	12.0569	133.966	0	1.33966	2.67932	4.01898	0	0	0	1.33966	0	0	10.7173	1.33966	2.67932	68.3226	2.67932	26.7932	1.33966
Penrith Panthers	Cowboys	Round 01	Spine	Home	Win	24	0	24	79.9667	0	0	3.00125	16.0067	0	1.00042	0	0	1.00042	-6.0025	0	0	0	3.00125	0	84.035	0	60.025	3.00125	31.0129	2.00083
Penrith Panthers	Manly	Round 08	Spine	Home	Win	28	16	12	70.4333	0	0	10.2224	90.8661	0	1.13583	0	1.13583	0	0	0	0	0	7.95078	2.27165	88.5944	0	37.4823	1.13583	43.1614	3.40748
Penrith Panthers	Sharks	Round 09	Spine	Home	Win	48	0	48	38.3167	0	2.08786	6.26359	43.8452	0	2.08786	0	2.08786	0	0	0	0	0	4.17573	2.08786	327.795	0	37.5816	0	91.866	10.4393
Penrith Panthers	Titans	Round 10	Spine	Away	Win	48	12	36	29.9833	0	0	32.0178	269.483	0	5.3363	0	16.0089	0	0	0	0	0	16.0089	10.6726	282.824	0	34.6859	0	77.3763	2.66815
Penrith Panthers	Cowboys	Round 01	Interchange	Home	Win	24	0	24	27.6667	0	0	40.4819	419.277	0	5.78313	0	20.241	0	0	0	0	0	0	28.9157	0	0	46.2651	2.89157	49.1566	0
Penrith Panthers	Bulldogs	Round 02	Interchange	Away	Win	28	0	28	24.05	0	0	46.5696	449.064	0	3.3264	0	13.3056	0	0	0	0	0	0	36.5904	0	0	103.119	0	43.2432	0
Penrith Panthers	Storm	Round 03	Interchange	Home	Win	12	10	2	25.15	0	0	44.5328	362.624	0	9.54274	0	0	0	0	0	0	0	0	34.9901	6.36183	0	44.5328	6.36183	41.3519	0
Penrith Panthers	Manly	Round 04	Interchange	Away	Win	46	6	40	20.85	0	0	19.1847	164.988	0	0	0	0	0	0	0	0	0	0	15.3477	0	0	53.717	0	103.597	7.67386
Penrith Panthers	Raiders	Round 05	Interchange	Home	Win	30	10	20	16.6167	0	0	67.4022	962.889	4.81444	19.2578	0	14.4433	0	0	0	0	0	0	38.5155	4.81444	4.81444	101.103	0	48.1444	0
Penrith Panthers	Broncos	Round 06	Interchange	Away	Win	20	12	8	19.1667	0	0	29.2174	321.391	0	0	0	4.17391	0	0	0	0	0	0	16.6957	0	0	116.87	12.5217	45.913	0
Penrith Panthers	Knights	Round 07	Interchange	Home	Win	24	6	18	33.7	0	0	9.49555	94.9555	0	0	0	0	0	0	0	0	0	0	9.49555	0	0	64.095	0	49.8516	0
Penrith Panthers	Manly	Round 08	Interchange	Home	Win	28	16	12	41.2833	0	0	11.627	151.151	0	5.81348	0	1.93783	0	0	0	0	0	0	7.75131	0	0	63.9483	5.81348	32.9431	1.93783
Penrith Panthers	Cowboys	Round 01	Forward	Home	Win	24	0	24	34.1333	0	0	28.125	248.438	0	2.34375	0	9.375	0	0	0	0	0	0	21.0938	2.34375	2.34375	82.0312	0	53.9062	0
Penrith Panthers	Bulldogs	Round 02	Forward	Away	Win	28	0	28	37.3333	0	0	30	289.286	0	0	0	6.42857	0	0	0	0	0	0	23.5714	4.28571	0	25.7143	0	49.2857	4.28571
Penrith Panthers	Storm	Round 03	Forward	Home	Win	12	10	2	19.2333	0	0	16.6378	145.581	0	0	0	0	0	0	0	0	0	0	12.4783	4.15945	0	70.7106	4.15945	137.262	8.31889
Penrith Panthers	Manly	Round 04	Forward	Away	Win	46	6	40	30	2.66667	0	45.3333	461.333	2.66667	5.33333	0	5.33333	0	0	0	0	0	0	29.3333	5.33333	0	96	0	32	0
Penrith Panthers	Raiders	Round 05	Forward	Home	Win	30	10	20	26.8333	0	0	14.9068	128.199	0	0	0	5.96273	0	0	0	0	0	0	11.9255	2.98137	2.98137	62.6087	0	44.7205	0
Penrith Panthers	Broncos	Round 06	Forward	Away	Win	20	12	8	37.9333	0	0	12.6538	126.538	0	0	0	4.21793	0	0	0	0	0	0	8.43585	0	0	59.051	4.21793	59.051	4.21793
Penrith Panthers	Knights	Round 07	Forward	Home	Win	24	6	18	44.9	0	0	21.3808	195.991	0	1.78174	1.78174	3.56347	0	0	0	0	0	0	16.0356	0	0	53.4521	3.56347	35.6347	0
Penrith Panthers	Manly	Round 08	Forward	Home	Win	28	16	12	41	0	0	19.5122	167.805	0	7.80488	1.95122	5.85366	0	0	0	0	0	0	15.6098	3.90244	0	68.2927	1.95122	40.9756	0
Penrith Panthers	Sharks	Round 09	Forward	Home	Win	48	0	48	79.9833	0	0	16.0033	168.035	0	4.00083	1.00021	2.00042	0	0	0	0	0	0	14.0029	1.00021	0	18.0038	1.00021	25.0052	0
Penrith Panthers	Titans	Round 10	Forward	Away	Win	48	12	36	80	1	0	13	124	0	3	0	3	0	0	0	0	0	0	10	1	0	30	0	27	4
Penrith Panthers	Cowboys	Round 01	Spine	Home	Win	24	0	24	80	0	1	13	98	0	3	1	2	1	12	1	1	14	1	0	39	0	34	1	14	2
Penrith Panthers	Bulldogs	Round 02	Spine	Away	Win	28	0	28	79.9667	0	2.00083	11.0046	85.0354	0	4.00167	1.00042	1.00042	5.00208	69.0288	0	0	0	0	0	33.0138	1.00042	27.0113	1.00042	27.0113	2.00083
Penrith Panthers	Storm	Round 03	Spine	Home	Win	12	10	2	79.95	0	0	13.0081	69.0432	0	0	1.00063	1.00063	6.00375	119.074	1.00063	0	0	0	0	44.0275	0	34.0213	1.00063	28.0175	2.00125
Penrith Panthers	Manly	Round 04	Spine	Away	Win	46	6	40	79.9333	0	3.0025	11.0092	132.11	1.00083	2.00167	2.00167	1.00083	2.00167	52.0434	0	0	0	2.00167	0	32.0267	0	17.0142	2.00167	18.015	1.00083
Penrith Panthers	Raiders	Round 05	Spine	Home	Win	30	10	20	80	1	1	7	44	0	2	1	1	4	110	1	0	0	0	0	41	0	21	1	29	1
Penrith Panthers	Broncos	Round 06	Spine	Away	Win	20	12	8	79.9833	0	2.00042	8.00167	72.015	0	2.00042	3.00063	0	2.00042	62.0129	1.00021	0	0	0	0	56.0117	0	35.0073	0	13.0027	1.00021
Penrith Panthers	Knights	Round 07	Spine	Home	Win	24	6	18	79.9667	0	1.00042	11.0046	147.061	1.00042	3.00125	1.00042	0	6.0025	105.044	0	0	0	0	0	47.0196	1.00042	19.0079	1.00042	20.0083	2.00083
Penrith Panthers	Manly	Round 08	Spine	Home	Win	28	16	12	80	0	1	4	33	0	1	1	1	2	62	1	0	0	0	0	24	0	22	1	24	4
Penrith Panthers	Sharks	Round 09	Spine	Home	Win	48	0	48	50.9167	0	1.57119	17.2831	166.547	1.57119	1.57119	3.14239	1.57119	10.9984	183.83	6.28478	0	0	0	0	54.9918	1.57119	50.2782	3.14239	18.8543	4.71358
Penrith Panthers	Titans	Round 10	Spine	Away	Win	48	12	36	52.6667	0	0	9.11392	42.5316	0	1.51899	0	4.55696	4.55696	120	0	0	0	1.51899	0	33.4177	0	27.3418	1.51899	30.3797	0
Penrith Panthers	Cowboys	Round 01	Interchange	Home	Win	24	0	24	32.1167	0	2.49092	12.4546	114.582	0	0	2.49092	0	0	0	0	0	0	0	9.96367	4.98184	2.49092	67.2548	4.98184	62.273	7.47276
Penrith Panthers	Bulldogs	Round 02	Interchange	Away	Win	28	0	28	43.8833	0	0	18.2302	153.133	0	1.82302	0	7.29206	0	0	0	0	0	0	18.2302	3.64603	0	36.4603	0	27.3452	3.64603
Penrith Panthers	Storm	Round 03	Interchange	Home	Win	12	10	2	50.9	0	0	7.85855	94.3026	0	1.57171	0	0	0	0	0	0	0	0	4.71513	3.14342	1.57171	39.2927	3.14342	31.4342	1.57171
Penrith Panthers	Manly	Round 04	Interchange	Away	Win	46	6	40	37.6167	0	0	27.6473	204.165	0	2.12672	0	2.12672	0	0	0	0	0	0	25.5206	0	0	80.8152	2.12672	36.1542	4.25343
Penrith Panthers	Raiders	Round 05	Interchange	Home	Win	30	10	20	57.15	0	0	16.7979	177.778	0	1.39983	0	2.79965	0	0	0	0	0	0	9.79878	1.39983	0	43.3946	0	25.1969	4.19948
Penrith Panthers	Broncos	Round 06	Interchange	Away	Win	20	12	8	58.9667	0	0	12.2103	105.822	0	0	0	1.3567	0	0	0	0	0	0	10.8536	4.0701	0	39.3443	2.7134	36.6309	4.0701
Penrith Panthers	Knights	Round 07	Interchange	Home	Win	24	6	18	49.0833	0	0	17.9287	198.846	0	3.25976	0	0	0	0	0	0	0	0	16.2988	8.14941	3.25976	40.747	0	44.0068	4.88964
Penrith Panthers	Manly	Round 08	Interchange	Home	Win	28	16	12	64.4333	1.24159	1.24159	13.6575	150.233	1.24159	4.96637	1.24159	1.24159	0	0	0	0	0	0	11.1743	2.48319	0	43.4558	3.72478	14.8991	4.96637
Penrith Panthers	Sharks	Round 09	Interchange	Home	Win	48	0	48	32.15	0	0	32.3484	390.669	0	12.4417	4.97667	7.46501	0	0	0	0	0	0	22.395	2.48834	2.48834	42.3017	0	57.2317	4.97667
Penrith Panthers	Titans	Round 10	Forward	Away	Win	48	12	36	27.1333	2.9484	0	35.3808	412.776	5.89681	5.89681	2.9484	5.89681	0	0	0	0	0	0	29.484	2.9484	8.84521	32.4324	2.9484	79.6069	0
Penrith Panthers	Cowboys	Round 01	Interchange	Home	Win	24	0	24	40	0	0	4	44	0	0	2	0	0	0	0	0	0	2	2	108	0	8	0	32	2
Penrith Panthers	Bulldogs	Round 02	Interchange	Away	Win	28	0	28	33.8333	2.36453	2.36453	9.45813	78.0296	0	0	0	4.72906	4.72906	115.862	0	0	0	0	9.45813	23.6453	2.36453	56.7488	4.72906	21.2808	0
Penrith Panthers	Storm	Round 03	Interchange	Home	Win	12	10	2	31.5333	0	0	15.222	134.461	0	2.537	0	2.537	2.537	76.1099	0	10.148	114.165	0	0	17.759	5.074	71.0359	5.074	7.61099	0
Penrith Panthers	Manly	Round 04	Interchange	Away	Win	46	6	40	29.4167	0	0	13.5977	116.941	0	2.71955	0	5.43909	0	0	0	0	0	0	10.8782	54.3909	2.71955	78.8669	0	43.5127	5.43909
Penrith Panthers	Raiders	Round 05	Interchange	Home	Win	30	10	20	32.4167	0	0	2.46787	29.6144	0	0	0	0	0	0	0	0	0	0	2.46787	17.2751	0	59.2288	0	51.8252	0
Penrith Panthers	Broncos	Round 06	Interchange	Away	Win	20	12	8	39.9667	0	0	10.0083	72.0601	0	4.00334	2.00167	2.00167	0	0	0	0	0	0	10.0083	14.0117	0	56.0467	0	54.045	6.005
Penrith Panthers	Knights	Round 07	Interchange	Home	Win	24	6	18	27.3	0	0	14.652	143.59	0	2.9304	0	0	0	0	0	0	0	0	8.79121	14.652	0	38.0952	0	61.5385	0
Penrith Panthers	Manly	Round 08	Interchange	Home	Win	28	16	12	27.8167	2.87597	0	5.75195	48.8916	0	0	2.87597	0	0	0	0	0	0	2.87597	0	94.9071	0	74.7753	0	74.7753	2.87597
Penrith Panthers	Sharks	Round 09	Interchange	Home	Win	48	0	48	79.9833	0	0	5.00104	86.0179	1.00021	2.00042	0	0	1.00021	13.0027	1.00021	0	0	0	4.00083	9.00188	0	11.0023	0	11.0023	0
Penrith Panthers	Titans	Round 10	Interchange	Away	Win	48	12	36	80	0	0	5	37	0	2	1	2	0	0	0	0	0	0	3	11	1	16	2	23	1
[truncated: 715 more rows]

## Sheet: RAW
Team	Name	Opposition	Round	Position	Location	Result	Points For	Points Against	Abs Points Diff	Minutes Played	Tries	Try Assist	Runs	Run Metres	Linebreaks	Tackle Busts	Offloads	Tackled Opp 20	Kicks	Kick Metres	Kick Forced Dropout	Kick Returns	Kick Return Metres	DH Runs	Hitups	Passes	Errors	MAC Conceded	Offloads Conceded	Tackles Made	Tackle Miss
Brisbane Broncos	Arthars, J	Titans	Round 08	Back	Home	Win	36	28	8	79.95	1	0	11	114	2	1	1	1	0	0	0	0	0	1	0	5	3	26	4	12	2
Brisbane Broncos	Arthars, J	Cowboys	Round 09	Back	Away	Loss	18	19	1	79.95	1	0	11	102	0	3	0	0	0	0	0	0	0	0	0	8	2	14	1	12	0
Brisbane Broncos	Arthars, J	Manly	Round 10	Back	Away	Loss	6	50	44	79.9667	0	0	9	110	0	3	1	2	0	0	0	0	0	0	0	4	0	14		12	2
Brisbane Broncos	Asiata, J	Eels	Round 01	Interchange	Home	Loss	16	24	8	39.1833	0	0	5	47	0	0	0	0	0	0	0	0	0	0	5	7	0	33		30	1
Brisbane Broncos	Asiata, J	Titans	Round 02	Interchange	Away	Loss	16	28	12	22.4	0	0	6	50	0	0	0	1	0	0	0	0	0	0	5	1	0	16		15	1
Brisbane Broncos	Asiata, J	Rabbitohs	Round 05	Interchange	Away	Loss	6	35	29	28.2667	0	0	5	42	0	1	0	1	0	0	0	0	0	0	3	5	0	24	1	22	0
Brisbane Broncos	Asiata, J	Panthers	Round 06	Interchange	Home	Loss	12	20	8	25.9833	0	0	7	56	0	0	1	0	0	0	0	0	0	0	4	3	0	25		21	2
Brisbane Broncos	Asiata, J	Manly	Round 10	Interchange	Away	Loss	6	50	44	25.55	0	0	2	15	0	0	0	0	0	0	0	0	0	0	2	2	0	16		14	2
Brisbane Broncos	Bullemor, E	Eels	Round 01	Interchange	Home	Loss	16	24	8	14.95	0	0	5	46	0	2	0	0	0	0	0	0	0	0	4	0	0	9		9	0
Brisbane Broncos	Bullemor, E	Titans	Round 02	Interchange	Away	Loss	16	28	12	28.1833	0	0	9	81	0	1	0	4	0	0	0	0	0	0	7	1	0	8		7	1
Brisbane Broncos	Bullemor, E	Bulldogs	Round 03	Interchange	Home	Win	24	0	24	29.6667	0	0	7	68	0	0	0	0	0	0	0	0	0	0	4	0	2	21	2	17	0
Brisbane Broncos	Bullemor, E	Panthers	Round 06	Interchange	Home	Loss	12	20	8	33.5833	1	0	10	95	1	3	0	2	0	0	0	0	0	0	8	1	0	24		21	3
Brisbane Broncos	Bullemor, E	Eels	Round 07	Interchange	Away	Loss	6	46	40	23.15	0	0	2	20	0	0	0	0	0	0	0	0	0	0	2	0	0	23	2	15	1
Brisbane Broncos	Bullemor, E	Titans	Round 08	Interchange	Home	Win	36	28	8	17.9167	0	0	5	51	0	0	0	1	0	0	0	0	0	0	2	1	1	8		8	0
Brisbane Broncos	Bullemor, E	Cowboys	Round 09	Interchange	Away	Loss	18	19	1	24.6	0	0	6	84	1	3	0	0	0	0	0	0	0	0	3	0	0	16		13	2
Brisbane Broncos	Bullemor, E	Manly	Round 10	Interchange	Away	Loss	6	50	44	24.6167	0	0	4	30	0	0	0	0	0	0	0	0	0	0	4	0	0	20		18	1
Brisbane Broncos	Carrigan, P	Eels	Round 01	Forward	Home	Loss	16	24	8	79.9667	0	0	19	172	0	2	0	2	0	0	0	0	0	0	17	1	1	58	4	47	2
Brisbane Broncos	Carrigan, P	Titans	Round 02	Forward	Away	Loss	16	28	12	59.0167	0	0	13	122	0	0	1	1	0	0	0	0	0	0	10	3	2	39		33	2
Brisbane Broncos	Carrigan, P	Bulldogs	Round 03	Forward	Home	Win	24	0	24	62.3833	0	0	15	164	0	4	1	1	0	0	0	0	0	0	13	5	1	43		37	1
Brisbane Broncos	Carrigan, P	Storm	Round 04	Forward	Away	Loss	6	40	34	44.6167	0	0	9	58	0	0	0	0	0	0	0	0	0	1	8	2	0	30	2	25	1
Brisbane Broncos	Carrigan, P	Panthers	Round 06	Forward	Home	Loss	12	20	8	51.9667	0	0	15	141	0	0	0	1	0	0	0	0	0	0	14	1	0	39	1	30	5
Brisbane Broncos	Carrigan, P	Eels	Round 07	Forward	Away	Loss	6	46	40	58.0667	0	0	9	85	0	0	0	2	0	0	0	0	0	0	8	4	0	49	4	39	1
Brisbane Broncos	Carrigan, P	Titans	Round 08	Forward	Home	Win	36	28	8	55.6667	0	0	14	143	0	0	1	4	0	0	0	0	0	0	13	1	0	38	1	31	1
Brisbane Broncos	Carrigan, P	Cowboys	Round 09	Forward	Away	Loss	18	19	1	31	0	0	6	56	0	0	1	1	0	0	0	0	0	0	6	1	0	21		21	0
Brisbane Broncos	Coates, X	Eels	Round 01	Back	Home	Loss	16	24	8	32.7833	2	0	5	58	1	0	0	0	0	0	0	2	26	0	0	2	3	1		2	0
Brisbane Broncos	Coates, X	Titans	Round 02	Back	Away	Loss	16	28	12	79.9667	1	1	12	97	0	2	1	0	1	14	0	1	11	0	0	11	3	4		3	0
Brisbane Broncos	Coates, X	Bulldogs	Round 03	Back	Home	Win	24	0	24	80	2	0	16	229	1	3	0	0	1	21	0	1	15	0	0	2	1	13	2	9	0
Brisbane Broncos	Coates, X	Storm	Round 04	Back	Away	Loss	6	40	34	80	1	0	15	161	0	0	0	0	0	0	0	2	6	1	0	2	1	6		5	1
Brisbane Broncos	Coates, X	Rabbitohs	Round 05	Back	Away	Loss	6	35	29	79.9833	0	0	12	69	0	1	1	0	0	0	0	0	0	1	0	2	2	3	1	1	0
Brisbane Broncos	Coates, X	Panthers	Round 06	Back	Home	Loss	12	20	8	79.9333	0	0	13	152	1	7	0	0	0	0	0	4	74	0	0	7	2	9		8	2
Brisbane Broncos	Coates, X	Eels	Round 07	Back	Away	Loss	6	46	40	79.9833	0	0	10	89	0	1	0	0	0	0	0	1	12	0	0	4	2	12	2	6	1
Brisbane Broncos	Coates, X	Titans	Round 08	Back	Home	Win	36	28	8	79.95	1	0	11	172	1	2	0	1	1	8	0	0	0	0	0	3	0	9	2	6	0
Brisbane Broncos	Coates, X	Cowboys	Round 09	Back	Away	Loss	18	19	1	79.95	1	1	14	134	2	2	2	0	1	17	0	5	32	0	0	2	0	5		3	2
Brisbane Broncos	Coates, X	Manly	Round 10	Back	Away	Loss	6	50	44	79.9667	0	0	11	151	1	1	1	1	1	5	0	3	30	0	0	1	6	5	1	6	1
Brisbane Broncos	Croft, B	Eels	Round 01	Spine	Home	Loss	16	24	8	79.9667	0	0	9	104	1	1	0	1	5	96	0	0	0	0	0	19	0	33	3	26	2
Brisbane Broncos	Croft, B	Titans	Round 02	Spine	Away	Loss	16	28	12	79.9667	0	1	17	118	1	1	0	2	5	89	0	0	0	0	0	31	1	22	2	21	1
Brisbane Broncos	Croft, B	Bulldogs	Round 03	Spine	Home	Win	24	0	24	73.4667	0	0	4	46	0	3	1	2	8	252	0	0	0	0	0	33	0	39	4	29	2
Brisbane Broncos	Croft, B	Storm	Round 04	Spine	Away	Loss	6	40	34	25.2833	0	0	2	23	1	1	0	0	0	0	0	0	0	0	0	7	0	26	2	16	1
Brisbane Broncos	Croft, B	Rabbitohs	Round 05	Interchange	Away	Loss	6	35	29	9.86667	0	0	1	4	0	0	0	0	2	45	0	0	0	0	0	7	1			0	1
Brisbane Broncos	Croft, B	Panthers	Round 06	Spine	Home	Loss	12	20	8	79.9333	0	2	10	67	0	1	0	0	18	563	0	0	0	0	0	31	1	34	2	23	3
Brisbane Broncos	Croft, B	Eels	Round 07	Spine	Away	Loss	6	46	40	79.9833	0	0	8	56	0	1	0	0	9	205	0	1	19	1	0	17	1	31	3	20	3
Brisbane Broncos	Dearden, T	Bulldogs	Round 03	Interchange	Home	Win	24	0	24	6.55	1	0	1	12	0	0	0	0	0	0	0	0	0	0	0	5	0	4		4	0
Brisbane Broncos	Dearden, T	Storm	Round 04	Interchange	Away	Loss	6	40	34	65.4833	0	1	9	65	0	0	0	0	4	180	0	0	0	0	0	38	1	28	1	23	4
Brisbane Broncos	Dearden, T	Rabbitohs	Round 05	Spine	Away	Loss	6	35	29	70.1167	0	0	9	88	1	4	0	0	3	128	0	0	0	1	0	27	3	23		20	3
Brisbane Broncos	Dearden, T	Panthers	Round 06	Spine	Home	Loss	12	20	8	79.9333	0	0	6	47	0	1	0	1	4	72	1	0	0	0	0	22	0	34	1	24	5
Brisbane Broncos	Dearden, T	Eels	Round 07	Spine	Away	Loss	6	46	40	79.9833	0	0	6	34	0	0	0	1	4	134	0	0	0	1	0	28	1	21		19	2
Brisbane Broncos	Farnworth, H	Eels	Round 01	Back	Home	Loss	16	24	8	79.9667	0	1	17	141	0	2	0	1	0	0	0	0	0	0	0	5	2	10		10	0
Brisbane Broncos	Farnworth, H	Titans	Round 02	Back	Away	Loss	16	28	12	79.9667	0	0	14	119	0	2	0	3	0	0	0	0	0	1	0	5	3	11	1	9	0
Brisbane Broncos	Farnworth, H	Bulldogs	Round 03	Back	Home	Win	24	0	24	80	0	1	18	270	3	5	0	1	2	40	0	0	0	0	0	6	0	20		17	2
Brisbane Broncos	Farnworth, H	Storm	Round 04	Back	Away	Loss	6	40	34	80	0	0	13	101	0	2	0	0	0	0	0	0	0	0	0	2	0	28	2	21	2
Brisbane Broncos	Farnworth, H	Eels	Round 07	Back	Away	Loss	6	46	40	79.9833	0	0	13	112	0	1	1	3	0	0	0	0	0	0	0	4	0	25	2	12	4
Brisbane Broncos	Farnworth, H	Titans	Round 08	Back	Home	Win	36	28	8	79.95	1	0	13	118	1	1	0	0	0	0	0	0	0	0	0	3	1	26	1	19	3
Brisbane Broncos	Farnworth, H	Cowboys	Round 09	Back	Away	Loss	18	19	1	79.95	0	0	21	230	1	6	0	3	0	0	0	1	17	0	1	2	1	15		14	1
Brisbane Broncos	Farnworth, H	Manly	Round 10	Back	Away	Loss	6	50	44	79.9667	0	0	11	140	1	5	1	1	2	31	1	0	0	0	0	4	1	35	1	24	4
Brisbane Broncos	Flegler, T	Eels	Round 01	Interchange	Home	Loss	16	24	8	49.0167	0	0	14	145	0	1	0	2	0	0	0	0	0	0	12	0	0	39	1	30	3
Brisbane Broncos	Flegler, T	Titans	Round 02	Forward	Away	Loss	16	28	12	33.6333	0	0	8	79	0	1	0	0	0	0	0	0	0	0	6	1	0	26	1	20	1
Brisbane Broncos	Flegler, T	Bulldogs	Round 03	Forward	Home	Win	24	0	24	48.7333	0	0	10	98	0	1	0	1	0	0	0	0	0	0	7	2	1	30	2	23	2
Brisbane Broncos	Flegler, T	Storm	Round 04	Interchange	Away	Loss	6	40	34	22.2833	0	0	2	18	0	0	0	0	0	0	0	0	0	0	2	0	0	21		18	1
Brisbane Broncos	Flegler, T	Rabbitohs	Round 05	Interchange	Away	Loss	6	35	29	34.9	0	0	10	85	0	0	0	2	0	0	0	0	0	0	10	1	1	25		23	0
Brisbane Broncos	Flegler, T	Panthers	Round 06	Interchange	Home	Loss	12	20	8	27.35	0	0	8	77	0	0	0	1	0	0	0	0	0	0	7	1	0	14		14	0
Brisbane Broncos	Flegler, T	Eels	Round 07	Interchange	Away	Loss	6	46	40	33.0833	0	0	4	24	0	0	2	0	0	0	0	0	0	0	4	3	0	29	3	21	2
Brisbane Broncos	Flegler, T	Titans	Round 08	Interchange	Home	Win	36	28	8	29.1167	0	0	6	59	0	2	2	1	0	0	0	0	0	0	5	2	0	18	1	12	3
Brisbane Broncos	Flegler, T	Cowboys	Round 09	Interchange	Away	Loss	18	19	1	44.4333	0	0	11	101	0	6	3	1	0	0	0	0	0	0	10	3	0	28		26	2
Brisbane Broncos	Flegler, T	Manly	Round 10	Forward	Away	Loss	6	50	44	50.0333	0	0	9	62	0	0	2	2	0	0	0	0	0	0	9	1	0	32	1	27	1
Brisbane Broncos	Gamble, T	Titans	Round 08	Spine	Home	Win	36	28	8	79.95	0	1	11	82	0	0	1	1	6	186	1	0	0	2	0	32	0	34		25	5
Brisbane Broncos	Gamble, T	Cowboys	Round 09	Spine	Away	Loss	18	19	1	79.95	0	1	4	26	0	0	0	2	5	150	0	0	0	0	0	30	1	41	2	32	3
Brisbane Broncos	Gamble, T	Manly	Round 10	Spine	Away	Loss	6	50	44	69.95	0	0	2	21	0	0	0	0	3	44	0	0	0	0	0	31	0	30	1	20	7
Brisbane Broncos	Glenn, A	Eels	Round 01	Forward	Home	Loss	16	24	8	79.9667	0	0	14	119	0	0	0	3	0	0	0	1	2	1	10	0	1	51	2	42	3
Brisbane Broncos	Glenn, A	Titans	Round 02	Forward	Away	Loss	16	28	12	79.9667	0	0	8	56	0	1	0	4	0	0	0	0	0	0	8	1	0	35	2	30	1
Brisbane Broncos	Glenn, A	Bulldogs	Round 03	Forward	Home	Win	24	0	24	80	0	0	15	148	0	3	0	2	0	0	0	0	0	0	15	8	0	32		30	1
Brisbane Broncos	Glenn, A	Storm	Round 04	Forward	Away	Loss	6	40	34	80	0	0	6	51	0	0	0	1	0	0	0	0	0	0	5	6	0	53	6	34	7
Brisbane Broncos	Glenn, A	Rabbitohs	Round 05	Forward	Away	Loss	6	35	29	79.9833	0	0	7	63	0	1	0	1	0	0	0	0	0	0	6	5	0	45		42	3
Brisbane Broncos	Glenn, A	Panthers	Round 06	Forward	Home	Loss	12	20	8	59.75	0	0	6	54	0	0	0	0	0	0	0	0	0	0	4	4	1	42	1	37	3
Brisbane Broncos	Haas, P	Storm	Round 04	Forward	Away	Loss	6	40	34	69.35	0	0	14	151	0	3	0	1	0	0	0	0	0	0	12	3	0	41	3	33	2
Brisbane Broncos	Haas, P	Rabbitohs	Round 05	Forward	Away	Loss	6	35	29	66.15	0	0	16	170	0	5	1	2	0	0	0	1	1	0	14	2	1	41		39	0
Brisbane Broncos	Haas, P	Panthers	Round 06	Forward	Home	Loss	12	20	8	62.7833	0	0	20	211	0	1	0	2	0	0	0	0	0	0	18	0	0	43	2	34	1
Brisbane Broncos	Haas, P	Eels	Round 07	Forward	Away	Loss	6	46	40	56.95	0	0	15	186	1	8	0	3	0	0	0	0	0	0	15	1	1	39	1	34	2
Brisbane Broncos	Haas, P	Titans	Round 08	Forward	Home	Win	36	28	8	62.0333	0	0	16	173	0	3	0	3	0	0	0	0	0	0	15	1	0	42	1	36	0
Brisbane Broncos	Haas, P	Cowboys	Round 09	Forward	Away	Loss	18	19	1	62	0	0	15	164	0	6	0	4	0	0	0	0	0	0	15	0	1	46	1	44	0
Brisbane Broncos	Haas, P	Manly	Round 10	Forward	Away	Loss	6	50	44	59.7667	0	0	11	119	0	0	0	2	0	0	0	0	0	0	11	0	0	41	2	32	1
Brisbane Broncos	Isaako, J	Eels	Round 01	Spine	Home	Loss	16	24	8	79.9667	0	0	15	97	0	5	1	0	1	13	1	8	45	1	0	27	0	4		3	2
Brisbane Broncos	Isaako, J	Titans	Round 02	Spine	Away	Loss	16	28	12	79.9667	0	0	20	182	1	8	2	1	1	21	1	7	83	3	0	23	3	3		1	4
Brisbane Broncos	Isaako, J	Bulldogs	Round 03	Back	Home	Win	24	0	24	80	1	1	18	202	2	4	0	1	0	0	0	10	60	0	0	11	0	4		2	0
Brisbane Broncos	Isaako, J	Storm	Round 04	Spine	Away	Loss	6	40	34	80	0	0	17	111	0	2	0	0	1	34	0	9	46	1	0	12	2	6		4	1
Brisbane Broncos	Isaako, J	Rabbitohs	Round 05	Spine	Away	Loss	6	35	29	79.9833	1	0	20	130	1	3	1	0	2	20	0	12	73	0	0	6	0	3		2	2
Brisbane Broncos	Isaako, J	Panthers	Round 06	Spine	Home	Loss	12	20	8	79.9333	0	0	22	225	0	4	0	2	1	20	0	11	120	0	0	11	1	8		7	1
Brisbane Broncos	Isaako, J	Eels	Round 07	Spine	Away	Loss	6	46	40	79.9833	0	0	14	156	0	2	1	3	0	0	0	3	29	2	0	13	2	9	1	2	5
Brisbane Broncos	Isaako, J	Titans	Round 08	Spine	Home	Win	36	28	8	79.95	2	2	12	138	2	9	0	0	0	0	0	5	44	0	0	13	0	6		1	3
Brisbane Broncos	Isaako, J	Cowboys	Round 09	Spine	Away	Loss	18	19	1	79.95	0	1	13	111	0	1	0	0	0	0	0	3	43	2	0	15	3	5	1	3	2
Brisbane Broncos	Isaako, J	Manly	Round 10	Spine	Away	Loss	6	50	44	79.9667	1	0	14	107	1	3	1	0	0	0	0	5	24	1	0	16	0	11		6	3
Brisbane Broncos	Junior, T	Eels	Round 01	Forward	Home	Loss	16	24	8	38.7667	0	0	16	122	0	1	7	0	0	0	0	0	0	1	14	3	1	31	1	25	0
Brisbane Broncos	Junior, T	Titans	Round 02	Forward	Away	Loss	16	28	12	50.9333	1	0	21	188	1	6	3	4	0	0	0	0	0	1	14	6	1	37	1	28	2
Brisbane Broncos	Junior, T	Bulldogs	Round 03	Forward	Home	Win	24	0	24	56.8167	0	0	16	150	0	3	3	1	0	0	0	0	0	0	12	10	0	34		31	0
Brisbane Broncos	Junior, T	Storm	Round 04	Interchange	Away	Loss	6	40	34	31.7333	0	0	9	71	0	2	1	0	0	0	0	0	0	2	6	3	1	20		17	2
Brisbane Broncos	Junior, T	Rabbitohs	Round 05	Forward	Away	Loss	6	35	29	41.4833	0	0	10	114	0	1	3	1	0	0	0	0	0	0	9	0	0	29	1	22	2
Brisbane Broncos	Junior, T	Panthers	Round 06	Forward	Home	Loss	12	20	8	79.9333	1	0	13	80	0	3	0	4	0	0	0	0	0	1	11	5	2	40		35	4
Brisbane Broncos	Junior, T	Eels	Round 07	Forward	Away	Loss	6	46	40	79.9833	1	0	12	67	1	5	4	4	0	0	0	0	0	3	9	2	0	42		34	2
Brisbane Broncos	Junior, T	Titans	Round 08	Forward	Home	Win	36	28	8	79.95	0	1	19	167	0	4	2	3	0	0	0	0	0	1	13	7	1	31	1	25	5
Brisbane Broncos	Junior, T	Cowboys	Round 09	Forward	Away	Loss	18	19	1	79.95	0	0	11	86	0	3	2	2	0	0	0	0	0	0	6	7	1	50	2	36	3
Brisbane Broncos	Junior, T	Manly	Round 10	Forward	Away	Loss	6	50	44	79.9667	0	0	12	113	0	0	1	2	1	10	0	0	0	0	10	6	2	51	2	36	6
Brisbane Broncos	Kennar, R	Rabbitohs	Round 05	Back	Away	Loss	6	35	29	79.9833	0	0	8	60	0	0	0	0	0	0	0	0	0	0	0	4	0	32	2	22	5
Brisbane Broncos	Kennar, R	Panthers	Round 06	Back	Home	Loss	12	20	8	79.9333	0	1	9	82	0	2	2	1	0	0	0	0	0	0	0	3	0	26	1	18	5
Brisbane Broncos	Kennedy, R	Titans	Round 02	Interchange	Away	Loss	16	28	12	15.4167	0	0	6	71	0	1	0	2	0	0	0	0	0	0	4	0	0	4		4	0
Brisbane Broncos	Kennedy, R	Bulldogs	Round 03	Interchange	Home	Win	24	0	24	18.6667	0	0	5	69	0	1	0	0	0	0	0	0	0	0	3	0	0	13		12	0
Brisbane Broncos	Kennedy, R	Eels	Round 07	Interchange	Away	Loss	6	46	40	22.05	0	0	4	32	0	0	1	0	0	0	0	0	0	0	4	1	1	16		11	4
Brisbane Broncos	Kennedy, R	Titans	Round 08	Interchange	Home	Win	36	28	8	28.2667	0	0	8	86	0	0	2	0	0	0	0	0	0	0	5	0	0	26		21	1
Brisbane Broncos	Kennedy, R	Cowboys	Round 09	Interchange	Away	Loss	18	19	1	30.3333	1	0	6	56	1	2	2	0	0	0	0	0	0	0	5	0	0	27		20	2
Brisbane Broncos	Kennedy, R	Manly	Round 10	Interchange	Away	Loss	6	50	44	30.5833	0	0	5	34	0	0	0	0	0	0	0	0	0	0	5	1	0	29		25	1
Brisbane Broncos	Levi, D	Eels	Round 07	Interchange	Away	Loss	6	46	40	39.8	0	0	5	49	1	0	0	1	0	0	0	0	0	5	0	26	3	35	2	27	4
Brisbane Broncos	Levi, D	Titans	Round 08	Interchange	Home	Win	36	28	8	22.8833	0	0	1	9	0	0	0	0	0	0	0	0	0	0	1	28	1	16		13	2
Brisbane Broncos	Levi, D	Cowboys	Round 09	Interchange	Away	Loss	18	19	1	1.68333	0	0	0	0	0	0	0	0	0	0	0	0	0	0	0	0	0	2		2	0
Brisbane Broncos	Levi, D	Manly	Round 10	Interchange	Away	Loss	6	50	44	47.2167	0	0	3	22	0	1	0	0	0	0	0	0	0	2	1	41	0	30		24	5
Brisbane Broncos	Lodge, M	Eels	Round 01	Forward	Home	Loss	16	24	8	18.0167	0	0	6	61	0	0	0	0	0	0	0	0	0	0	4	0	0	13	1	11	1
Brisbane Broncos	Lodge, M	Storm	Round 04	Forward	Away	Loss	6	40	34	49.25	0	0	8	72	0	1	0	1	0	0	0	0	0	0	7	4	0	39	2	27	4
Brisbane Broncos	Lodge, M	Rabbitohs	Round 05	Forward	Away	Loss	6	35	29	45.0833	0	0	16	155	0	2	2	1	0	0	0	0	0	0	7	4	0	33	1	27	2
Brisbane Broncos	Lodge, M	Panthers	Round 06	Forward	Home	Loss	12	20	8	38.2333	0	0	15	144	0	7	3	1	0	0	0	0	0	0	11	0	1	22	1	17	2
Brisbane Broncos	Lodge, M	Eels	Round 07	Forward	Away	Loss	6	46	40	47.0167	0	0	14	106	0	2	2	3	0	0	0	0	0	0	12	4	1	39	1	30	6
Brisbane Broncos	Lodge, M	Titans	Round 08	Forward	Home	Win	36	28	8	46.85	0	0	12	121	0	0	0	1	0	0	0	0	0	0	9	1	0	24		23	1
Brisbane Broncos	Lodge, M	Cowboys	Round 09	Forward	Away	Loss	18	19	1	45.8167	0	0	18	158	0	6	2	6	0	0	0	0	0	0	15	2	1	25		23	3
Brisbane Broncos	Lodge, M	Manly	Round 10	Forward	Away	Loss	6	50	44	49.3833	0	0	9	79	0	2	3	1	0	0	0	1	-8	0	7	3	0	41	4	27	2
Brisbane Broncos	Mead, D	Eels	Round 01	Back	Home	Loss	16	24	8	79.9667	1	0	16	192	2	3	1	0	0	0	0	4	43	2	0	4	2	12		7	4
Brisbane Broncos	Mead, D	Titans	Round 02	Back	Away	Loss	16	28	12	79.9667	0	0	12	100	0	0	1	1	0	0	0	0	0	1	0	5	1	6	1	4	2
Brisbane Broncos	Mead, D	Bulldogs	Round 03	Back	Home	Win	24	0	24	80	0	0	20	209	0	4	2	0	0	0	0	3	42	1	0	12	1	8		7	0
Brisbane Broncos	Mead, D	Storm	Round 04	Back	Away	Loss	6	40	34	80	0	0	15	148	0	1	1	0	1	40	0	1	4	0	0	1	1	12		10	2
Brisbane Broncos	Mead, D	Rabbitohs	Round 05	Back	Away	Loss	6	35	29	79.9833	0	0	9	72	0	0	0	1	0	0	0	0	0	0	0	1	0	22	1	10	5
Brisbane Broncos	Mead, D	Panthers	Round 06	Back	Home	Loss	12	20	8	79.9333	0	0	15	149	0	0	1	0	0	0	0	0	0	0	0	4	0	14		10	3
Brisbane Broncos	Mead, D	Eels	Round 07	Back	Away	Loss	6	46	40	79.9833	0	0	10	90	0	0	1	1	1	22	0	0	0	1	0	3	1	17	1	9	8
Brisbane Broncos	Milford, A	Eels	Round 01	Spine	Home	Loss	16	24	8	79.9667	0	2	9	108	1	1	2	2	15	495	0	0	0	1	0	38	0	27	5	9	7
Brisbane Broncos	Milford, A	Titans	Round 02	Spine	Away	Loss	16	28	12	79.9667	0	0	12	73	0	0	0	0	10	227	2	0	0	0	0	29	2	23	2	15	5
Brisbane Broncos	Milford, A	Bulldogs	Round 03	Spine	Home	Win	24	0	24	80	0	0	13	101	0	5	2	0	10	335	1	0	0	1	0	42	2	23		19	2
Brisbane Broncos	Milford, A	Storm	Round 04	Spine	Away	Loss	6	40	34	80	0	0	14	113	0	2	2	0	13	546	0	0	0	0	0	35	2	19	3	13	1
Brisbane Broncos	Milford, A	Rabbitohs	Round 05	Spine	Away	Loss	6	35	29	79.9833	0	0	6	46	0	4	2	0	11	418	1	0	0	0	0	20	0	26	1	19	5
Brisbane Broncos	Milford, A	Titans	Round 08	Spine	Home	Win	36	28	8	79.95	0	1	4	23	0	1	0	1	8	291	1	0	0	0	0	30	0	25	3	13	2
Brisbane Broncos	Milford, A	Cowboys	Round 09	Spine	Away	Loss	18	19	1	79.95	0	0	6	62	1	3	1	0	8	214	0	0	0	2	0	45	0	15		12	2
Brisbane Broncos	Milford, A	Manly	Round 10	Spine	Away	Loss	6	50	44	79.9667	0	0	4	32	0	1	1	0	8	232	0	0	0	0	0	21	1	37	2	20	5
Brisbane Broncos	Niu, T	Eels	Round 01	Back	Home	Loss	16	24	8	79.9667	0	0	17	111	0	2	1	2	0	0	0	0	0	0	0	4	2	17	1	15	1
Brisbane Broncos	Niu, T	Titans	Round 02	Back	Away	Loss	16	28	12	79.9667	1	0	14	135	0	3	3	0	1	15	1	1	5	1	0	3	0	22	2	15	5
Brisbane Broncos	Niu, T	Bulldogs	Round 03	Back	Home	Win	24	0	24	80	0	0	15	117	0	0	2	1	1	4	0	0	0	3	0	9	1	22	1	18	2
Brisbane Broncos	Niu, T	Storm	Round 04	Back	Away	Loss	6	40	34	80	0	0	15	72	0	1	2	0	1	20	0	0	0	3	0	10	0	19	1	15	2
Brisbane Broncos	Niu, T	Rabbitohs	Round 05	Back	Away	Loss	6	35	29	79.9833	0	0	15	136	0	1	0	3	0	0	0	1	4	5	0	5	0	19	1	15	2
Brisbane Broncos	Oates, C	Panthers	Round 06	Interchange	Home	Loss	12	20	8	79.9333	0	0	17	164	0	4	0	0	0	0	0	4	34	0	0	1	1	8	1	4	1
Brisbane Broncos	Oates, C	Eels	Round 07	Back	Away	Loss	6	46	40	79.9833	0	0	15	138	0	2	0	3	0	0	0	4	32	0	0	1	2	5	1	3	1
Brisbane Broncos	Oates, C	Titans	Round 08	Back	Home	Win	36	28	8	79.95	1	0	12	200	0	1	0	0	0	0	0	2	12	0	0	0	0	8		7	0
Brisbane Broncos	Oates, C	Cowboys	Round 09	Back	Away	Loss	18	19	1	79.95	0	0	18	189	0	1	0	2	0	0	0	0	0	0	0	2	2			1	0
Brisbane Broncos	Oates, C	Manly	Round 10	Back	Away	Loss	6	50	44	79.9667	0	0	10	92	0	2	0	0	0	0	0	0	0	0	0	1	1	9		7	0
Brisbane Broncos	Riki, J	Eels	Round 01	Forward	Home	Loss	16	24	8	79.9667	0	0	8	61	0	2	1	2	0	0	0	0	0	0	8	1	0	51	4	31	10
Brisbane Broncos	Riki, J	Titans	Round 02	Forward	Away	Loss	16	28	12	79.9667	0	0	16	194	1	5	0	5	0	0	0	0	0	1	15	1	1	40	1	38	2
Brisbane Broncos	Riki, J	Bulldogs	Round 03	Forward	Home	Win	24	0	24	80	0	0	12	82	0	0	1	2	0	0	0	0	0	0	12	2	1	44	3	35	1
Brisbane Broncos	Riki, J	Storm	Round 04	Forward	Away	Loss	6	40	34	80	0	0	11	87	0	1	1	1	0	0	0	0	0	0	10	0	0	48	2	41	3
Brisbane Broncos	Riki, J	Rabbitohs	Round 05	Forward	Away	Loss	6	35	29	65.5667	0	0	10	52	0	0	1	1	0	0	0	1	5	0	9	3	1	37		34	3
Brisbane Broncos	Riki, J	Panthers	Round 06	Interchange	Home	Loss	12	20	8	20.1833	0	0	4	36	0	2	0	1	0	0	0	0	0	0	3	0	0	18	1	15	0
Brisbane Broncos	Riki, J	Eels	Round 07	Interchange	Away	Loss	6	46	40	79.9833	0	0	6	36	0	1	0	2	0	0	0	0	0	0	6	3	0	40	2	35	1
Brisbane Broncos	Riki, J	Titans	Round 08	Forward	Home	Win	36	28	8	79.95	0	0	5	34	0	0	1	1	0	0	0	0	0	0	5	0	1	33	2	27	1
Brisbane Broncos	Riki, J	Cowboys	Round 09	Forward	Away	Loss	18	19	1	79.95	0	0	12	91	0	1	0	3	0	0	0	0	0	0	12	2	2	37		36	1
Brisbane Broncos	Riki, J	Manly	Round 10	Forward	Away	Loss	6	50	44	69.9667	0	0	7	53	0	0	0	3	0	0	0	0	0	0	6	2	0	32	2	24	1
Brisbane Broncos	Te'o, B	Eels	Round 01	Interchange	Home	Loss	16	24	8	47.2	0	0	5	37	0	1	0	0	0	0	0	0	0	0	4	3	0	10		8	1
Brisbane Broncos	Te'o, B	Titans	Round 02	Interchange	Away	Loss	16	28	12	30.35	0	0	8	77	0	0	0	4	0	0	0	0	0	0	5	2	0	25	1	21	1
Brisbane Broncos	Te'o, B	Bulldogs	Round 03	Interchange	Home	Win	24	0	24	23.95	0	0	7	73	0	2	0	2	0	0	0	0	0	0	7	5	0	12	2	7	1
Brisbane Broncos	Te'o, B	Storm	Round 04	Interchange	Away	Loss	6	40	34	14.0833	0	0	2	15	0	0	0	0	0	0	0	0	0	0	1	1	0	17	2	12	0
Brisbane Broncos	Te'o, B	Rabbitohs	Round 05	Interchange	Away	Loss	6	35	29	38.5167	0	0	8	72	0	0	0	3	0	0	0	0	0	0	7	0	0	22	1	16	3
Brisbane Broncos	Turpin, J	Eels	Round 01	Spine	Home	Loss	16	24	8	79.9667	0	0	6	40	0	0	0	2	4	150	0	0	0	5	1	106	1	54	2	42	1
Brisbane Broncos	Turpin, J	Titans	Round 02	Spine	Away	Loss	16	28	12	79.9667	0	0	5	26	0	0	0	0	1	-14	0	1	0	4	0	103	0	45	2	35	3
Brisbane Broncos	Turpin, J	Bulldogs	Round 03	Spine	Home	Win	24	0	24	80	0	0	4	30	0	1	0	1	2	92	0	0	0	4	0	100	0	56	2	49	0
Brisbane Broncos	Turpin, J	Storm	Round 04	Spine	Away	Loss	6	40	34	80	0	0	4	44	0	0	0	1	1	46	0	0	0	4	0	70	0	65	3	56	0
Brisbane Broncos	Turpin, J	Rabbitohs	Round 05	Spine	Away	Loss	6	35	29	79.9833	0	0	4	30	0	0	0	0	2	84	0	0	0	4	0	89	2	64	2	56	1
Brisbane Broncos	Turpin, J	Panthers	Round 06	Spine	Home	Loss	12	20	8	79.9333	0	0	2	13	0	0	0	0	1	38	0	0	0	0	2	123	1	69	4	53	1
Brisbane Broncos	Turpin, J	Eels	Round 07	Spine	Away	Loss	6	46	40	40.3	0	1	2	23	0	1	0	0	0	0	0	0	0	2	0	53	0	30	1	27	2
Brisbane Broncos	Turpin, J	Titans	Round 08	Spine	Home	Win	36	28	8	57.0667	0	0	2	15	0	0	0	1	0	0	0	0	0	2	0	69	0	25		24	0
Brisbane Broncos	Turpin, J	Cowboys	Round 09	Spine	Away	Loss	18	19	1	79.95	0	0	1	10	0	0	0	0	1	42	0	0	0	1	0	105	0	56	1	52	1
Brisbane Broncos	Turpin, J	Manly	Round 10	Spine	Away	Loss	6	50	44	32.75	0	0	2	16	0	0	0	1	0	0	0	0	0	0	2	33	1	34	3	25	0
Canberra Raiders	Aekins, C	Eels	Round 06	Spine	Home	Loss	10	35	25	80	0	0	20	195	0	3	0	3	0	0	0	9	95	2	0	8	0	4		2	1
Canberra Raiders	Aekins, C	Cowboys	Round 07	Spine	Away	Loss	24	26	2	79.95	0	0	25	215	0	4	1	0	0	0	0	9	95	0	0	13	0	3		3	0
Canberra Raiders	Aekins, C	Rabbitohs	Round 08	Spine	Home	Loss	20	34	14	80	0	1	16	193	1	3	0	1	1	38	0	8	76	1	0	7	1	1	1	0	1
Canberra Raiders	Aekins, C	Knights	Round 09	Spine	Home	Loss	16	24	8	79.9833	0	0	16	123	1	6	0	1	1	0	0	6	39	2	0	11	1	5		4	2
Canberra Raiders	Aekins, C	Bulldogs	Round 10	Spine	Away	Win	20	18	2	79.9667	0	3	18	165	0	3	1	2	0	0	0	3	42	1	0	12	0	7		6	1
Canberra Raiders	Croker, J	Warriors	Round 03	Back	Home	Loss	31	34	3	79.85	0	0	10	76	0	0	1	1	0	0	0	1	0	0	0	3	1	11	1	6	3
Canberra Raiders	Croker, J	Titans	Round 04	Back	Away	Win	20	4	16	80	0	1	3	30	0	0	0	0	0	0	0	0	0	0	0	5	1	24	2	12	6
Canberra Raiders	Croker, J	Panthers	Round 05	Back	Away	Loss	10	30	20	79.95	1	0	12	87	1	1	0	1	1	1	0	4	22	0	0	2	2	13	1	8	1
Canberra Raiders	Croker, J	Eels	Round 06	Back	Home	Loss	10	35	25	80	0	0	8	69	1	1	0	0	0	0	0	0	0	0	0	3	0	12		9	3
Canberra Raiders	Croker, J	Cowboys	Round 07	Back	Away	Loss	24	26	2	79.95	0	0	12	82	0	0	0	2	2	36	0	0	0	0	2	5	3	9		7	2
Canberra Raiders	Guler, E	Eels	Round 06	Interchange	Home	Loss	10	35	25	45.6167	0	0	13	116	0	1	1	1	0	0	0	0	0	0	11	0	0	39	1	31	3
Canberra Raiders	Guler, E	Cowboys	Round 07	Forward	Away	Loss	24	26	2	57.2667	1	0	16	126	1	1	0	4	0	0	0	0	0	0	15	1	2	43		38	3
Canberra Raiders	Guler, E	Rabbitohs	Round 08	Forward	Home	Loss	20	34	14	54.4333	0	0	14	121	0	0	1	2	0	0	0	0	0	0	9	0	0	34		29	1
Canberra Raiders	Guler, E	Knights	Round 09	Forward	Home	Loss	16	24	8	38.45	0	0	9	97	0	0	0	0	0	0	0	0	0	0	7	1	1	36	1	30	1
Canberra Raiders	Guler, E	Bulldogs	Round 10	Forward	Away	Win	20	18	2	31.4	0	0	12	106	0	0	0	1	0	0	0	0	0	0	9	2	0	21	2	14	2
Canberra Raiders	Harawira-Naera, C	Cowboys	Round 07	Interchange	Away	Loss	24	26	2	79.95	0	0	8	61	0	5	1	2	0	0	0	0	0	0	7	2	1	38		34	4
Canberra Raiders	Harawira-Naera, C	Rabbitohs	Round 08	Forward	Home	Loss	20	34	14	80	0	0	6	38	0	1	2	0	0	0	0	0	0	1	3	2	0	45	1	34	6
Canberra Raiders	Harawira-Naera, C	Knights	Round 09	Forward	Home	Loss	16	24	8	79.9833	0	0	6	48	0	2	1	2	1	27	0	0	0	0	5	1	0	54	5	37	3
Canberra Raiders	Harawira-Naera, C	Bulldogs	Round 10	Forward	Away	Win	20	18	2	79.9667	1	0	14	119	0	3	0	4	1	29	0	1	-2	0	13	2	0	47		36	6
Canberra Raiders	Havili, S	Tigers	Round 01	Interchange	Home	Win	30	12	18	23.4333	0	0	3	32	0	0	0	1	0	0	0	0	0	0	3	0	0	22	1	18	0
Canberra Raiders	Havili, S	Sharks	Round 02	Interchange	Away	Win	12	10	2	19.1667	0	0	3	19	0	0	0	0	0	0	0	0	0	0	2	1	1	11	1	9	0
Canberra Raiders	Havili, S	Warriors	Round 03	Interchange	Home	Loss	31	34	3	67.2833	0	0	6	82	0	2	0	2	0	0	0	0	0	0	6	1	0	40	3	31	0
Canberra Raiders	Havili, S	Titans	Round 04	Interchange	Away	Win	20	4	16	34.05	0	0	9	106	0	0	1	2	0	0	0	0	0	0	8	0	0	24	1	21	0
Canberra Raiders	Havili, S	Panthers	Round 05	Interchange	Away	Loss	10	30	20	56.5833	0	0	4	31	0	1	0	1	0	0	0	0	0	0	3	0	0	34		28	5
Canberra Raiders	Havili, S	Eels	Round 06	Interchange	Home	Loss	10	35	25	29.8333	0	0	3	32	0	0	0	1	0	0	0	0	0	0	3	0	0	16		15	2
Canberra Raiders	Havili, S	Cowboys	Round 07	Interchange	Away	Loss	24	26	2	7.98333	0	0	1	7	0	0	0	0	0	0	0	0	0	1	0	14	0	8		8	0
Canberra Raiders	Havili, S	Rabbitohs	Round 08	Interchange	Home	Loss	20	34	14	27.4333	0	0	6	61	0	1	1	0	0	0	0	0	0	0	5	3	0	30		27	1
Canberra Raiders	Havili, S	Knights	Round 09	Interchange	Home	Loss	16	24	8	15.9167	0	0	4	34	0	0	1	1	0	0	0	0	0	0	3	2	0	12	1	10	0
Canberra Raiders	Hodgson, J	Tigers	Round 01	Spine	Home	Win	30	12	18	79.9667	0	0	7	36	0	1	0	3	0	0	0	0	0	7	0	115	1	49	1	41	5
Canberra Raiders	Hodgson, J	Sharks	Round 02	Spine	Away	Win	12	10	2	79.9667	0	1	4	25	0	1	0	1	1	43	0	0	0	4	0	122	1	45		41	4
Canberra Raiders	Hodgson, J	Warriors	Round 03	Spine	Home	Loss	31	34	3	79.85	0	2	4	40	0	0	0	0	2	62	1	0	0	1	0	84	0	65	4	42	6
Canberra Raiders	Hodgson, J	Titans	Round 04	Spine	Away	Win	20	4	16	80	0	1	5	40	0	1	0	1	1	60	0	0	0	3	2	126	1	55	1	46	3
Canberra Raiders	Hodgson, J	Panthers	Round 05	Spine	Away	Loss	10	30	20	64.5	0	0	3	26	0	2	1	0	2	65	0	0	0	2	0	89	1	45	3	35	4
Canberra Raiders	Hodgson, J	Eels	Round 06	Spine	Home	Loss	10	35	25	62.75	0	1	3	12	1	1	0	1	5	126	0	0	0	3	0	84	0	58	1	53	3
Canberra Raiders	Hodgson, J	Bulldogs	Round 10	Interchange	Away	Win	20	18	2	34.85	0	0	7	69	1	1	0	0	0	0	0	0	0	0	4	14	1	19		16	2
Canberra Raiders	Horsburgh, C	Cowboys	Round 07	Interchange	Away	Loss	24	26	2	31.1833	0	0	6	59	0	1	2	2	0	0	0	0	0	0	5	3	0	29	1	25	2
Canberra Raiders	Horsburgh, C	Rabbitohs	Round 08	Interchange	Home	Loss	20	34	14	42.6167	0	0	10	88	0	0	0	1	0	0	0	0	0	0	8	1	1	45	1	40	1
Canberra Raiders	Horsburgh, C	Knights	Round 09	Interchange	Home	Loss	16	24	8	48.3667	0	0	15	135	0	1	2	3	0	0	0	0	0	0	6	1	0	35		29	2
Canberra Raiders	Horsburgh, C	Bulldogs	Round 10	Interchange	Away	Win	20	18	2	31.5667	0	0	12	128	0	1	1	1	0	0	0	0	0	0	5	3	1	37	3	23	2
Canberra Raiders	James, R	Tigers	Round 01	Interchange	Home	Win	30	12	18	40.7667	1	0	11	93	1	3	0	5	0	0	0	0	0	0	11	0	0	22		21	2
Canberra Raiders	James, R	Sharks	Round 02	Interchange	Away	Win	12	10	2	39.55	0	0	13	144	1	4	0	6	0	0	0	0	0	0	12	0	0	28		25	1
Canberra Raiders	James, R	Warriors	Round 03	Interchange	Home	Loss	31	34	3	2.58333	0	0	2	19	0	0	0	1	0	0	0	0	0	0	2	0	0	5		3	1
Canberra Raiders	James, R	Titans	Round 04	Interchange	Away	Win	20	4	16	42.2333	0	0	11	106	0	3	0	3	0	0	0	0	0	0	10	4	0	38		32	1
Canberra Raiders	James, R	Panthers	Round 05	Interchange	Away	Loss	10	30	20	47.1	0	0	10	82	0	1	0	3	0	0	0	0	0	0	9	1	0	42	3	30	3
Canberra Raiders	James, R	Cowboys	Round 07	Forward	Away	Loss	24	26	2	33.5833	0	0	6	57	0	0	0	1	0	0	0	0	0	0	5	0	0	31		30	1
Canberra Raiders	James, R	Rabbitohs	Round 08	Forward	Home	Loss	20	34	14	22.5167	0	0	3	38	0	0	0	0	0	0	0	0	0	0	1	0	0	16		14	1
Canberra Raiders	James, R	Bulldogs	Round 10	Interchange	Away	Win	20	18	2	30.65	0	0	8	63	0	0	0	3	0	0	0	0	0	0	6	2	0	33	1	24	0
Canberra Raiders	Kris, S	Tigers	Round 01	Back	Home	Win	30	12	18	79.9667	0	0	6	88	1	2	0	2	0	0	0	0	0	1	0	1	1	11	1	8	2
Canberra Raiders	Kris, S	Sharks	Round 02	Back	Away	Win	12	10	2	79.9667	1	0	11	115	1	5	0	3	1	38	1	0	0	0	1	4	0	19	2	14	1
Canberra Raiders	Kris, S	Warriors	Round 03	Interchange	Home	Loss	31	34	3	12.55	0	0	1	7	0	0	0	0	0	0	0	0	0	0	1	0	0	13	1	9	2
Canberra Raiders	Kris, S	Titans	Round 04	Back	Away	Win	20	4	16	80	0	0	10	96	0	0	0	2	0	0	0	0	0	1	0	0	0	23	1	16	5
Canberra Raiders	Kris, S	Panthers	Round 05	Back	Away	Loss	10	30	20	79.95	0	0	12	122	0	4	0	1	0	0	0	0	0	3	0	4	0	27	2	17	2
Canberra Raiders	Kris, S	Cowboys	Round 07	Back	Away	Loss	24	26	2	79.95	0	0	13	102	0	0	0	1	0	0	0	1	-2	2	0	4	1	4		3	1
Canberra Raiders	Kris, S	Rabbitohs	Round 08	Back	Home	Loss	20	34	14	80	1	0	11	103	1	0	0	1	0	0	0	1	7	2	0	0	2	18	1	15	0
Canberra Raiders	Kris, S	Knights	Round 09	Back	Home	Loss	16	24	8	79.9833	0	0	12	108	0	2	0	3	0	0	0	0	0	1	0	4	1	9		8	1
Canberra Raiders	Kris, S	Bulldogs	Round 10	Back	Away	Win	20	18	2	79.9667	1	0	8	93	1	6	0	2	0	0	0	0	0	2	0	4	1	18	1	12	6
Canberra Raiders	Lui, D	Tigers	Round 01	Forward	Home	Win	30	12	18	17.15	0	0	5	46	0	0	0	1	0	0	0	0	0	0	4	3	1	17		16	1
Canberra Raiders	Lui, D	Sharks	Round 02	Forward	Away	Win	12	10	2	21.3	0	0	6	51	0	1	0	3	0	0	0	0	0	0	5	1	0	16	1	14	0
Canberra Raiders	Lui, D	Titans	Round 04	Forward	Away	Win	20	4	16	17.1333	0	0	5	44	0	0	0	0	0	0	0	0	0	0	4	0	1	20		17	1
Canberra Raiders	Lui, D	Bulldogs	Round 10	Interchange	Away	Win	20	18	2	25.85	0	0	8	67	0	1	0	1	0	0	0	0	0	0	5	1	0	23	1	17	0
Canberra Raiders	Nicoll-Klokstad, C	Tigers	Round 01	Spine	Home	Win	30	12	18	79.9667	1	0	19	210	0	2	0	3	0	0	0	4	48	1	0	4	1	7		6	1
Canberra Raiders	Nicoll-Klokstad, C	Sharks	Round 02	Spine	Away	Win	12	10	2	79.9667	0	0	17	140	1	5	0	1	0	0	0	7	50	2	0	13	1	4		4	0
Canberra Raiders	Nicoll-Klokstad, C	Warriors	Round 03	Spine	Home	Loss	31	34	3	79.85	0	0	24	190	0	1	0	2	0	0	0	5	18	3	0	3	0	5		2	1
Canberra Raiders	Nicoll-Klokstad, C	Titans	Round 04	Spine	Away	Win	20	4	16	80	0	0	27	271	0	6	2	1	0	0	0	9	89	2	0	3	1	7		6	2
Canberra Raiders	Nicoll-Klokstad, C	Panthers	Round 05	Spine	Away	Loss	10	30	20	23.3667	0	0	5	40	0	0	0	0	0	0	0	1	6	0	0	6	0	1		1	0
Canberra Raiders	Papalii, J	Tigers	Round 01	Forward	Home	Win	30	12	18	49.2333	0	0	10	90	0	2	1	1	0	0	0	0	0	0	9	1	1	36	1	28	3
Canberra Raiders	Papalii, J	Sharks	Round 02	Forward	Away	Win	12	10	2	49.95	0	0	12	130	0	4	1	3	0	0	0	0	0	0	10	2	0	36	2	31	1
Canberra Raiders	Papalii, J	Warriors	Round 03	Forward	Home	Loss	31	34	3	68.95	0	0	20	210	0	1	1	3	0	0	0	0	0	0	14	1	0	41	1	31	2
Canberra Raiders	Papalii, J	Titans	Round 04	Forward	Away	Win	20	4	16	50.45	1	0	21	194	1	3	0	0	0	0	0	0	0	0	16	3	1	31		29	1
Canberra Raiders	Papalii, J	Panthers	Round 05	Forward	Away	Loss	10	30	20	55.1	0	0	15	121	0	2	3	1	0	0	0	0	0	0	12	1	0	30		28	0
Canberra Raiders	Papalii, J	Eels	Round 06	Forward	Home	Loss	10	35	25	55.8833	0	0	13	130	0	2	2	1	0	0	0	0	0	0	10	1	0	39	1	36	1
Canberra Raiders	Papalii, J	Cowboys	Round 07	Interchange	Away	Loss	24	26	2	40.7333	0	0	11	110	0	1	2	1	0	0	0	0	0	0	9	0	0	28		28	0
Canberra Raiders	Papalii, J	Knights	Round 09	Forward	Home	Loss	16	24	8	42.55	0	0	12	131	1	6	3	2	1	14	1	0	0	0	10	1	0	28	1	24	2
Canberra Raiders	Papalii, J	Bulldogs	Round 10	Forward	Away	Win	20	18	2	30.3	0	0	11	101	0	4	2	1	0	0	0	0	0	0	8	1	0	21		18	0
Canberra Raiders	Rapana, J	Tigers	Round 01	Back	Home	Win	30	12	18	79.9667	2	0	10	82	2	4	0	0	1	20	0	4	26	2	0	6	0	4		3	0
Canberra Raiders	Rapana, J	Sharks	Round 02	Back	Away	Win	12	10	2	79.9667	0	0	16	163	0	6	0	2	0	0	0	2	31	1	0	7	2	6		6	0
Canberra Raiders	Rapana, J	Warriors	Round 03	Back	Home	Loss	31	34	3	79.85	0	1	20	221	1	8	1	0	3	64	1	1	5	3	0	4	2	7	1	5	0
Canberra Raiders	Rapana, J	Titans	Round 04	Back	Away	Win	20	4	16	80	1	0	19	142	0	7	1	0	1	11	0	2	0	2	0	4	2	10	3	5	1
Canberra Raiders	Rapana, J	Panthers	Round 05	Back	Away	Loss	10	30	20	79.95	0	0	20	146	0	2	2	1	3	66	0	6	56	0	0	5	4	9		4	1
Canberra Raiders	Rapana, J	Eels	Round 06	Back	Home	Loss	10	35	25	80	1	0	18	162	1	4	0	0	0	0	0	2	30	1	1	9	2	1		1	0
Canberra Raiders	Rapana, J	Cowboys	Round 07	Back	Away	Loss	24	26	2	79.95	2	0	21	207	2	8	0	2	0	0	0	6	64	2	0	10	0	4		3	2
Canberra Raiders	Rapana, J	Rabbitohs	Round 08	Back	Home	Loss	20	34	14	80	2	0	12	118	1	0	0	0	0	0	0	2	26	1	0	6	0	12		6	0
Canberra Raiders	Rapana, J	Knights	Round 09	Back	Home	Loss	16	24	8	79.9833	0	1	17	140	1	5	1	0	1	11	0	4	9	3	0	4	1	10	1	7	0
Canberra Raiders	Scott, C	Tigers	Round 01	Back	Home	Win	30	12	18	79.9667	0	1	11	117	0	0	0	2	1	21	0	0	0	0	0	5	1	17	2	8	2
Canberra Raiders	Scott, C	Sharks	Round 02	Back	Away	Win	12	10	2	79.9667	0	0	11	112	1	3	0	2	1	29	0	0	0	2	0	1	0	13	1	10	1
Canberra Raiders	Scott, C	Warriors	Round 03	Back	Home	Loss	31	34	3	79.85	0	0	3	21	0	1	0	1	0	0	0	0	0	0	0	5	0	17	2	12	2
Canberra Raiders	Scott, C	Eels	Round 06	Back	Home	Loss	10	35	25	80	0	0	12	88	0	1	1	0	0	0	0	0	0	2	0	2	1	11	1	9	1
Canberra Raiders	Scott, C	Cowboys	Round 07	Back	Away	Loss	24	26	2	79.95	0	0	12	131	0	3	0	2	0	0	0	0	0	0	1	2	1	11		11	0
Canberra Raiders	Scott, C	Rabbitohs	Round 08	Back	Home	Loss	20	34	14	80	0	1	12	136	1	2	0	0	1	0	0	0	0	1	0	2	0	13	1	8	1
Canberra Raiders	Scott, C	Knights	Round 09	Back	Home	Loss	16	24	8	79.9833	0	0	11	91	0	0	0	1	0	0	0	1	0	0	0	1	0	18	1	13	3
Canberra Raiders	Scott, C	Bulldogs	Round 10	Back	Away	Win	20	18	2	79.9667	1	0	18	174	1	5	0	0	1	12	1	0	0	2	0	8	2	21		17	1
Canberra Raiders	Simonsson, B	Tigers	Round 01	Back	Home	Win	30	12	18	77.9667	0	1	10	57	0	4	0	1	0	0	0	2	10	1	0	1	2	20	3	6	3
Canberra Raiders	Simonsson, B	Sharks	Round 02	Back	Away	Win	12	10	2	79.9667	0	0	10	81	0	3	0	0	0	0	0	0	0	4	0	4	3	6		4	0
Canberra Raiders	Simonsson, B	Warriors	Round 03	Back	Home	Loss	31	34	3	79.85	0	0	14	105	0	3	0	0	0	0	0	3	11	1	0	0	0	12		7	3
Canberra Raiders	Simonsson, B	Titans	Round 04	Back	Away	Win	20	4	16	80	0	0	17	150	0	0	0	0	0	0	0	1	10	0	0	1	1	11		9	2
Canberra Raiders	Simonsson, B	Panthers	Round 05	Back	Away	Loss	10	30	20	79.95	0	0	16	143	0	2	0	1	0	0	0	1	14	1	0	2	0	8	1	5	0
Canberra Raiders	Simonsson, B	Eels	Round 06	Back	Home	Loss	10	35	25	50.2333	0	0	7	62	0	1	0	0	1	45	0	1	4	0	0	0	1	2		2	1
Canberra Raiders	Simonsson, B	Rabbitohs	Round 08	Back	Home	Loss	20	34	14	80	0	0	14	145	0	1	0	1	0	0	0	3	39	0	0	2	0	5		4	0
Canberra Raiders	Simonsson, B	Knights	Round 09	Back	Home	Loss	16	24	8	79.9833	1	0	16	162	1	4	1	2	0	0	0	1	7	0	0	0	1	3		4	0
Canberra Raiders	Simonsson, B	Bulldogs	Round 10	Back	Away	Win	20	18	2	79.9667	0	0	14	124	0	1	0	0	0	0	0	2	1	0	0	0	4	5		4	2
Canberra Raiders	Soliola, S	Tigers	Round 01	Interchange	Home	Win	30	12	18	29.3833	0	0	12	118	0	0	0	5	0	0	0	0	0	0	9	1	0	16	1	11	0
Canberra Raiders	Soliola, S	Sharks	Round 02	Interchange	Away	Win	12	10	2	30.0667	0	0	10	79	0	2	0	5	0	0	0	0	0	0	9	1	0	17	1	15	0
Canberra Raiders	Soliola, S	Warriors	Round 03	Interchange	Home	Loss	31	34	3	52.1833	1	0	15	137	1	2	0	4	0	0	0	0	0	0	9	1	1	40	3	27	2
Canberra Raiders	Soliola, S	Titans	Round 04	Interchange	Away	Win	20	4	16	26.6333	0	0	7	62	0	0	0	1	0	0	0	0	0	0	7	2	0	26	3	20	0
Canberra Raiders	Soliola, S	Panthers	Round 05	Interchange	Away	Loss	10	30	20	37.05	0	0	12	89	0	0	0	2	0	0	0	0	0	0	8	0	0	27	1	23	0
Canberra Raiders	Soliola, S	Eels	Round 06	Forward	Home	Loss	10	35	25	24.35	0	0	7	43	0	0	1	1	0	0	0	0	0	0	6	0	1	23	1	19	1
Canberra Raiders	Soliola, S	Rabbitohs	Round 08	Interchange	Home	Loss	20	34	14	9.33333	0	0	4	35	0	0	0	2	0	0	0	0	0	0	3	1	0	3		3	0
Canberra Raiders	Starling, T	Warriors	Round 03	Interchange	Home	Loss	31	34	3	33.1	0	0	5	40	0	0	0	0	0	0	0	0	0	4	1	32	0	40	3	26	2
Canberra Raiders	Starling, T	Titans	Round 04	Interchange	Away	Win	20	4	16	5.46667	0	0	2	14	0	0	0	0	0	0	0	0	0	2	0	9	0	3		3	0
Canberra Raiders	Starling, T	Panthers	Round 05	Interchange	Away	Loss	10	30	20	28.6833	0	0	2	24	0	2	0	1	0	0	0	0	0	0	2	36	0	23	1	15	3
Canberra Raiders	Starling, T	Eels	Round 06	Interchange	Home	Loss	10	35	25	17.3167	0	0	3	23	0	0	0	1	0	0	0	0	0	2	1	16	1	16		14	2
Canberra Raiders	Starling, T	Cowboys	Round 07	Spine	Away	Loss	24	26	2	71.9833	0	2	5	66	1	2	0	1	0	0	0	0	0	3	2	85	2	51		47	4
Canberra Raiders	Starling, T	Rabbitohs	Round 08	Spine	Home	Loss	20	34	14	80	0	0	8	88	0	0	1	2	0	0	0	0	0	6	1	101	0	56	1	49	1
Canberra Raiders	Starling, T	Knights	Round 09	Spine	Home	Loss	16	24	8	79.9833	0	0	7	70	0	2	2	1	0	0	0	0	0	5	2	112	1	57	1	52	4
Canberra Raiders	Starling, T	Bulldogs	Round 10	Spine	Away	Win	20	18	2	77.6167	0	0	11	89	0	0	1	1	1	45	0	0	0	9	2	107	0	56	2	48	3
Canberra Raiders	Sutton, R	Tigers	Round 01	Interchange	Home	Win	30	12	18	37.8667	0	0	14	125	0	0	0	6	0	0	0	0	0	0	11	1	0	24	1	18	1
Canberra Raiders	Sutton, R	Sharks	Round 02	Interchange	Away	Win	12	10	2	39.2	0	0	10	91	0	0	0	4	0	0	0	0	0	0	8	2	0	29		25	2
Canberra Raiders	Sutton, R	Warriors	Round 03	Interchange	Home	Loss	31	34	3	72.7667	1	0	23	201	1	2	0	5	0	0	0	0	0	0	20	3	0	55		51	3
Canberra Raiders	Sutton, R	Titans	Round 04	Forward	Away	Win	20	4	16	64.3167	1	0	21	186	1	3	0	2	0	0	0	0	0	0	17	3	0	50	2	40	5
Canberra Raiders	Sutton, R	Panthers	Round 05	Forward	Away	Loss	10	30	20	46.9667	0	0	13	96	0	1	0	4	0	0	0	0	0	0	11	3	0	32		29	1
Canberra Raiders	Sutton, R	Eels	Round 06	Interchange	Home	Loss	10	35	25	73.65	0	0	18	153	0	0	0	4	0	0	0	0	0	0	14	5	0	51		45	3
Canberra Raiders	Sutton, R	Cowboys	Round 07	Forward	Away	Loss	24	26	2	57.85	0	0	13	108	0	1	1	2	0	0	0	0	0	0	10	4	0	42		41	2
Canberra Raiders	Sutton, R	Rabbitohs	Round 08	Forward	Home	Loss	20	34	14	52.0667	0	0	14	109	0	0	1	1	0	0	0	0	0	0	11	2	1	41		37	1
Canberra Raiders	Sutton, R	Knights	Round 09	Forward	Home	Loss	16	24	8	21.4833	0	0	8	74	0	0	0	1	0	0	0	0	0	0	5	3	0	20	1	15	1
Canberra Raiders	Tapine, J	Tigers	Round 01	Forward	Home	Win	30	12	18	42.15	0	1	14	131	0	7	3	4	0	0	0	0	0	0	14	1	0	31		29	1
Canberra Raiders	Tapine, J	Sharks	Round 02	Forward	Away	Win	12	10	2	40.8333	0	0	15	146	0	3	0	4	0	0	0	0	0	0	15	0	1	31	1	27	2
Canberra Raiders	Tapine, J	Warriors	Round 03	Forward	Home	Loss	31	34	3	9.98333	0	0	1	15	0	0	0	0	0	0	0	0	0	0	0	0	0	10		9	0
Canberra Raiders	Tapine, J	Panthers	Round 05	Forward	Away	Loss	10	30	20	40.3667	0	0	7	64	0	0	1	1	0	0	0	0	0	0	7	1	0	31		27	4
Canberra Raiders	Tapine, J	Eels	Round 06	Forward	Home	Loss	10	35	25	41.05	0	0	11	114	0	0	1	0	0	0	0	0	0	0	10	1	1	29		27	2
Canberra Raiders	Tapine, J	Rabbitohs	Round 08	Interchange	Home	Loss	20	34	14	31.7333	0	0	9	90	0	2	1	2	0	0	0	0	0	0	7	0	0	29	1	27	0
Canberra Raiders	Tapine, J	Knights	Round 09	Interchange	Home	Loss	16	24	8	27.6333	1	0	9	90	1	1	0	0	0	0	0	0	0	0	6	0	0	18	1	15	1
Canberra Raiders	Valemei, S	Bulldogs	Round 10	Back	Away	Win	20	18	2	79.9667	0	0	14	117	0	6	1	0	0	0	0	6	49	2	0	1	0	6		4	2
Canberra Raiders	Whitehead, E	Tigers	Round 01	Forward	Home	Win	30	12	18	79.9667	0	0	10	74	0	3	1	2	0	0	0	0	0	1	9	1	3	45	2	37	3
Canberra Raiders	Whitehead, E	Sharks	Round 02	Forward	Away	Win	12	10	2	79.9667	0	0	6	70	1	3	2	1	0	0	0	0	0	0	6	3	1	36	1	30	2
Canberra Raiders	Whitehead, E	Warriors	Round 03	Forward	Home	Loss	31	34	3	79.85	1	0	9	68	0	0	0	2	0	0	0	0	0	0	7	4	1	47	2	36	3
Canberra Raiders	Whitehead, E	Titans	Round 04	Forward	Away	Win	20	4	16	80	0	0	7	69	1	1	1	0	0	0	0	0	0	0	6	5	0	48	3	37	6
Canberra Raiders	Whitehead, E	Panthers	Round 05	Forward	Away	Loss	10	30	20	79.95	0	1	5	39	0	0	1	2	0	0	0	0	0	0	3	3	2	29	2	22	3
Canberra Raiders	Whitehead, E	Eels	Round 06	Forward	Home	Loss	10	35	25	80	0	0	7	42	0	1	1	1	0	0	0	0	0	0	6	5	0	27		26	2
Canberra Raiders	Whitehead, E	Cowboys	Round 07	Forward	Away	Loss	24	26	2	79.9167	0	1	11	92	0	0	0	1	0	0	0	0	0	0	7	8	1	40		34	6
Canberra Raiders	Whitehead, E	Rabbitohs	Round 08	Forward	Home	Loss	20	34	14	80	1	0	8	83	1	2	0	2	0	0	0	0	0	0	6	10	1	27	1	25	0
Canberra Raiders	Whitehead, E	Knights	Round 09	Forward	Home	Loss	16	24	8	79.9833	0	0	13	113	0	0	2	0	0	0	0	0	0	0	11	7	2	35	3	25	2
Canberra Raiders	Whitehead, E	Bulldogs	Round 10	Forward	Away	Win	20	18	2	79.9667	0	0	10	90	0	0	1	1	1	18	1	0	0	0	9	1	1	54	3	37	5
Canberra Raiders	Wighton, J	Tigers	Round 01	Spine	Home	Win	30	12	18	79.9667	0	0	8	68	0	1	0	4	6	180	1	0	0	0	0	22	2	29	1	20	3
Canberra Raiders	Wighton, J	Sharks	Round 02	Spine	Away	Win	12	10	2	79.9667	0	0	9	76	0	1	0	0	6	210	0	0	0	2	0	20	2	23	1	20	1
Canberra Raiders	Wighton, J	Warriors	Round 03	Spine	Home	Loss	31	34	3	79.85	1	0	12	114	1	2	0	0	10	354	0	1	4	1	0	21	2	26	2	20	1
Canberra Raiders	Wighton, J	Titans	Round 04	Spine	Away	Win	20	4	16	80	0	0	7	56	0	1	0	2	9	242	0	1	1	1	0	13	3	33	3	25	1
Canberra Raiders	Wighton, J	Panthers	Round 05	Spine	Away	Loss	10	30	20	79.95	1	0	10	88	1	4	0	0	6	230	0	0	0	0	0	24	0	32	1	28	4
Canberra Raiders	Wighton, J	Eels	Round 06	Spine	Home	Loss	10	35	25	80	0	1	6	57	0	1	0	1	10	339	0	0	0	0	0	31	3	21	1	19	0
Canberra Raiders	Wighton, J	Cowboys	Round 07	Spine	Away	Loss	24	26	2	79.95	0	1	12	95	0	2	0	4	10	289	0	0	0	0	0	45	1	24		23	0
Canberra Raiders	Wighton, J	Rabbitohs	Round 08	Spine	Home	Loss	20	34	14	80	0	1	10	78	0	0	0	2	16	548	0	0	0	0	0	34	0	30	2	24	2
Canberra Raiders	Wighton, J	Knights	Round 09	Spine	Home	Loss	16	24	8	79.9833	0	0	11	102	0	2	0	3	6	199	1	0	0	0	0	33	1	13	1	10	1
Canberra Raiders	Wighton, J	Bulldogs	Round 10	Spine	Away	Win	20	18	2	69.95	0	0	18	97	0	1	0	1	4	181	0	0	0	0	0	28	0	28	3	15	2
Canberra Raiders	Williams, G	Tigers	Round 01	Spine	Home	Win	30	12	18	79.9667	0	2	5	30	0	1	1	3	9	247	0	0	0	0	0	32	0	28	3	17	1
Canberra Raiders	Williams, G	Sharks	Round 02	Spine	Away	Win	12	10	2	79.9667	0	1	7	29	0	2	0	3	11	287	2	0	0	0	0	23	0	30		22	3
Canberra Raiders	Williams, G	Warriors	Round 03	Spine	Home	Loss	31	34	3	79.85	1	0	10	59	1	2	0	1	7	204	0	0	0	0	0	36	1	42	6	27	1
Canberra Raiders	Williams, G	Titans	Round 04	Spine	Away	Win	20	4	16	80	0	0	6	38	0	0	0	1	11	241	0	1	8	0	0	39	1	36	1	30	4
Canberra Raiders	Williams, G	Panthers	Round 05	Spine	Away	Loss	10	30	20	79.95	0	1	8	47	0	2	1	1	9	206	1	0	0	0	0	36	2	23	2	18	1
Canberra Raiders	Williams, G	Eels	Round 06	Spine	Home	Loss	10	35	25	80	1	0	7	56	0	1	0	0	9	143	0	1	5	0	0	26	1	29	2	23	0
Canberra Raiders	Williams, G	Cowboys	Round 07	Spine	Away	Loss	24	26	2	79.95	1	0	8	92	0	3	0	3	5	103	1	0	0	0	0	27	1	18		17	1
Canberra Raiders	Williams, G	Knights	Round 09	Spine	Home	Loss	16	24	8	79.9833	0	1	6	36	0	2	0	1	11	211	2	0	0	0	0	29	1	22	2	17	1
Canberra Raiders	Williams, G	Bulldogs	Round 10	Spine	Away	Win	20	18	2	79.9667	0	0	14	90	1	1	0	1	9	243	0	0	0	0	0	32	0	30	3	20	0
Canberra Raiders	Young, H	Tigers	Round 01	Forward	Home	Win	30	12	18	79.9667	1	0	12	118	1	5	0	4	0	0	0	0	0	1	7	4	1	46	2	35	1
Canberra Raiders	Young, H	Sharks	Round 02	Forward	Away	Win	12	10	2	79.9667	1	0	11	92	1	6	0	6	0	0	0	0	0	0	10	2	1	44	2	34	2
Canberra Raiders	Young, H	Titans	Round 04	Forward	Away	Win	20	4	16	80	0	0	11	68	0	1	0	1	0	0	0	0	0	2	7	2	0	45	2	39	1
Canberra Raiders	Young, H	Panthers	Round 05	Forward	Away	Loss	10	30	20	79.95	0	0	16	148	1	4	1	3	0	0	0	0	0	1	13	0	2	49	1	36	5
Canberra Raiders	Young, H	Eels	Round 06	Forward	Home	Loss	10	35	25	80	0	0	9	61	1	3	1	1	0	0	0	0	0	0	8	1	3	53		50	5
Canberra Raiders	Young, H	Cowboys	Round 07	Forward	Away	Loss	24	26	2	19.2667	0	0	5	37	0	3	0	0	0	0	0	0	0	0	3	0	0	16		16	0
Canberra Raiders	Young, H	Rabbitohs	Round 08	Interchange	Home	Loss	20	34	14	80	0	0	7	52	0	0	1	0	0	0	0	0	0	0	1	0	1	52	2	45	4
Canberra Raiders	Young, H	Knights	Round 09	Interchange	Home	Loss	16	24	8	45.55	0	0	16	139	0	3	0	4	1	27	0	0	0	0	11	1	1	34	3	26	0
Canberra Raiders	Young, H	Bulldogs	Round 10	Forward	Away	Win	20	18	2	38.95	0	0	14	113	0	2	2	2	0	0	0	0	0	0	12	1	1	34	2	30	1
Canterbury Bulldogs	Allan, C	Knights	Round 01	Spine	Away	Loss	16	32	16	79.95	0	0	14	108	0	0	0	2	0	0	0	6	52	0	0	24	2	1		0	1
Canterbury Bulldogs	Allan, C	Panthers	Round 02	Spine	Home	Loss	0	28	28	80	0	0	18	85	0	2	0	1	0	0	0	10	46	0	0	13	1	7	1	5	2
Canterbury Bulldogs	Allan, C	Broncos	Round 03	Spine	Away	Loss	0	24	24	80	0	0	17	174	0	0	0	0	1	31	0	8	96	1	0	11	0	6	1	2	0
Canterbury Bulldogs	Allan, C	Rabbitohs	Round 04	Back	Home	Loss	0	38	38	79.9667	0	0	12	119	0	2	0	0	1	15	1	0	0	2	0	8	2	19	1	13	5
Canterbury Bulldogs	Allan, C	Storm	Round 05	Back	Home	Loss	18	52	34	79.9333	0	0	14	96	0	1	1	1	0	0	0	1	2	0	0	6	0	21	2	11	4
Canterbury Bulldogs	Allan, C	Cowboys	Round 06	Back	Away	Loss	18	30	12	79.9833	0	1	11	114	0	0	0	0	0	0	0	0	0	1	0	9	0	16		17	3
Canterbury Bulldogs	Allan, C	Sharks	Round 07	Back	Away	Win	18	12	6	79.9667	0	0	14	120	0	1	0	1	2	21	0	0	0	1	0	5	0	43	2	28	8
Canterbury Bulldogs	Allan, C	Eels	Round 08	Back	Home	Loss	10	32	22	79.9667	0	1	15	112	0	3	0	0	0	0	0	0	0	0	0	4	1	17	2	10	1
Canterbury Bulldogs	Allan, C	Dragons	Round 09	Back	Away	Loss	12	32	20	59.7167	0	0	9	66	0	1	0	3	1	13	0	0	0	0	0	5	1	16	1	13	1
Canterbury Bulldogs	Atoni, R	Knights	Round 01	Interchange	Away	Loss	16	32	16	26.7667	0	0	4	48	0	0	0	0	0	0	0	0	0	0	3	0	0	29	1	22	1
Canterbury Bulldogs	Atoni, R	Panthers	Round 02	Interchange	Home	Loss	0	28	28	35.0333	0	0	6	56	0	1	0	2	0	0	0	0	0	0	5	0	0	34	1	31	0
Canterbury Bulldogs	Atoni, R	Broncos	Round 03	Interchange	Away	Loss	0	24	24	46.0167	0	0	9	84	0	0	1	2	0	0	0	0	0	0	9	0	1	39	1	27	5
Canterbury Bulldogs	Atoni, R	Rabbitohs	Round 04	Forward	Home	Loss	0	38	38	44.9833	0	0	14	129	0	1	1	6	0	0	0	0	0	0	13	2	0	38	2	32	1
Canterbury Bulldogs	Atoni, R	Storm	Round 05	Interchange	Home	Loss	18	52	34	23.7833	0	0	6	57	0	1	1	1	0	0	0	0	0	0	5	2	0	11	3	5	0
Canterbury Bulldogs	Atoni, R	Cowboys	Round 06	Interchange	Away	Loss	18	30	12	46.1	1	0	10	122	1	4	2	1	0	0	0	0	0	0	8	9	1	36		34	3
Canterbury Bulldogs	Atoni, R	Sharks	Round 07	Interchange	Away	Win	18	12	6	47.75	0	0	9	93	0	1	0	4	0	0	0	0	0	0	8	0	0	34	2	30	0
Canterbury Bulldogs	Atoni, R	Eels	Round 08	Interchange	Home	Loss	10	32	22	43.75	0	0	15	128	0	3	0	2	0	0	0	0	0	0	11	2	0	30		29	1
Canterbury Bulldogs	Atoni, R	Dragons	Round 09	Interchange	Away	Loss	12	32	20	59.3833	1	0	15	164	0	3	0	7	0	0	0	0	0	0	15	0	1	44	2	35	3
Canterbury Bulldogs	Atoni, R	Raiders	Round 10	Forward	Home	Loss	18	20	2	30.3833	0	0	11	119	1	0	2	6	0	0	0	0	0	0	9	4	0	21	1	16	1
Canterbury Bulldogs	Averillo, J	Knights	Round 01	Spine	Away	Loss	16	32	16	79.95	0	0	1	4	0	0	0	0	4	121	2	0	0	0	0	19	2	35	2	20	2
Canterbury Bulldogs	Averillo, J	Panthers	Round 02	Spine	Home	Loss	0	28	28	80	0	0	3	15	0	1	0	1	5	174	0	0	0	0	0	18	1	23		19	6
Canterbury Bulldogs	Averillo, J	Broncos	Round 03	Spine	Away	Loss	0	24	24	80	0	0	11	102	0	0	1	2	4	109	0	0	0	0	1	35	0	19	1	14	2
Canterbury Bulldogs	Averillo, J	Storm	Round 05	Spine	Home	Loss	18	52	34	79.9333	1	1	7	89	2	2	1	1	5	166	0	0	0	1	0	26	1	22	3	16	0
Canterbury Bulldogs	Averillo, J	Cowboys	Round 06	Spine	Away	Loss	18	30	12	79.9833	0	0	8	56	0	1	0	3	10	335	0	1	-2	0	0	15	0	14		15	2
Canterbury Bulldogs	Averillo, J	Sharks	Round 07	Spine	Away	Win	18	12	6	79.9667	0	1	5	57	0	2	0	3	8	240	0	0	0	0	0	11	0	33	4	21	2
Canterbury Bulldogs	Averillo, J	Eels	Round 08	Spine	Home	Loss	10	32	22	79.9667	1	0	3	49	1	2	0	0	6	261	0	0	0	0	0	25	0	21	1	17	2
Canterbury Bulldogs	Averillo, J	Dragons	Round 09	Spine	Away	Loss	12	32	20	79.9667	0	0	6	42	0	1	0	1	9	240	0	0	0	0	0	24	0	26	3	17	2
Canterbury Bulldogs	Averillo, J	Raiders	Round 10	Spine	Home	Loss	18	20	2	79.9667	0	0	7	41	0	1	1	1	12	342	1	0	0	0	0	41	0	22	1	16	2
Canterbury Bulldogs	Britt, D	Rabbitohs	Round 04	Interchange	Home	Loss	0	38	38	34.65	0	0	8	72	0	0	0	3	0	0	0	0	0	0	8	2	0	37	1	31	3
Canterbury Bulldogs	Cotric, N	Knights	Round 01	Back	Away	Loss	16	32	16	79.95	0	0	12	158	1	7	1	0	0	0	0	2	24	2	0	1	3	13	1	9	0
Canterbury Bulldogs	Cotric, N	Panthers	Round 02	Back	Home	Loss	0	28	28	80	0	0	12	84	1	10	1	0	0	0	0	4	30	1	0	0	2	5		5	0
Canterbury Bulldogs	Cotric, N	Broncos	Round 03	Back	Away	Loss	0	24	24	80	0	0	16	183	0	3	1	3	1	16	0	0	0	2	0	3	1	13	1	7	3
Canterbury Bulldogs	Cotric, N	Rabbitohs	Round 04	Back	Home	Loss	0	38	38	79.9667	0	0	16	129	1	3	0	2	4	44	0	0	0	0	0	5	4	15	2	7	5
Canterbury Bulldogs	Cotric, N	Storm	Round 05	Back	Home	Loss	18	52	34	79.9333	0	0	9	64	0	4	1	0	0	0	0	0	0	1	0	5	0	5		3	2
Canterbury Bulldogs	Cotric, N	Cowboys	Round 06	Back	Away	Loss	18	30	12	79.9833	0	0	10	120	0	4	0	0	0	0	0	1	13	2	0	4	1	4		3	1
Canterbury Bulldogs	Cotric, N	Sharks	Round 07	Back	Away	Win	18	12	6	79.9667	1	0	13	137	0	1	0	1	0	0	0	3	39	0	0	2	2	11		6	1
Canterbury Bulldogs	Cotric, N	Eels	Round 08	Back	Home	Loss	10	32	22	79.9667	0	0	17	164	0	1	2	0	2	34	0	1	11	0	0	0	1	8	1	7	0
Canterbury Bulldogs	Cotric, N	Dragons	Round 09	Back	Away	Loss	12	32	20	79.9667	0	0	17	147	0	4	1	1	0	0	0	0	0	0	0	1	2	9		4	2
Canterbury Bulldogs	Cotric, N	Raiders	Round 10	Back	Home	Loss	18	20	2	79.9667	1	0	15	150	2	6	0	1	0	0	0	2	14	2	0	3	0	2		1	2
Canterbury Bulldogs	Deitz, B	Knights	Round 01	Interchange	Away	Loss	16	32	16	26.8667	0	0	2	24	0	1	0	0	0	0	0	0	0	2	0	19	0	28	3	18	2
Canterbury Bulldogs	Deitz, B	Sharks	Round 07	Interchange	Away	Win	18	12	6	45.4833	0	0	3	46	0	0	0	1	0	0	0	0	0	3	0	47	0	29		22	3
Canterbury Bulldogs	Deitz, B	Eels	Round 08	Interchange	Home	Loss	10	32	22	34.0333	0	0	3	30	0	1	0	2	1	62	0	0	0	3	0	51	0	23		19	3
Canterbury Bulldogs	Deitz, B	Dragons	Round 09	Interchange	Away	Loss	12	32	20	30.6	0	0	3	25	0	0	0	1	0	0	0	0	0	2	0	22	0	19	1	16	0
Canterbury Bulldogs	Deitz, B	Raiders	Round 10	Interchange	Home	Loss	18	20	2	45.95	0	0	3	34	0	0	0	1	0	0	0	0	0	3	0	50	0	40	1	33	2
Canterbury Bulldogs	Doorey, M	Sharks	Round 07	Interchange	Away	Win	18	12	6	10.4	0	0	2	16	0	0	0	0	0	0	0	0	0	0	2	0	0	4		3	1
Canterbury Bulldogs	Doorey, M	Eels	Round 08	Interchange	Home	Loss	10	32	22	26.7167	0	0	4	25	0	0	0	1	0	0	0	0	0	0	4	0	1	12	1	9	1
Canterbury Bulldogs	Doorey, M	Raiders	Round 10	Interchange	Home	Loss	18	20	2	31.4	0	0	0	0	0	0	0	0	0	0	0	0	0	0	0	2	0	11		11	0
Canterbury Bulldogs	Elliot, A	Knights	Round 01	Forward	Away	Loss	16	32	16	79.95	1	0	13	124	1	3	0	3	0	0	0	0	0	0	11	3	1	42	4	30	3
Canterbury Bulldogs	Elliot, A	Panthers	Round 02	Forward	Home	Loss	0	28	28	80	0	0	9	64	0	0	3	3	0	0	0	0	0	0	9	0	0	54		50	5
Canterbury Bulldogs	Elliot, A	Broncos	Round 03	Forward	Away	Loss	0	24	24	80	0	0	15	128	1	2	3	3	0	0	0	0	0	1	14	7	2	45	1	38	1
Canterbury Bulldogs	Elliot, A	Rabbitohs	Round 04	Forward	Home	Loss	0	38	38	79.9667	0	0	13	88	0	2	1	1	0	0	0	0	0	0	12	7	2	37	2	29	2
Canterbury Bulldogs	Elliot, A	Storm	Round 05	Forward	Home	Loss	18	52	34	79.9333	0	1	10	85	0	1	3	2	1	9	0	0	0	0	8	6	0	33		29	3
Canterbury Bulldogs	Elliot, A	Cowboys	Round 06	Forward	Away	Loss	18	30	12	79.9833	0	0	17	135	0	0	3	2	0	0	0	0	0	0	17	2	1	38	1	34	3
Canterbury Bulldogs	Elliot, A	Sharks	Round 07	Forward	Away	Win	18	12	6	79.9667	0	0	6	37	0	0	0	0	1	10	0	0	0	0	6	3	1	55	3	34	9
Canterbury Bulldogs	Elliot, A	Eels	Round 08	Forward	Home	Loss	10	32	22	69.0333	0	0	10	79	0	1	0	1	0	0	0	0	0	0	8	2	2	40	1	35	3
Canterbury Bulldogs	Elliot, A	Dragons	Round 09	Forward	Away	Loss	12	32	20	79.9667	0	0	10	87	0	2	1	3	0	0	0	0	0	0	9	4	0	49	4	36	7
Canterbury Bulldogs	Elliot, A	Raiders	Round 10	Forward	Home	Loss	18	20	2	73.1	0	0	13	118	0	1	0	1	0	0	0	0	0	0	11	6	1	40	1	36	1
Canterbury Bulldogs	Faitala-Mariner, R	Knights	Round 01	Interchange	Away	Loss	16	32	16	35.2833	0	0	4	43	0	0	0	0	0	0	0	0	0	0	4	0	1	25	1	20	1
Canterbury Bulldogs	Faitala-Mariner, R	Panthers	Round 02	Forward	Home	Loss	0	28	28	40.05	0	0	10	68	0	0	1	1	0	0	0	0	0	0	10	0	0	30		29	1
Canterbury Bulldogs	Flanagan, K	Knights	Round 01	Spine	Away	Loss	16	32	16	79.95	0	3	6	24	0	0	0	1	14	500	0	1	4	0	0	40	0	36	1	26	4
Canterbury Bulldogs	Flanagan, K	Panthers	Round 02	Spine	Home	Loss	0	28	28	80	0	0	1	8	0	0	0	0	16	538	1	0	0	0	0	40	1	35	1	29	2
Canterbury Bulldogs	Flanagan, K	Broncos	Round 03	Spine	Away	Loss	0	24	24	80	0	0	8	57	0	0	0	2	15	398	0	1	5	0	0	48	2	34	3	25	3
Canterbury Bulldogs	Flanagan, K	Rabbitohs	Round 04	Spine	Home	Loss	0	38	38	79.9667	0	0	5	31	0	0	0	2	12	404	2	0	0	0	0	52	0	26	1	22	1
Canterbury Bulldogs	Flanagan, K	Storm	Round 05	Spine	Home	Loss	18	52	34	79.9333	0	1	2	0	0	0	0	0	12	432	1	0	0	0	0	58	0	36		30	2
Canterbury Bulldogs	Flanagan, K	Cowboys	Round 06	Spine	Away	Loss	18	30	12	79.9833	1	0	4	24	0	0	1	0	12	290	0	0	0	1	0	49	0	20		18	0
Canterbury Bulldogs	Flanagan, K	Sharks	Round 07	Spine	Away	Win	18	12	6	79.9667	0	0	4	31	0	0	0	1	8	252	0	0	0	0	0	30	1	40	1	31	1
Canterbury Bulldogs	Flanagan, K	Eels	Round 08	Spine	Home	Loss	10	32	22	79.9667	0	0	2	20	0	0	0	0	9	206	0	0	0	0	0	41	1	31	4	17	3
Canterbury Bulldogs	Flanagan, K	Dragons	Round 09	Spine	Away	Loss	12	32	20	60.2667	0	0	10	57	0	2	0	2	7	148	0	0	0	0	0	29	1	29	1	22	1
Canterbury Bulldogs	Hetherington, J	Knights	Round 01	Forward	Away	Loss	16	32	16	57.25	0	0	7	62	0	0	0	2	0	0	0	0	0	0	6	3	0	38	3	25	3
Canterbury Bulldogs	Hetherington, J	Panthers	Round 02	Forward	Home	Loss	0	28	28	53.6333	0	0	7	65	0	0	0	1	0	0	0	0	0	0	7	0	0	41		33	7
Canterbury Bulldogs	Hetherington, J	Broncos	Round 03	Forward	Away	Loss	0	24	24	45.5833	0	0	9	93	0	1	1	1	0	0	0	0	0	0	9	1	1	35		29	5
Canterbury Bulldogs	Hetherington, J	Rabbitohs	Round 04	Forward	Home	Loss	0	38	38	56.8833	0	0	16	170	0	2	1	6	0	0	0	0	0	0	16	1	1	30	1	27	0
Canterbury Bulldogs	Hetherington, J	Storm	Round 05	Forward	Home	Loss	18	52	34	46.35	0	0	10	71	0	0	2	3	0	0	0	0	0	0	10	3	1	23	1	18	2
Canterbury Bulldogs	Hetherington, J	Cowboys	Round 06	Forward	Away	Loss	18	30	12	24.7333	0	1	9	67	0	0	2	0	0	0	0	0	0	0	9	0	1	18		15	1
Canterbury Bulldogs	Hopoate, W	Knights	Round 01	Back	Away	Loss	16	32	16	79.95	0	0	13	122	0	2	0	2	0	0	0	0	0	1	0	4	0	13		14	1
Canterbury Bulldogs	Hopoate, W	Panthers	Round 02	Back	Home	Loss	0	28	28	80	0	0	21	179	0	1	0	1	0	0	0	0	0	0	0	1	0	21		19	4
Canterbury Bulldogs	Hopoate, W	Broncos	Round 03	Back	Away	Loss	0	24	24	80	0	0	12	101	0	0	0	0	0	0	0	0	0	0	0	6	0	32	1	26	2
Canterbury Bulldogs	Hopoate, W	Rabbitohs	Round 04	Back	Home	Loss	0	38	38	79.9667	0	0	15	109	0	1	0	1	0	0	0	2	-2	2	0	4	1	11	1	8	2
Canterbury Bulldogs	Hopoate, W	Storm	Round 05	Back	Home	Loss	18	52	34	79.9333	0	0	15	90	0	0	0	3	0	0	0	0	0	1	0	6	0	18		18	0
Canterbury Bulldogs	Hopoate, W	Cowboys	Round 06	Back	Away	Loss	18	30	12	79.9833	0	0	17	136	0	1	2	3	0	0	0	0	0	0	0	6	0	16		16	0
Canterbury Bulldogs	Hopoate, W	Sharks	Round 07	Back	Away	Win	18	12	6	79.9667	1	0	19	187	1	4	1	2	0	0	0	0	0	3	0	7	0	18	2	9	0
Canterbury Bulldogs	Hopoate, W	Eels	Round 08	Back	Home	Loss	10	32	22	79.9667	0	0	14	111	0	0	0	0	0	0	0	0	0	0	0	6	1	23		14	5
Canterbury Bulldogs	Hopoate, W	Dragons	Round 09	Back	Away	Loss	12	32	20	69.7667	0	0	15	122	0	0	0	1	0	0	0	0	0	2	0	6	0	22	1	17	2
Canterbury Bulldogs	Hopoate, W	Raiders	Round 10	Back	Home	Loss	18	20	2	79.9667	0	0	16	164	1	4	0	2	0	0	0	0	0	3	0	8	1	25	1	20	1
Canterbury Bulldogs	Jackson, J	Knights	Round 01	Forward	Away	Loss	16	32	16	74.1833	0	0	11	85	0	1	0	2	0	0	0	0	0	0	8	7	0	58	3	46	3
Canterbury Bulldogs	Jackson, J	Panthers	Round 02	Forward	Home	Loss	0	28	28	80	0	0	12	82	0	0	0	0	0	0	0	0	0	0	10	11	0	66		64	0
Canterbury Bulldogs	Jackson, J	Broncos	Round 03	Forward	Away	Loss	0	24	24	67.6667	0	0	9	70	0	0	0	2	0	0	0	0	0	0	7	14	0	62	6	45	1
Canterbury Bulldogs	Jackson, J	Storm	Round 05	Forward	Home	Loss	18	52	34	62.7333	0	0	12	89	0	1	1	1	0	0	0	0	0	0	11	18	0	38	1	31	2
Canterbury Bulldogs	Katoa, S	Knights	Round 01	Spine	Away	Loss	16	32	16	58.4167	0	0	8	75	0	1	0	3	1	50	0	0	0	2	6	61	1	38	2	29	4
Canterbury Bulldogs	Katoa, S	Panthers	Round 02	Spine	Home	Loss	0	28	28	32.5167	0	0	0	0	0	0	0	0	1	24	0	0	0	0	0	45	2	22		21	1
Canterbury Bulldogs	Katoa, S	Broncos	Round 03	Interchange	Away	Loss	0	24	24	31.9	0	0	3	22	0	0	0	0	0	0	0	0	0	2	0	31	0	21	2	17	1
Canterbury Bulldogs	Katoa, S	Rabbitohs	Round 04	Spine	Home	Loss	0	38	38	79.9667	0	0	6	35	0	1	0	0	3	79	1	0	0	4	1	60	1	33		33	1
Canterbury Bulldogs	Katoa, S	Storm	Round 05	Spine	Home	Loss	18	52	34	45.2333	0	0	2	24	0	0	0	0	1	57	0	0	0	2	0	52	0	35	1	29	2
Canterbury Bulldogs	Katoa, S	Cowboys	Round 06	Spine	Away	Loss	18	30	12	50.9833	0	1	6	43	0	0	0	1	2	52	0	0	0	6	0	75	0	32	2	28	0
Canterbury Bulldogs	Katoa, S	Sharks	Round 07	Spine	Away	Win	18	12	6	49.65	0	0	8	60	0	0	0	2	1	0	0	0	0	5	2	57	0	32		27	2
Canterbury Bulldogs	Katoa, S	Eels	Round 08	Spine	Home	Loss	10	32	22	46	0	0	1	14	0	0	0	1	0	0	0	0	0	1	0	52	0	52	1	42	5
Canterbury Bulldogs	Katoa, S	Dragons	Round 09	Spine	Away	Loss	12	32	20	73.5833	0	0	7	72	0	0	0	0	2	60	0	0	0	2	3	85	0	49	1	41	5
Canterbury Bulldogs	Katoa, S	Raiders	Round 10	Spine	Home	Loss	18	20	2	40.6833	0	1	3	72	1	4	1	0	2	33	0	0	0	3	0	47	0	29		27	2
Canterbury Bulldogs	Katoa, T	Broncos	Round 03	Back	Away	Loss	0	24	24	80	0	0	14	121	0	2	0	1	0	0	0	2	21	1	0	2	2	5		5	0
Canterbury Bulldogs	Katoa, T	Rabbitohs	Round 04	Back	Home	Loss	0	38	38	79.9667	0	0	9	76	0	0	0	0	0	0	0	0	0	0	0	1	0	2		2	0
Canterbury Bulldogs	Katoa, T	Storm	Round 05	Back	Home	Loss	18	52	34	79.9333	0	0	14	105	1	4	1	1	0	0	0	0	0	0	0	2	2	8		6	2
Canterbury Bulldogs	Katoa, T	Cowboys	Round 06	Back	Away	Loss	18	30	12	79.9833	1	0	11	108	1	2	0	2	0	0	0	1	11	0	1	0	1			1	0
Canterbury Bulldogs	Katoa, T	Sharks	Round 07	Back	Away	Win	18	12	6	79.9667	0	0	13	130	0	2	0	0	0	0	0	1	18	0	0	0	0	13	1	8	0
Canterbury Bulldogs	Katoa, T	Raiders	Round 10	Back	Home	Loss	18	20	2	60.8	0	0	14	121	0	1	0	0	0	0	0	1	16	1	0	0	0	5	1	3	1
Canterbury Bulldogs	Lewis, L	Rabbitohs	Round 04	Spine	Home	Loss	0	38	38	6.98333	0	0	0	0	0	0	0	0	2	39	0	0	0	0	0	3	0	1		1	0
Canterbury Bulldogs	Lewis, L	Dragons	Round 09	Interchange	Away	Loss	12	32	20	24.4833	0	0	4	8	0	0	0	0	5	143	0	1	0	0	0	7	0	5		5	0
Canterbury Bulldogs	Marshall-King, J	Panthers	Round 02	Interchange	Home	Loss	0	28	28	47.6333	0	0	2	15	0	0	1	0	0	0	0	0	0	2	0	56	0	45		41	3
Canterbury Bulldogs	Marshall-King, J	Broncos	Round 03	Spine	Away	Loss	0	24	24	48.1333	0	0	5	47	0	0	0	2	0	0	0	0	0	3	2	64	0	30		25	4
Canterbury Bulldogs	Meaney, N	Knights	Round 01	Back	Away	Loss	16	32	16	79.95	0	0	13	97	0	0	0	0	1	19	0	1	8	1	0	5	1	10		9	0
Canterbury Bulldogs	Meaney, N	Panthers	Round 02	Back	Home	Loss	0	28	28	80	0	0	8	49	0	1	0	0	0	0	0	1	2	1	0	2	0	12		12	0
Canterbury Bulldogs	Meaney, N	Broncos	Round 03	Back	Away	Loss	0	24	24	80	0	0	20	209	0	5	0	1	0	0	0	5	64	4	0	9	0	7		5	0
Canterbury Bulldogs	Meaney, N	Rabbitohs	Round 04	Spine	Home	Loss	0	38	38	75.3833	0	0	14	99	0	1	0	0	0	0	0	7	48	2	0	16	0	6		6	0
Canterbury Bulldogs	Meaney, N	Sharks	Round 07	Interchange	Away	Win	18	12	6	79.9667	1	0	8	100	1	1	0	2	1	-1	0	3	43	2	0	22	0	11	1	6	1
Canterbury Bulldogs	Meaney, N	Eels	Round 08	Spine	Home	Loss	10	32	22	79.9667	0	0	15	118	0	3	1	2	0	0	0	3	13	5	0	24	0	6		3	2
Canterbury Bulldogs	Meaney, N	Dragons	Round 09	Back	Away	Loss	12	32	20	79.9667	1	0	9	132	0	0	0	0	0	0	0	1	19	1	0	7	1	8	3	2	0
Canterbury Bulldogs	Meaney, N	Raiders	Round 10	Back	Home	Loss	18	20	2	79.9667	1	0	13	121	1	3	1	1	1	8	0	1	4	1	0	5	0	15		13	3
Canterbury Bulldogs	Napa, D	Knights	Round 01	Interchange	Away	Loss	16	32	16	16.5667	0	0	4	42	0	0	0	0	0	0	0	0	0	0	3	0	0	13		12	1
Canterbury Bulldogs	Napa, D	Panthers	Round 02	Interchange	Home	Loss	0	28	28	24.1333	0	0	5	37	0	0	0	0	0	0	0	0	0	0	5	0	0	29		23	4
Canterbury Bulldogs	Napa, D	Broncos	Round 03	Interchange	Away	Loss	0	24	24	35.8	0	0	8	77	0	0	0	0	0	0	0	0	0	0	7	1	0	27	2	22	2
Canterbury Bulldogs	Napa, D	Rabbitohs	Round 04	Forward	Home	Loss	0	38	38	44.5833	0	0	14	121	0	1	0	3	0	0	0	0	0	0	11	0	0	35		31	0
Canterbury Bulldogs	Napa, D	Storm	Round 05	Interchange	Home	Loss	18	52	34	34.65	0	0	5	46	0	0	0	1	0	0	0	0	0	0	5	0	0	21		19	0
Canterbury Bulldogs	Napa, D	Cowboys	Round 06	Forward	Away	Loss	18	30	12	33.85	0	0	10	101	0	0	0	1	0	0	0	0	0	0	9	1	0	29		27	3
Canterbury Bulldogs	Napa, D	Sharks	Round 07	Forward	Away	Win	18	12	6	43.0167	0	0	14	139	0	0	0	2	0	0	0	0	0	0	11	1	0	34	1	21	3
Canterbury Bulldogs	Napa, D	Eels	Round 08	Forward	Home	Loss	10	32	22	15.5	0	0	3	38	0	0	0	0	0	0	0	0	0	0	2	0	0	11		11	0
Canterbury Bulldogs	Ogden, O	Knights	Round 01	Forward	Away	Loss	16	32	16	50.6	0	0	15	136	0	0	0	2	0	0	0	0	0	0	11	2	1	21	1	18	1
Canterbury Bulldogs	Ogden, O	Panthers	Round 02	Forward	Home	Loss	0	28	28	24	0	0	6	56	0	0	0	0	0	0	0	0	0	0	4	0	0	22		18	3
Canterbury Bulldogs	Ogden, O	Broncos	Round 03	Forward	Away	Loss	0	24	24	31.6167	0	0	8	66	0	0	0	5	0	0	0	0	0	0	8	2	0	30		25	4
Canterbury Bulldogs	Ogden, O	Rabbitohs	Round 04	Interchange	Home	Loss	0	38	38	47.5833	0	0	9	90	0	3	0	4	0	0	0	0	0	0	8	3	0	30	2	23	0
Canterbury Bulldogs	Ogden, O	Storm	Round 05	Interchange	Home	Loss	18	52	34	21.45	0	0	9	76	0	1	0	3	0	0	0	0	0	0	8	1	0	10		10	1
Canterbury Bulldogs	Ogden, O	Cowboys	Round 06	Interchange	Away	Loss	18	30	12	23.8833	0	0	8	82	0	0	0	1	0	0	0	0	0	0	8	0	1	17		15	2
Canterbury Bulldogs	Ogden, O	Dragons	Round 09	Interchange	Away	Loss	12	32	20	25.2167	0	0	10	89	0	3	1	0	0	0	0	0	0	0	7	2	1	22		19	3
Canterbury Bulldogs	Ogden, O	Raiders	Round 10	Interchange	Home	Loss	18	20	2	29.1667	0	0	9	65	0	0	0	5	0	0	0	0	0	0	9	0	0	23		20	1
Canterbury Bulldogs	Seumanufagai, A	Sharks	Round 07	Interchange	Away	Win	18	12	6	40.7667	0	0	9	75	0	0	0	1	0	0	0	0	0	1	7	0	1	34		26	3
Canterbury Bulldogs	Seumanufagai, A	Eels	Round 08	Interchange	Home	Loss	10	32	22	38.3833	0	0	12	100	0	0	0	0	0	0	0	0	0	0	9	0	0	35	1	30	0
Canterbury Bulldogs	Seumanufagai, A	Dragons	Round 09	Interchange	Away	Loss	12	32	20	32.4833	0	0	10	95	0	2	0	4	0	0	0	0	0	0	7	1	0	24		19	0
Canterbury Bulldogs	Seumanufagai, A	Raiders	Round 10	Interchange	Home	Loss	18	20	2	39.8333	0	0	11	109	0	0	1	2	0	0	0	0	0	0	9	0	0	32		23	3
Canterbury Bulldogs	Smith, C	Cowboys	Round 06	Interchange	Away	Loss	18	30	12	33.2833	0	0	7	62	0	1	0	4	0	0	0	0	0	0	6	2	1	23	1	20	0
Canterbury Bulldogs	Smith, C	Sharks	Round 07	Forward	Away	Win	18	12	6	14.8	0	0	2	22	0	0	0	1	0	0	0	0	0	0	1	1	0	11	1	8	1
Canterbury Bulldogs	Smith, C	Eels	Round 08	Forward	Home	Loss	10	32	22	79.9667	0	0	7	52	0	1	0	1	0	0	0	0	0	0	6	1	0	59	1	49	5
Canterbury Bulldogs	Smith, C	Dragons	Round 09	Forward	Away	Loss	12	32	20	79.9667	0	0	3	13	0	0	0	0	0	0	0	0	0	0	2	5	1	57	2	46	6
Canterbury Bulldogs	Smith, C	Raiders	Round 10	Forward	Home	Loss	18	20	2	79.9667	0	0	6	58	0	5	1	0	0	0	0	0	0	0	6	3	0	45	2	38	3
Canterbury Bulldogs	Stimson, J	Broncos	Round 03	Interchange	Away	Loss	0	24	24	13.45	0	0	5	35	0	0	0	0	0	0	0	0	0	0	3	2	0	15		10	1
Canterbury Bulldogs	Stimson, J	Rabbitohs	Round 04	Interchange	Home	Loss	0	38	38	15.8	0	0	4	30	0	0	0	1	0	0	0	0	0	0	4	5	0	15	1	13	0
Canterbury Bulldogs	Stimson, J	Raiders	Round 10	Interchange	Home	Loss	18	20	2	7.95	0	0	1	13	0	0	0	0	0	0	0	0	0	0	1	0	0	6		5	1
Canterbury Bulldogs	Thompson, L	Storm	Round 05	Forward	Home	Loss	18	52	34	49.85	1	0	16	140	1	3	1	3	0	0	0	0	0	1	14	1	0	29	2	23	0
Canterbury Bulldogs	Thompson, L	Cowboys	Round 06	Forward	Away	Loss	18	30	12	56.1833	0	0	16	148	0	4	0	5	0	0	0	0	0	0	14	1	0	43	1	37	2
Canterbury Bulldogs	Thompson, L	Sharks	Round 07	Forward	Away	Win	18	12	6	63.4167	0	0	17	165	0	1	1	1	0	0	0	0	0	0	13	0	2	47	1	36	3
Canterbury Bulldogs	Thompson, L	Eels	Round 08	Forward	Home	Loss	10	32	22	55.7667	0	0	13	90	0	2	1	1	0	0	0	0	0	0	12	2	2	47		41	3
Canterbury Bulldogs	Thompson, L	Dragons	Round 09	Forward	Away	Loss	12	32	20	68.0833	0	0	15	138	0	2	2	5	0	0	0	0	0	0	12	4	0	54		46	2
Canterbury Bulldogs	Thompson, L	Raiders	Round 10	Forward	Home	Loss	18	20	2	67.75	0	0	20	171	0	2	1	3	0	0	0	0	0	0	17	2	2	62	1	43	5
Canterbury Bulldogs	Topine, J	Rabbitohs	Round 04	Interchange	Home	Loss	0	38	38	72.9833	0	0	8	57	0	0	0	3	0	0	0	1	4	1	6	59	0	47		46	0
Canterbury Bulldogs	Topine, J	Storm	Round 05	Interchange	Home	Loss	18	52	34	34.7	0	0	5	42	0	1	0	1	0	0	0	0	0	2	3	44	1	26	1	21	2
Canterbury Bulldogs	Topine, J	Cowboys	Round 06	Interchange	Away	Loss	18	30	12	44.2667	0	0	5	30	0	0	0	4	0	0	0	0	0	1	3	44	0	36		31	3
Canterbury Bulldogs	Waddell, C	Knights	Round 01	Forward	Away	Loss	16	32	16	53.3333	0	0	7	62	0	1	1	2	0	0	0	0	0	0	7	0	0	44	4	28	3
Canterbury Bulldogs	Waddell, C	Panthers	Round 02	Interchange	Home	Loss	0	28	28	63.4667	0	0	12	99	0	2	1	1	0	0	0	0	0	0	11	2	1	44	1	38	3
Canterbury Bulldogs	Waddell, C	Broncos	Round 03	Forward	Away	Loss	0	24	24	80	0	0	9	76	0	1	1	3	0	0	0	0	0	0	9	6	0	51	1	43	5
Canterbury Bulldogs	Waddell, C	Rabbitohs	Round 04	Forward	Home	Loss	0	38	38	79.9667	0	0	11	89	0	0	0	3	0	0	0	0	0	0	11	3	0	40	1	34	2
Canterbury Bulldogs	Waddell, C	Storm	Round 05	Forward	Home	Loss	18	52	34	70.4833	0	0	10	84	0	3	0	2	0	0	0	0	0	0	10	3	0	51	4	37	3
Canterbury Bulldogs	Waddell, C	Cowboys	Round 06	Forward	Away	Loss	18	30	12	62.2667	0	0	9	78	0	0	1	2	0	0	0	0	0	1	8	1	1	40	1	35	2
Canterbury Bulldogs	Waddell, C	Sharks	Round 07	Forward	Away	Win	18	12	6	79.9667	0	1	13	126	0	3	0	2	0	0	0	0	0	0	12	8	1	36	1	32	2
Canterbury Bulldogs	Waddell, C	Eels	Round 08	Forward	Home	Loss	10	32	22	70.9	0	0	14	130	0	0	0	0	0	0	0	0	0	0	14	8	0	47		43	3
Canterbury Bulldogs	Waddell, C	Dragons	Round 09	Forward	Away	Loss	12	32	20	46	0	0	10	84	0	0	0	2	0	0	0	0	0	0	7	10	2	26		24	2
Canterbury Bulldogs	Waddell, C	Raiders	Round 10	Interchange	Home	Loss	18	20	2	53.2833	0	0	10	82	0	1	1	2	0	0	0	0	0	0	9	10	0	45	1	38	1
Canterbury Bulldogs	Wakeham, B	Sharks	Round 07	Interchange	Away	Win	18	12	6	4.66667	0	0	0	0	0	0	0	0	0	0	0	0	0	0	0	4	0	3	1	1	0
Canterbury Bulldogs	Wakeham, B	Raiders	Round 10	Spine	Home	Loss	18	20	2	79.9667	0	1	8	72	0	1	1	1	6	174	0	0	0	0	1	37	0	34	4	19	5
Canterbury Bulldogs	Watene Zelezniak, D	Knights	Round 01	Back	Away	Loss	16	32	16	79.95	2	0	12	144	2	3	0	1	0	0	0	2	24	0	0	1	1	6		6	0
Canterbury Bulldogs	Watene Zelezniak, D	Panthers	Round 02	Back	Home	Loss	0	28	28	70.2333	0	0	15	145	0	3	0	0	0	0	0	0	0	0	0	0	1	8		8	1
Canterbury Bulldogs	Watene Zelezniak, D	Storm	Round 05	Spine	Home	Loss	18	52	34	79.9333	1	0	24	202	0	6	1	1	0	0	0	8	32	0	0	12	1	8		6	2
Canterbury Bulldogs	Watene Zelezniak, D	Cowboys	Round 06	Spine	Away	Loss	18	30	12	79.9833	0	0	26	236	0	7	1	1	0	0	0	5	57	5	0	10	0			0	1
Canterbury Bulldogs	Watene Zelezniak, D	Eels	Round 08	Interchange	Home	Loss	10	32	22	79.9667	1	0	16	131	1	3	1	0	1	8	0	8	64	0	0	4	1	6		6	1
Canterbury Bulldogs	Watene Zelezniak, D	Dragons	Round 09	Spine	Away	Loss	12	32	20	79.9667	0	0	23	157	0	4	1	2	1	0	0	9	66	0	0	6	1	1		1	1
Canterbury Bulldogs	Watene Zelezniak, D	Raiders	Round 10	Spine	Home	Loss	18	20	2	79.9667	1	0	21	159	0	6	4	1	0	0	0	7	77	3	0	21	1	3		3	1
Cronulla Sharks	Brailey, B	Dragons	Round 01	Spine	Away	Win	32	18	14	71.2	0	0	5	41	0	0	0	0	1	47	0	0	0	4	1	121	0	39	2	32	2
Cronulla Sharks	Brailey, B	Raiders	Round 02	Spine	Home	Loss	10	12	2	79.9667	0	0	7	55	0	0	0	0	1	46	0	0	0	6	1	114	1	54	1	46	3
Cronulla Sharks	Brailey, B	Eels	Round 03	Spine	Home	Loss	10	12	2	79.9833	0	0	5	32	0	0	0	1	3	76	0	0	0	5	0	108	1	45	1	43	1
Cronulla Sharks	Brailey, B	Cowboys	Round 04	Spine	Home	Win	48	10	38	58.8	0	1	4	36	0	0	1	0	3	73	1	0	0	4	0	97	0	20	1	14	2
Cronulla Sharks	Brailey, B	Roosters	Round 05	Spine	Away	Loss	18	26	8	79.9667	0	0	3	23	0	0	0	1	1	58	0	0	0	3	0	123	0	38		31	3
Cronulla Sharks	Brailey, B	Knights	Round 06	Spine	Away	Loss	22	26	4	79.95	0	0	3	29	0	0	0	0	2	36	0	0	0	3	0	126	0	62	1	56	1
Cronulla Sharks	Brailey, B	Bulldogs	Round 07	Spine	Home	Loss	12	18	6	79.9667	1	0	2	34	0	1	0	0	1	5	0	0	0	2	0	127	0	55	2	49	1
Cronulla Sharks	Brailey, B	Storm	Round 08	Spine	Away	Loss	14	40	26	74	0	0	6	46	0	1	1	0	0	0	0	0	0	5	0	89	0	41	2	31	2
Cronulla Sharks	Brailey, B	Panthers	Round 09	Spine	Away	Loss	0	48	48	79.9667	0	0	3	17	0	0	1	1	0	0	0	0	0	3	0	92	0	70	1	56	4
Cronulla Sharks	Brailey, B	Rabbitohs	Round 10	Spine	Home	Loss	22	32	10	79.9833	0	0	9	74	1	4	0	0	0	0	0	0	0	8	1	118	0	51	1	42	5
Cronulla Sharks	Chambers, W	Storm	Round 08	Back	Away	Loss	14	40	26	79.95	0	0	9	77	0	0	0	1	1	8	0	0	0	1	0	3	2	16	1	10	4
Cronulla Sharks	Chambers, W	Panthers	Round 09	Back	Away	Loss	0	48	48	79.9667	0	0	13	84	0	0	0	0	0	0	0	0	0	2	0	3	1	14	1	9	2
Cronulla Sharks	Chambers, W	Rabbitohs	Round 10	Back	Home	Loss	22	32	10	79.9833	0	0	11	69	0	1	2	0	0	0	0	0	0	0	0	5	1	22	2	12	3
Cronulla Sharks	Dugan, J	Dragons	Round 01	Back	Away	Win	32	18	14	79.9833	1	0	13	109	0	7	0	1	0	0	0	0	0	2	0	0	0	13	1	12	0
Cronulla Sharks	Dugan, J	Raiders	Round 02	Back	Home	Loss	10	12	2	79.9667	1	0	15	142	0	2	0	0	0	0	0	0	0	0	0	2	2	9		10	1
Cronulla Sharks	Dugan, J	Eels	Round 03	Back	Away	Loss	4	28	24	79.9833	0	0	11	104	0	3	0	0	0	0	0	1	10	0	0	0	0	12		11	0
Cronulla Sharks	Dugan, J	Cowboys	Round 04	Back	Home	Win	48	10	38	21.6667	1	0	4	30	0	0	1	1	0	0	0	0	0	0	0	1	0	13		10	1
Cronulla Sharks	Dugan, J	Roosters	Round 05	Back	Away	Loss	18	26	8	40	0	1	9	75	0	5	0	1	0	0	0	0	0	0	0	1	1	9		3	4
Cronulla Sharks	Dugan, J	Bulldogs	Round 07	Back	Home	Loss	12	18	6	79.9667	0	0	12	120	0	4	1	2	0	0	0	0	0	1	0	4	2	12	1	10	1
Cronulla Sharks	Dugan, J	Rabbitohs	Round 10	Back	Home	Loss	22	32	10	79.9833	0	0	11	91	1	3	1	1	0	0	0	0	0	1	0	3	1	16		15	3
Cronulla Sharks	Fifita, A	Rabbitohs	Round 10	Interchange	Home	Loss	22	32	10	17.45	0	1	6	47	0	0	1	1	0	0	0	0	0	0	4	0	0	6		6	0
Cronulla Sharks	Graham, W	Dragons	Round 01	Forward	Away	Win	32	18	14	79.9833	0	0	15	130	0	1	1	2	4	104	0	0	0	1	14	2	1	40	3	27	4
Cronulla Sharks	Graham, W	Raiders	Round 02	Forward	Home	Loss	10	12	2	79.9667	0	0	12	114	0	1	0	1	3	80	1	0	0	0	11	4	1	39		33	3
Cronulla Sharks	Graham, W	Eels	Round 03	Forward	Away	Loss	4	28	24	17.6333	0	0	3	27	0	0	0	0	0	0	0	1	2	0	2	2	0	10	1	6	1
Cronulla Sharks	Graham, W	Cowboys	Round 04	Forward	Home	Win	48	10	38	79.9833	0	0	10	76	0	0	0	0	1	27	0	0	0	0	10	15	2	36	3	29	1
Cronulla Sharks	Graham, W	Roosters	Round 05	Forward	Away	Loss	18	26	8	13.9333	0	0	4	46	0	0	0	0	0	0	0	0	0	0	4	1	0	8		5	1
Cronulla Sharks	Graham, W	Storm	Round 08	Forward	Away	Loss	14	40	26	68.9	0	0	13	125	1	3	2	2	1	37	0	0	0	1	9	10	0	27	1	24	3
Cronulla Sharks	Graham, W	Panthers	Round 09	Forward	Away	Loss	0	48	48	79.9667	0	0	13	78	0	1	0	1	0	0	0	0	0	1	11	4	2	44	4	34	1
Cronulla Sharks	Graham, W	Rabbitohs	Round 10	Forward	Home	Loss	22	32	10	79.9833	0	0	9	83	0	0	0	1	0	0	0	0	0	0	7	6	0	45	3	34	2
Cronulla Sharks	Hiroti, M	Raiders	Round 02	Back	Home	Loss	10	12	2	49.2833	0	0	11	95	0	0	0	0	0	0	0	0	0	0	0	0	2	16		13	3
Cronulla Sharks	Hiroti, M	Cowboys	Round 04	Back	Home	Win	48	10	38	79.9833	1	1	15	152	2	5	1	0	0	0	0	3	24	0	1	2	0	3		3	1
Cronulla Sharks	Hiroti, M	Roosters	Round 05	Back	Away	Loss	18	26	8	79.9667	1	0	16	102	1	2	1	0	0	0	0	1	-2	0	1	1	1	4	1	2	1
Cronulla Sharks	Hiroti, M	Knights	Round 06	Back	Away	Loss	22	26	4	79.95	1	0	17	157	1	4	0	0	0	0	0	6	54	0	0	0	0	4		6	0
[truncated: 2,169 more rows]
